# Supplementary material for: Shenfu injection improves isoproterenol-induced heart failure in rats by modulating co-metabolism and regulating the trimethylamine-N-oxide - inflammation axis
Source: Front Pharmacol. 2024 Jun 20;15:1412300. doi: 10.3389/fphar.2024.1412300 (PMC11222397; doi:10.3389/fphar.2024.1412300)
Supplement: Supplementary file 1 [file Table2.XLSX]

## Sheet: Sheet1
PathwayID	kingdom	phylum	class	order	family	genus	species	ORG	ReactionName	ReactionType	SubstrateName	ProductName	GeneEntry	KO	Enzyme
ko00240	Bacteria	Pseudomonadota	Gammaproteobacteria	Enterobacterales	Enterobacteriaceae	Escherichia	Escherichia coli	eco	R12956	irreversible	dTMP (C00364)	Thymine (C00178)	b2795	K06966	pyrimidine-5'-nucleotide nucleosidase [3.2.2.10]
ko00240	Bacteria	Pseudomonadota	Gammaproteobacteria	Enterobacterales	Enterobacteriaceae	Escherichia	Escherichia coli	ecj	R12956	irreversible	dTMP (C00364)	Thymine (C00178)	JW2766	K06966	pyrimidine-5'-nucleotide nucleosidase [3.2.2.10]
ko00240	Bacteria	Pseudomonadota	Gammaproteobacteria	Enterobacterales	Enterobacteriaceae	Escherichia	Escherichia coli	ecd	R12956	irreversible	dTMP (C00364)	Thymine (C00178)	ECDH10B_2964	K06966	pyrimidine-5'-nucleotide nucleosidase [3.2.2.10]
ko00240	Bacteria	Pseudomonadota	Gammaproteobacteria	Enterobacterales	Enterobacteriaceae	Escherichia	Escherichia coli	ebw	R12956	irreversible	dTMP (C00364)	Thymine (C00178)	BWG_2533	K06966	pyrimidine-5'-nucleotide nucleosidase [3.2.2.10]
ko00240	Bacteria	Pseudomonadota	Gammaproteobacteria	Enterobacterales	Enterobacteriaceae	Escherichia	Escherichia coli	ecok	R12956	irreversible	dTMP (C00364)	Thymine (C00178)	ECMDS42_2300	K06966	pyrimidine-5'-nucleotide nucleosidase [3.2.2.10]
ko00240	Bacteria	Pseudomonadota	Gammaproteobacteria	Enterobacterales	Enterobacteriaceae	Escherichia	Escherichia coli	ece	R12956	irreversible	dTMP (C00364)	Thymine (C00178)	Z4112	K06966	pyrimidine-5'-nucleotide nucleosidase [3.2.2.10]
ko00240	Bacteria	Pseudomonadota	Gammaproteobacteria	Enterobacterales	Enterobacteriaceae	Escherichia	Escherichia coli	ecs	R12956	irreversible	dTMP (C00364)	Thymine (C00178)	ECs_3655	K06966	pyrimidine-5'-nucleotide nucleosidase [3.2.2.10]
ko00240	Bacteria	Pseudomonadota	Gammaproteobacteria	Enterobacterales	Enterobacteriaceae	Escherichia	Escherichia coli	ecf	R12956	irreversible	dTMP (C00364)	Thymine (C00178)	ECH74115_4059	K06966	pyrimidine-5'-nucleotide nucleosidase [3.2.2.10]
ko00240	Bacteria	Pseudomonadota	Gammaproteobacteria	Enterobacterales	Enterobacteriaceae	Escherichia	Escherichia coli	etw	R12956	irreversible	dTMP (C00364)	Thymine (C00178)	ECSP_3747	K06966	pyrimidine-5'-nucleotide nucleosidase [3.2.2.10]
ko00240	Bacteria	Pseudomonadota	Gammaproteobacteria	Enterobacterales	Enterobacteriaceae	Escherichia	Escherichia coli	elx	R12956	irreversible	dTMP (C00364)	Thymine (C00178)	CDCO157_3410	K06966	pyrimidine-5'-nucleotide nucleosidase [3.2.2.10]
ko00240	Bacteria	Pseudomonadota	Gammaproteobacteria	Enterobacterales	Enterobacteriaceae	Escherichia	Escherichia coli	eoi	R12956	irreversible	dTMP (C00364)	Thymine (C00178)	ECO111_3520	K06966	pyrimidine-5'-nucleotide nucleosidase [3.2.2.10]
ko00240	Bacteria	Pseudomonadota	Gammaproteobacteria	Enterobacterales	Enterobacteriaceae	Escherichia	Escherichia coli	eoj	R12956	irreversible	dTMP (C00364)	Thymine (C00178)	ECO26_3865	K06966	pyrimidine-5'-nucleotide nucleosidase [3.2.2.10]
ko00240	Bacteria	Pseudomonadota	Gammaproteobacteria	Enterobacterales	Enterobacteriaceae	Escherichia	Escherichia coli	eoh	R12956	irreversible	dTMP (C00364)	Thymine (C00178)	ECO103_3338	K06966	pyrimidine-5'-nucleotide nucleosidase [3.2.2.10]
ko00240	Bacteria	Pseudomonadota	Gammaproteobacteria	Enterobacterales	Enterobacteriaceae	Escherichia	Escherichia coli	ecoo	R12956	irreversible	dTMP (C00364)	Thymine (C00178)	ECRM13514_3657	K06966	pyrimidine-5'-nucleotide nucleosidase [3.2.2.10]
ko00240	Bacteria	Pseudomonadota	Gammaproteobacteria	Enterobacterales	Enterobacteriaceae	Escherichia	Escherichia coli	ecoh	R12956	irreversible	dTMP (C00364)	Thymine (C00178)	ECRM13516_3522	K06966	pyrimidine-5'-nucleotide nucleosidase [3.2.2.10]
ko00240	Bacteria	Pseudomonadota	Gammaproteobacteria	Enterobacterales	Enterobacteriaceae	Escherichia	Escherichia coli	esl	R12956	irreversible	dTMP (C00364)	Thymine (C00178)	O3K_05520	K06966	pyrimidine-5'-nucleotide nucleosidase [3.2.2.10]
ko00240	Bacteria	Pseudomonadota	Gammaproteobacteria	Enterobacterales	Enterobacteriaceae	Escherichia	Escherichia coli	eso	R12956	irreversible	dTMP (C00364)	Thymine (C00178)	O3O_20130	K06966	pyrimidine-5'-nucleotide nucleosidase [3.2.2.10]
ko00240	Bacteria	Pseudomonadota	Gammaproteobacteria	Enterobacterales	Enterobacteriaceae	Escherichia	Escherichia coli	esm	R12956	irreversible	dTMP (C00364)	Thymine (C00178)	O3M_05565	K06966	pyrimidine-5'-nucleotide nucleosidase [3.2.2.10]
ko00240	Bacteria	Pseudomonadota	Gammaproteobacteria	Enterobacterales	Enterobacteriaceae	Escherichia	Escherichia coli	eck	R12956	irreversible	dTMP (C00364)	Thymine (C00178)	EC55989_3074	K06966	pyrimidine-5'-nucleotide nucleosidase [3.2.2.10]
ko00240	Bacteria	Pseudomonadota	Gammaproteobacteria	Enterobacterales	Enterobacteriaceae	Escherichia	Escherichia coli	ecg	R12956	irreversible	dTMP (C00364)	Thymine (C00178)	E2348C_3062	K06966	pyrimidine-5'-nucleotide nucleosidase [3.2.2.10]
ko00240	Bacteria	Pseudomonadota	Gammaproteobacteria	Enterobacterales	Enterobacteriaceae	Escherichia	Escherichia coli	eok	R12956	irreversible	dTMP (C00364)	Thymine (C00178)	G2583_3448	K06966	pyrimidine-5'-nucleotide nucleosidase [3.2.2.10]
ko00240	Bacteria	Pseudomonadota	Gammaproteobacteria	Enterobacterales	Enterobacteriaceae	Escherichia	Escherichia coli	elr	R12956	irreversible	dTMP (C00364)	Thymine (C00178)	ECO55CA74_16440	K06966	pyrimidine-5'-nucleotide nucleosidase [3.2.2.10]
ko00240	Bacteria	Pseudomonadota	Gammaproteobacteria	Enterobacterales	Enterobacteriaceae	Escherichia	Escherichia coli	elh	R12956	irreversible	dTMP (C00364)	Thymine (C00178)	ETEC_2985	K06966	pyrimidine-5'-nucleotide nucleosidase [3.2.2.10]
ko00240	Bacteria	Pseudomonadota	Gammaproteobacteria	Enterobacterales	Enterobacteriaceae	Escherichia	Escherichia coli	ecw	R12956	irreversible	dTMP (C00364)	Thymine (C00178)	EcE24377A_3100	K06966	pyrimidine-5'-nucleotide nucleosidase [3.2.2.10]
ko00240	Bacteria	Pseudomonadota	Gammaproteobacteria	Enterobacterales	Enterobacteriaceae	Escherichia	Escherichia coli	eun	R12956	irreversible	dTMP (C00364)	Thymine (C00178)	UMNK88_3480	K06966	pyrimidine-5'-nucleotide nucleosidase [3.2.2.10]
ko00240	Bacteria	Pseudomonadota	Gammaproteobacteria	Enterobacterales	Enterobacteriaceae	Escherichia	Escherichia coli	ecp	R12956	irreversible	dTMP (C00364)	Thymine (C00178)	ECP_2777	K06966	pyrimidine-5'-nucleotide nucleosidase [3.2.2.10]
ko00240	Bacteria	Pseudomonadota	Gammaproteobacteria	Enterobacterales	Enterobacteriaceae	Escherichia	Escherichia coli	ena	R12956	irreversible	dTMP (C00364)	Thymine (C00178)	ECNA114_2833	K06966	pyrimidine-5'-nucleotide nucleosidase [3.2.2.10]
ko00240	Bacteria	Pseudomonadota	Gammaproteobacteria	Enterobacterales	Enterobacteriaceae	Escherichia	Escherichia coli	ecos	R12956	irreversible	dTMP (C00364)	Thymine (C00178)	EC958_3064	K06966	pyrimidine-5'-nucleotide nucleosidase [3.2.2.10]
ko00240	Bacteria	Pseudomonadota	Gammaproteobacteria	Enterobacterales	Enterobacteriaceae	Escherichia	Escherichia coli	ecv	R12956	irreversible	dTMP (C00364)	Thymine (C00178)	APECO1_3736	K06966	pyrimidine-5'-nucleotide nucleosidase [3.2.2.10]
ko00240	Bacteria	Pseudomonadota	Gammaproteobacteria	Enterobacterales	Enterobacteriaceae	Escherichia	Escherichia coli	ecoa	R12956	irreversible	dTMP (C00364)	Thymine (C00178)	APECO78_17595	K06966	pyrimidine-5'-nucleotide nucleosidase [3.2.2.10]
ko00240	Bacteria	Pseudomonadota	Gammaproteobacteria	Enterobacterales	Enterobacteriaceae	Escherichia	Escherichia coli	ecx	R12956	irreversible	dTMP (C00364)	Thymine (C00178)	EcHS_A2939	K06966	pyrimidine-5'-nucleotide nucleosidase [3.2.2.10]
ko00240	Bacteria	Pseudomonadota	Gammaproteobacteria	Enterobacterales	Enterobacteriaceae	Escherichia	Escherichia coli	ecm	R12956	irreversible	dTMP (C00364)	Thymine (C00178)	EcSMS35_2935	K06966	pyrimidine-5'-nucleotide nucleosidase [3.2.2.10]
ko00240	Bacteria	Pseudomonadota	Gammaproteobacteria	Enterobacterales	Enterobacteriaceae	Escherichia	Escherichia coli	ecy	R12956	irreversible	dTMP (C00364)	Thymine (C00178)	ECSE_3055	K06966	pyrimidine-5'-nucleotide nucleosidase [3.2.2.10]
ko00240	Bacteria	Pseudomonadota	Gammaproteobacteria	Enterobacterales	Enterobacteriaceae	Escherichia	Escherichia coli	ecr	R12956	irreversible	dTMP (C00364)	Thymine (C00178)	ECIAI1_2905	K06966	pyrimidine-5'-nucleotide nucleosidase [3.2.2.10]
ko00240	Bacteria	Pseudomonadota	Gammaproteobacteria	Enterobacterales	Enterobacteriaceae	Escherichia	Escherichia coli	ecq	R12956	irreversible	dTMP (C00364)	Thymine (C00178)	ECED1_3248	K06966	pyrimidine-5'-nucleotide nucleosidase [3.2.2.10]
ko00240	Bacteria	Pseudomonadota	Gammaproteobacteria	Enterobacterales	Enterobacteriaceae	Escherichia	Escherichia coli	eum	R12956	irreversible	dTMP (C00364)	Thymine (C00178)	ECUMN_3124	K06966	pyrimidine-5'-nucleotide nucleosidase [3.2.2.10]
ko00240	Bacteria	Pseudomonadota	Gammaproteobacteria	Enterobacterales	Enterobacteriaceae	Escherichia	Escherichia coli	ect	R12956	irreversible	dTMP (C00364)	Thymine (C00178)	ECIAI39_3217	K06966	pyrimidine-5'-nucleotide nucleosidase [3.2.2.10]
ko00240	Bacteria	Pseudomonadota	Gammaproteobacteria	Enterobacterales	Enterobacteriaceae	Escherichia	Escherichia coli	eoc	R12956	irreversible	dTMP (C00364)	Thymine (C00178)	CE10_3221	K06966	pyrimidine-5'-nucleotide nucleosidase [3.2.2.10]
ko00240	Bacteria	Pseudomonadota	Gammaproteobacteria	Enterobacterales	Enterobacteriaceae	Escherichia	Escherichia coli	ebr	R12956	irreversible	dTMP (C00364)	Thymine (C00178)	ECB_02640	K06966	pyrimidine-5'-nucleotide nucleosidase [3.2.2.10]
ko00240	Bacteria	Pseudomonadota	Gammaproteobacteria	Enterobacterales	Enterobacteriaceae	Escherichia	Escherichia coli	ebl	R12956	irreversible	dTMP (C00364)	Thymine (C00178)	ECD_02640	K06966	pyrimidine-5'-nucleotide nucleosidase [3.2.2.10]
ko00240	Bacteria	Pseudomonadota	Gammaproteobacteria	Enterobacterales	Enterobacteriaceae	Escherichia	Escherichia coli	ebe	R12956	irreversible	dTMP (C00364)	Thymine (C00178)	B21_02602	K06966	pyrimidine-5'-nucleotide nucleosidase [3.2.2.10]
ko00240	Bacteria	Pseudomonadota	Gammaproteobacteria	Enterobacterales	Enterobacteriaceae	Escherichia	Escherichia coli	ebd	R12956	irreversible	dTMP (C00364)	Thymine (C00178)	ECBD_0934	K06966	pyrimidine-5'-nucleotide nucleosidase [3.2.2.10]
ko00240	Bacteria	Pseudomonadota	Gammaproteobacteria	Enterobacterales	Enterobacteriaceae	Escherichia	Escherichia coli	eci	R12956	irreversible	dTMP (C00364)	Thymine (C00178)	UTI89_C3165	K06966	pyrimidine-5'-nucleotide nucleosidase [3.2.2.10]
ko00240	Bacteria	Pseudomonadota	Gammaproteobacteria	Enterobacterales	Enterobacteriaceae	Escherichia	Escherichia coli	eih	R12956	irreversible	dTMP (C00364)	Thymine (C00178)	ECOK1_3171	K06966	pyrimidine-5'-nucleotide nucleosidase [3.2.2.10]
ko00240	Bacteria	Pseudomonadota	Gammaproteobacteria	Enterobacterales	Enterobacteriaceae	Escherichia	Escherichia coli	ecz	R12956	irreversible	dTMP (C00364)	Thymine (C00178)	ECS88_3064	K06966	pyrimidine-5'-nucleotide nucleosidase [3.2.2.10]
ko00240	Bacteria	Pseudomonadota	Gammaproteobacteria	Enterobacterales	Enterobacteriaceae	Escherichia	Escherichia coli	ecc	R12956	irreversible	dTMP (C00364)	Thymine (C00178)	c3361	K06966	pyrimidine-5'-nucleotide nucleosidase [3.2.2.10]
ko00240	Bacteria	Pseudomonadota	Gammaproteobacteria	Enterobacterales	Enterobacteriaceae	Escherichia	Escherichia coli	elo	R12956	irreversible	dTMP (C00364)	Thymine (C00178)	EC042_2993	K06966	pyrimidine-5'-nucleotide nucleosidase [3.2.2.10]
ko00240	Bacteria	Pseudomonadota	Gammaproteobacteria	Enterobacterales	Enterobacteriaceae	Escherichia	Escherichia coli	eln	R12956	irreversible	dTMP (C00364)	Thymine (C00178)	NRG857_13690	K06966	pyrimidine-5'-nucleotide nucleosidase [3.2.2.10]
ko00240	Bacteria	Pseudomonadota	Gammaproteobacteria	Enterobacterales	Enterobacteriaceae	Escherichia	Escherichia coli	ese	R12956	irreversible	dTMP (C00364)	Thymine (C00178)	ECSF_2586	K06966	pyrimidine-5'-nucleotide nucleosidase [3.2.2.10]
ko00240	Bacteria	Pseudomonadota	Gammaproteobacteria	Enterobacterales	Enterobacteriaceae	Escherichia	Escherichia coli	ecl	R12956	irreversible	dTMP (C00364)	Thymine (C00178)	EcolC_0917	K06966	pyrimidine-5'-nucleotide nucleosidase [3.2.2.10]
ko00240	Bacteria	Pseudomonadota	Gammaproteobacteria	Enterobacterales	Enterobacteriaceae	Escherichia	Escherichia coli	eko	R12956	irreversible	dTMP (C00364)	Thymine (C00178)	EKO11_0973	K06966	pyrimidine-5'-nucleotide nucleosidase [3.2.2.10]
ko00240	Bacteria	Pseudomonadota	Gammaproteobacteria	Enterobacterales	Enterobacteriaceae	Escherichia	Escherichia coli	ekf	R12956	irreversible	dTMP (C00364)	Thymine (C00178)	KO11_08980	K06966	pyrimidine-5'-nucleotide nucleosidase [3.2.2.10]
ko00240	Bacteria	Pseudomonadota	Gammaproteobacteria	Enterobacterales	Enterobacteriaceae	Escherichia	Escherichia coli	eab	R12956	irreversible	dTMP (C00364)	Thymine (C00178)	ECABU_c30640	K06966	pyrimidine-5'-nucleotide nucleosidase [3.2.2.10]
ko00240	Bacteria	Pseudomonadota	Gammaproteobacteria	Enterobacterales	Enterobacteriaceae	Escherichia	Escherichia coli	edh	R12956	irreversible	dTMP (C00364)	Thymine (C00178)	EcDH1_0893	K06966	pyrimidine-5'-nucleotide nucleosidase [3.2.2.10]
ko00240	Bacteria	Pseudomonadota	Gammaproteobacteria	Enterobacterales	Enterobacteriaceae	Escherichia	Escherichia coli	edj	R12956	irreversible	dTMP (C00364)	Thymine (C00178)	ECDH1ME8569_2705	K06966	pyrimidine-5'-nucleotide nucleosidase [3.2.2.10]
ko00240	Bacteria	Pseudomonadota	Gammaproteobacteria	Enterobacterales	Enterobacteriaceae	Escherichia	Escherichia coli	elu	R12956	irreversible	dTMP (C00364)	Thymine (C00178)	UM146_02590	K06966	pyrimidine-5'-nucleotide nucleosidase [3.2.2.10]
ko00240	Bacteria	Pseudomonadota	Gammaproteobacteria	Enterobacterales	Enterobacteriaceae	Escherichia	Escherichia coli	elw	R12956	irreversible	dTMP (C00364)	Thymine (C00178)	ECW_m3005	K06966	pyrimidine-5'-nucleotide nucleosidase [3.2.2.10]
ko00240	Bacteria	Pseudomonadota	Gammaproteobacteria	Enterobacterales	Enterobacteriaceae	Escherichia	Escherichia coli	ell	R12956	irreversible	dTMP (C00364)	Thymine (C00178)	WFL_14680	K06966	pyrimidine-5'-nucleotide nucleosidase [3.2.2.10]
ko00240	Bacteria	Pseudomonadota	Gammaproteobacteria	Enterobacterales	Enterobacteriaceae	Escherichia	Escherichia coli	elc	R12956	irreversible	dTMP (C00364)	Thymine (C00178)	i14_3086	K06966	pyrimidine-5'-nucleotide nucleosidase [3.2.2.10]
ko00240	Bacteria	Pseudomonadota	Gammaproteobacteria	Enterobacterales	Enterobacteriaceae	Escherichia	Escherichia coli	eld	R12956	irreversible	dTMP (C00364)	Thymine (C00178)	i02_3086	K06966	pyrimidine-5'-nucleotide nucleosidase [3.2.2.10]
ko00240	Bacteria	Pseudomonadota	Gammaproteobacteria	Enterobacterales	Enterobacteriaceae	Escherichia	Escherichia coli	elp	R12956	irreversible	dTMP (C00364)	Thymine (C00178)	P12B_c2893	K06966	pyrimidine-5'-nucleotide nucleosidase [3.2.2.10]
ko00240	Bacteria	Pseudomonadota	Gammaproteobacteria	Enterobacterales	Enterobacteriaceae	Escherichia	Escherichia coli	elf	R12956	irreversible	dTMP (C00364)	Thymine (C00178)	LF82_3157	K06966	pyrimidine-5'-nucleotide nucleosidase [3.2.2.10]
ko00240	Bacteria	Pseudomonadota	Gammaproteobacteria	Enterobacterales	Enterobacteriaceae	Escherichia	Escherichia coli	ecol	R12956	irreversible	dTMP (C00364)	Thymine (C00178)	LY180_14205	K06966	pyrimidine-5'-nucleotide nucleosidase [3.2.2.10]
ko00240	Bacteria	Pseudomonadota	Gammaproteobacteria	Enterobacterales	Enterobacteriaceae	Escherichia	Escherichia coli	ecoi	R12956	irreversible	dTMP (C00364)	Thymine (C00178)	ECOPMV1_03052	K06966	pyrimidine-5'-nucleotide nucleosidase [3.2.2.10]
ko00240	Bacteria	Pseudomonadota	Gammaproteobacteria	Enterobacterales	Enterobacteriaceae	Escherichia	Escherichia coli	ecoj	R12956	irreversible	dTMP (C00364)	Thymine (C00178)	P423_15285	K06966	pyrimidine-5'-nucleotide nucleosidase [3.2.2.10]
ko00240	Bacteria	Pseudomonadota	Gammaproteobacteria	Enterobacterales	Enterobacteriaceae	Escherichia	Escherichia fergusonii	efe	R12956	irreversible	dTMP (C00364)	Thymine (C00178)	EFER_0265	K06966	pyrimidine-5'-nucleotide nucleosidase [3.2.2.10]
ko00240	Bacteria	Pseudomonadota	Gammaproteobacteria	Enterobacterales	Enterobacteriaceae	Escherichia	Escherichia albertii	eal	R12956	irreversible	dTMP (C00364)	Thymine (C00178)	EAKF1_ch3219c	K06966	pyrimidine-5'-nucleotide nucleosidase [3.2.2.10]
ko00240	Bacteria	Pseudomonadota	Gammaproteobacteria	Enterobacterales	Enterobacteriaceae	Escherichia	Escherichia marmotae	ema	R12956	irreversible	dTMP (C00364)	Thymine (C00178)	C1192_21695	K06966	pyrimidine-5'-nucleotide nucleosidase [3.2.2.10]
ko00240	Bacteria	Pseudomonadota	Gammaproteobacteria	Enterobacterales	Enterobacteriaceae	Escherichia	Escherichia sp. E4742	esz	R12956	irreversible	dTMP (C00364)	Thymine (C00178)	FEM44_03855	K06966	pyrimidine-5'-nucleotide nucleosidase [3.2.2.10]
ko00240	Bacteria	Pseudomonadota	Gammaproteobacteria	Enterobacterales	Enterobacteriaceae	Escherichia	Escherichia ruysiae	eruy	R12956	irreversible	dTMP (C00364)	Thymine (C00178)	OSH18_17745	K06966	pyrimidine-5'-nucleotide nucleosidase [3.2.2.10]
ko00240	Bacteria	Pseudomonadota	Gammaproteobacteria	Enterobacterales	Enterobacteriaceae	Salmonella	Salmonella enterica	sty	R12956	irreversible	dTMP (C00364)	Thymine (C00178)	STY3108	K06966	pyrimidine-5'-nucleotide nucleosidase [3.2.2.10]
ko00240	Bacteria	Pseudomonadota	Gammaproteobacteria	Enterobacterales	Enterobacteriaceae	Salmonella	Salmonella enterica	stt	R12956	irreversible	dTMP (C00364)	Thymine (C00178)	t2877	K06966	pyrimidine-5'-nucleotide nucleosidase [3.2.2.10]
ko00240	Bacteria	Pseudomonadota	Gammaproteobacteria	Enterobacterales	Enterobacteriaceae	Salmonella	Salmonella enterica	sex	R12956	irreversible	dTMP (C00364)	Thymine (C00178)	STBHUCCB_30330	K06966	pyrimidine-5'-nucleotide nucleosidase [3.2.2.10]
ko00240	Bacteria	Pseudomonadota	Gammaproteobacteria	Enterobacterales	Enterobacteriaceae	Salmonella	Salmonella enterica	sent	R12956	irreversible	dTMP (C00364)	Thymine (C00178)	TY21A_14555	K06966	pyrimidine-5'-nucleotide nucleosidase [3.2.2.10]
ko00240	Bacteria	Pseudomonadota	Gammaproteobacteria	Enterobacterales	Enterobacteriaceae	Salmonella	Salmonella enterica	stm	R12956	irreversible	dTMP (C00364)	Thymine (C00178)	STM2969	K06966	pyrimidine-5'-nucleotide nucleosidase [3.2.2.10]
ko00240	Bacteria	Pseudomonadota	Gammaproteobacteria	Enterobacterales	Enterobacteriaceae	Salmonella	Salmonella enterica	seo	R12956	irreversible	dTMP (C00364)	Thymine (C00178)	STM14_3578	K06966	pyrimidine-5'-nucleotide nucleosidase [3.2.2.10]
ko00240	Bacteria	Pseudomonadota	Gammaproteobacteria	Enterobacterales	Enterobacteriaceae	Salmonella	Salmonella enterica	sev	R12956	irreversible	dTMP (C00364)	Thymine (C00178)	STMMW_29321	K06966	pyrimidine-5'-nucleotide nucleosidase [3.2.2.10]
ko00240	Bacteria	Pseudomonadota	Gammaproteobacteria	Enterobacterales	Enterobacteriaceae	Salmonella	Salmonella enterica	sey	R12956	irreversible	dTMP (C00364)	Thymine (C00178)	SL1344_2949	K06966	pyrimidine-5'-nucleotide nucleosidase [3.2.2.10]
ko00240	Bacteria	Pseudomonadota	Gammaproteobacteria	Enterobacterales	Enterobacteriaceae	Salmonella	Salmonella enterica	sem	R12956	irreversible	dTMP (C00364)	Thymine (C00178)	STMDT12_C30210	K06966	pyrimidine-5'-nucleotide nucleosidase [3.2.2.10]
ko00240	Bacteria	Pseudomonadota	Gammaproteobacteria	Enterobacterales	Enterobacteriaceae	Salmonella	Salmonella enterica	sej	R12956	irreversible	dTMP (C00364)	Thymine (C00178)	STMUK_2957	K06966	pyrimidine-5'-nucleotide nucleosidase [3.2.2.10]
ko00240	Bacteria	Pseudomonadota	Gammaproteobacteria	Enterobacterales	Enterobacteriaceae	Salmonella	Salmonella enterica	seb	R12956	irreversible	dTMP (C00364)	Thymine (C00178)	STM474_3114	K06966	pyrimidine-5'-nucleotide nucleosidase [3.2.2.10]
ko00240	Bacteria	Pseudomonadota	Gammaproteobacteria	Enterobacterales	Enterobacteriaceae	Salmonella	Salmonella enterica	sef	R12956	irreversible	dTMP (C00364)	Thymine (C00178)	UMN798_3227	K06966	pyrimidine-5'-nucleotide nucleosidase [3.2.2.10]
ko00240	Bacteria	Pseudomonadota	Gammaproteobacteria	Enterobacterales	Enterobacteriaceae	Salmonella	Salmonella enterica	setu	R12956	irreversible	dTMP (C00364)	Thymine (C00178)	STU288_15020	K06966	pyrimidine-5'-nucleotide nucleosidase [3.2.2.10]
ko00240	Bacteria	Pseudomonadota	Gammaproteobacteria	Enterobacterales	Enterobacteriaceae	Salmonella	Salmonella enterica	setc	R12956	irreversible	dTMP (C00364)	Thymine (C00178)	CFSAN001921_02225	K06966	pyrimidine-5'-nucleotide nucleosidase [3.2.2.10]
ko00240	Bacteria	Pseudomonadota	Gammaproteobacteria	Enterobacterales	Enterobacteriaceae	Salmonella	Salmonella enterica	senr	R12956	irreversible	dTMP (C00364)	Thymine (C00178)	STMDT2_28701	K06966	pyrimidine-5'-nucleotide nucleosidase [3.2.2.10]
ko00240	Bacteria	Pseudomonadota	Gammaproteobacteria	Enterobacterales	Enterobacteriaceae	Salmonella	Salmonella enterica	send	R12956	irreversible	dTMP (C00364)	Thymine (C00178)	DT104_29671	K06966	pyrimidine-5'-nucleotide nucleosidase [3.2.2.10]
ko00240	Bacteria	Pseudomonadota	Gammaproteobacteria	Enterobacterales	Enterobacteriaceae	Salmonella	Salmonella enterica	seni	R12956	irreversible	dTMP (C00364)	Thymine (C00178)	CY43_15490	K06966	pyrimidine-5'-nucleotide nucleosidase [3.2.2.10]
ko00240	Bacteria	Pseudomonadota	Gammaproteobacteria	Enterobacterales	Enterobacteriaceae	Salmonella	Salmonella enterica	seen	R12956	irreversible	dTMP (C00364)	Thymine (C00178)	SE451236_20940	K06966	pyrimidine-5'-nucleotide nucleosidase [3.2.2.10]
ko00240	Bacteria	Pseudomonadota	Gammaproteobacteria	Enterobacterales	Enterobacteriaceae	Salmonella	Salmonella enterica	spt	R12956	irreversible	dTMP (C00364)	Thymine (C00178)	SPA2833	K06966	pyrimidine-5'-nucleotide nucleosidase [3.2.2.10]
ko00240	Bacteria	Pseudomonadota	Gammaproteobacteria	Enterobacterales	Enterobacteriaceae	Salmonella	Salmonella enterica	sek	R12956	irreversible	dTMP (C00364)	Thymine (C00178)	SSPA2638	K06966	pyrimidine-5'-nucleotide nucleosidase [3.2.2.10]
ko00240	Bacteria	Pseudomonadota	Gammaproteobacteria	Enterobacterales	Enterobacteriaceae	Salmonella	Salmonella enterica	spq	R12956	irreversible	dTMP (C00364)	Thymine (C00178)	SPAB_03691	K06966	pyrimidine-5'-nucleotide nucleosidase [3.2.2.10]
ko00240	Bacteria	Pseudomonadota	Gammaproteobacteria	Enterobacterales	Enterobacteriaceae	Salmonella	Salmonella enterica	sei	R12956	irreversible	dTMP (C00364)	Thymine (C00178)	SPC_3026	K06966	pyrimidine-5'-nucleotide nucleosidase [3.2.2.10]
ko00240	Bacteria	Pseudomonadota	Gammaproteobacteria	Enterobacterales	Enterobacteriaceae	Salmonella	Salmonella enterica	sec	R12956	irreversible	dTMP (C00364)	Thymine (C00178)	SCH_2908	K06966	pyrimidine-5'-nucleotide nucleosidase [3.2.2.10]
ko00240	Bacteria	Pseudomonadota	Gammaproteobacteria	Enterobacterales	Enterobacteriaceae	Salmonella	Salmonella enterica	seh	R12956	irreversible	dTMP (C00364)	Thymine (C00178)	SeHA_C3176	K06966	pyrimidine-5'-nucleotide nucleosidase [3.2.2.10]
ko00240	Bacteria	Pseudomonadota	Gammaproteobacteria	Enterobacterales	Enterobacteriaceae	Salmonella	Salmonella enterica	shb	R12956	irreversible	dTMP (C00364)	Thymine (C00178)	SU5_03458	K06966	pyrimidine-5'-nucleotide nucleosidase [3.2.2.10]
ko00240	Bacteria	Pseudomonadota	Gammaproteobacteria	Enterobacterales	Enterobacteriaceae	Salmonella	Salmonella enterica	senh	R12956	irreversible	dTMP (C00364)	Thymine (C00178)	CFSAN002069_17375	K06966	pyrimidine-5'-nucleotide nucleosidase [3.2.2.10]
ko00240	Bacteria	Pseudomonadota	Gammaproteobacteria	Enterobacterales	Enterobacteriaceae	Salmonella	Salmonella enterica	seeh	R12956	irreversible	dTMP (C00364)	Thymine (C00178)	SEEH1578_00900	K06966	pyrimidine-5'-nucleotide nucleosidase [3.2.2.10]
ko00240	Bacteria	Pseudomonadota	Gammaproteobacteria	Enterobacterales	Enterobacteriaceae	Salmonella	Salmonella enterica	see	R12956	irreversible	dTMP (C00364)	Thymine (C00178)	SNSL254_A3192	K06966	pyrimidine-5'-nucleotide nucleosidase [3.2.2.10]
ko00240	Bacteria	Pseudomonadota	Gammaproteobacteria	Enterobacterales	Enterobacteriaceae	Salmonella	Salmonella enterica	senn	R12956	irreversible	dTMP (C00364)	Thymine (C00178)	SN31241_40790	K06966	pyrimidine-5'-nucleotide nucleosidase [3.2.2.10]
ko00240	Bacteria	Pseudomonadota	Gammaproteobacteria	Enterobacterales	Enterobacteriaceae	Salmonella	Salmonella enterica	sew	R12956	irreversible	dTMP (C00364)	Thymine (C00178)	SeSA_A3129	K06966	pyrimidine-5'-nucleotide nucleosidase [3.2.2.10]
ko00240	Bacteria	Pseudomonadota	Gammaproteobacteria	Enterobacterales	Enterobacteriaceae	Salmonella	Salmonella enterica	sea	R12956	irreversible	dTMP (C00364)	Thymine (C00178)	SeAg_B3111	K06966	pyrimidine-5'-nucleotide nucleosidase [3.2.2.10]
ko00240	Bacteria	Pseudomonadota	Gammaproteobacteria	Enterobacterales	Enterobacteriaceae	Salmonella	Salmonella enterica	sens	R12956	irreversible	dTMP (C00364)	Thymine (C00178)	Q786_14350	K06966	pyrimidine-5'-nucleotide nucleosidase [3.2.2.10]
ko00240	Bacteria	Pseudomonadota	Gammaproteobacteria	Enterobacterales	Enterobacteriaceae	Salmonella	Salmonella enterica	sed	R12956	irreversible	dTMP (C00364)	Thymine (C00178)	SeD_A3291	K06966	pyrimidine-5'-nucleotide nucleosidase [3.2.2.10]
ko00240	Bacteria	Pseudomonadota	Gammaproteobacteria	Enterobacterales	Enterobacteriaceae	Salmonella	Salmonella enterica	seg	R12956	irreversible	dTMP (C00364)	Thymine (C00178)	SG2879	K06966	pyrimidine-5'-nucleotide nucleosidase [3.2.2.10]
ko00240	Bacteria	Pseudomonadota	Gammaproteobacteria	Enterobacterales	Enterobacteriaceae	Salmonella	Salmonella enterica	sel	R12956	irreversible	dTMP (C00364)	Thymine (C00178)	SPUL_2977	K06966	pyrimidine-5'-nucleotide nucleosidase [3.2.2.10]
ko00240	Bacteria	Pseudomonadota	Gammaproteobacteria	Enterobacterales	Enterobacteriaceae	Salmonella	Salmonella enterica	sega	R12956	irreversible	dTMP (C00364)	Thymine (C00178)	SPUCDC_2963	K06966	pyrimidine-5'-nucleotide nucleosidase [3.2.2.10]
ko00240	Bacteria	Pseudomonadota	Gammaproteobacteria	Enterobacterales	Enterobacteriaceae	Salmonella	Salmonella enterica	set	R12956	irreversible	dTMP (C00364)	Thymine (C00178)	SEN2813	K06966	pyrimidine-5'-nucleotide nucleosidase [3.2.2.10]
ko00240	Bacteria	Pseudomonadota	Gammaproteobacteria	Enterobacterales	Enterobacteriaceae	Salmonella	Salmonella enterica	sena	R12956	irreversible	dTMP (C00364)	Thymine (C00178)	AU38_14285	K06966	pyrimidine-5'-nucleotide nucleosidase [3.2.2.10]
ko00240	Bacteria	Pseudomonadota	Gammaproteobacteria	Enterobacterales	Enterobacteriaceae	Salmonella	Salmonella enterica	seno	R12956	irreversible	dTMP (C00364)	Thymine (C00178)	AU37_14295	K06966	pyrimidine-5'-nucleotide nucleosidase [3.2.2.10]
ko00240	Bacteria	Pseudomonadota	Gammaproteobacteria	Enterobacterales	Enterobacteriaceae	Salmonella	Salmonella enterica	senv	R12956	irreversible	dTMP (C00364)	Thymine (C00178)	AU39_14295	K06966	pyrimidine-5'-nucleotide nucleosidase [3.2.2.10]
ko00240	Bacteria	Pseudomonadota	Gammaproteobacteria	Enterobacterales	Enterobacteriaceae	Salmonella	Salmonella enterica	senq	R12956	irreversible	dTMP (C00364)	Thymine (C00178)	AU40_16085	K06966	pyrimidine-5'-nucleotide nucleosidase [3.2.2.10]
ko00240	Bacteria	Pseudomonadota	Gammaproteobacteria	Enterobacterales	Enterobacteriaceae	Salmonella	Salmonella enterica	senl	R12956	irreversible	dTMP (C00364)	Thymine (C00178)	IY59_14890	K06966	pyrimidine-5'-nucleotide nucleosidase [3.2.2.10]
ko00240	Bacteria	Pseudomonadota	Gammaproteobacteria	Enterobacterales	Enterobacteriaceae	Salmonella	Salmonella enterica	senj	R12956	irreversible	dTMP (C00364)	Thymine (C00178)	CFSAN001992_18720	K06966	pyrimidine-5'-nucleotide nucleosidase [3.2.2.10]
ko00240	Bacteria	Pseudomonadota	Gammaproteobacteria	Enterobacterales	Enterobacteriaceae	Salmonella	Salmonella enterica	seec	R12956	irreversible	dTMP (C00364)	Thymine (C00178)	CFSAN002050_21200	K06966	pyrimidine-5'-nucleotide nucleosidase [3.2.2.10]
ko00240	Bacteria	Pseudomonadota	Gammaproteobacteria	Enterobacterales	Enterobacteriaceae	Salmonella	Salmonella enterica	seeb	R12956	irreversible	dTMP (C00364)	Thymine (C00178)	SEEB0189_005280	K06966	pyrimidine-5'-nucleotide nucleosidase [3.2.2.10]
ko00240	Bacteria	Pseudomonadota	Gammaproteobacteria	Enterobacterales	Enterobacteriaceae	Salmonella	Salmonella enterica	seep	R12956	irreversible	dTMP (C00364)	Thymine (C00178)	I137_14155	K06966	pyrimidine-5'-nucleotide nucleosidase [3.2.2.10]
ko00240	Bacteria	Pseudomonadota	Gammaproteobacteria	Enterobacterales	Enterobacteriaceae	Salmonella	Salmonella enterica	senb	R12956	irreversible	dTMP (C00364)	Thymine (C00178)	BN855_30290	K06966	pyrimidine-5'-nucleotide nucleosidase [3.2.2.10]
ko00240	Bacteria	Pseudomonadota	Gammaproteobacteria	Enterobacterales	Enterobacteriaceae	Salmonella	Salmonella enterica	sene	R12956	irreversible	dTMP (C00364)	Thymine (C00178)	IA1_14285	K06966	pyrimidine-5'-nucleotide nucleosidase [3.2.2.10]
ko00240	Bacteria	Pseudomonadota	Gammaproteobacteria	Enterobacterales	Enterobacteriaceae	Salmonella	Salmonella enterica	senc	R12956	irreversible	dTMP (C00364)	Thymine (C00178)	SEET0819_21710	K06966	pyrimidine-5'-nucleotide nucleosidase [3.2.2.10]
ko00240	Bacteria	Pseudomonadota	Gammaproteobacteria	Enterobacterales	Enterobacteriaceae	Salmonella	Salmonella enterica	ses	R12956	irreversible	dTMP (C00364)	Thymine (C00178)	SARI_04694	K06966	pyrimidine-5'-nucleotide nucleosidase [3.2.2.10]
ko00240	Bacteria	Pseudomonadota	Gammaproteobacteria	Enterobacterales	Enterobacteriaceae	Salmonella	Salmonella bongori	sbg	R12956	irreversible	dTMP (C00364)	Thymine (C00178)	SBG_2584	K06966	pyrimidine-5'-nucleotide nucleosidase [3.2.2.10]
ko00240	Bacteria	Pseudomonadota	Gammaproteobacteria	Enterobacterales	Enterobacteriaceae	Salmonella	Salmonella bongori	sbz	R12956	irreversible	dTMP (C00364)	Thymine (C00178)	A464_2994	K06966	pyrimidine-5'-nucleotide nucleosidase [3.2.2.10]
ko00240	Bacteria	Pseudomonadota	Gammaproteobacteria	Enterobacterales	Enterobacteriaceae	Salmonella	Salmonella bongori	sbv	R12956	irreversible	dTMP (C00364)	Thymine (C00178)	N643_12645	K06966	pyrimidine-5'-nucleotide nucleosidase [3.2.2.10]
ko00240	Bacteria	Pseudomonadota	Gammaproteobacteria	Enterobacterales	Enterobacteriaceae	Salmonella	Salmonella sp. SSDFZ69	salz	R12956	irreversible	dTMP (C00364)	Thymine (C00178)	EOS98_04590	K06966	pyrimidine-5'-nucleotide nucleosidase [3.2.2.10]
ko00240	Bacteria	Pseudomonadota	Gammaproteobacteria	Enterobacterales	Enterobacteriaceae	Shigella	Shigella flexneri	sfl	R12956	irreversible	dTMP (C00364)	Thymine (C00178)	SF2808	K06966	pyrimidine-5'-nucleotide nucleosidase [3.2.2.10]
ko00240	Bacteria	Pseudomonadota	Gammaproteobacteria	Enterobacterales	Enterobacteriaceae	Shigella	Shigella flexneri	sfx	R12956	irreversible	dTMP (C00364)	Thymine (C00178)	S3003	K06966	pyrimidine-5'-nucleotide nucleosidase [3.2.2.10]
ko00240	Bacteria	Pseudomonadota	Gammaproteobacteria	Enterobacterales	Enterobacteriaceae	Shigella	Shigella flexneri	sfv	R12956	irreversible	dTMP (C00364)	Thymine (C00178)	SFV_2662	K06966	pyrimidine-5'-nucleotide nucleosidase [3.2.2.10]
ko00240	Bacteria	Pseudomonadota	Gammaproteobacteria	Enterobacterales	Enterobacteriaceae	Shigella	Shigella flexneri	sfe	R12956	irreversible	dTMP (C00364)	Thymine (C00178)	SFxv_3080	K06966	pyrimidine-5'-nucleotide nucleosidase [3.2.2.10]
ko00240	Bacteria	Pseudomonadota	Gammaproteobacteria	Enterobacterales	Enterobacteriaceae	Shigella	Shigella flexneri	sfn	R12956	irreversible	dTMP (C00364)	Thymine (C00178)	SFy_3995	K06966	pyrimidine-5'-nucleotide nucleosidase [3.2.2.10]
ko00240	Bacteria	Pseudomonadota	Gammaproteobacteria	Enterobacterales	Enterobacteriaceae	Shigella	Shigella flexneri	sfs	R12956	irreversible	dTMP (C00364)	Thymine (C00178)	SFyv_4073	K06966	pyrimidine-5'-nucleotide nucleosidase [3.2.2.10]
ko00240	Bacteria	Pseudomonadota	Gammaproteobacteria	Enterobacterales	Enterobacteriaceae	Shigella	Shigella flexneri	sft	R12956	irreversible	dTMP (C00364)	Thymine (C00178)	NCTC1_03088	K06966	pyrimidine-5'-nucleotide nucleosidase [3.2.2.10]
ko00240	Bacteria	Pseudomonadota	Gammaproteobacteria	Enterobacterales	Enterobacteriaceae	Shigella	Shigella sonnei	ssn	R12956	irreversible	dTMP (C00364)	Thymine (C00178)	SSON_2952	K06966	pyrimidine-5'-nucleotide nucleosidase [3.2.2.10]
ko00240	Bacteria	Pseudomonadota	Gammaproteobacteria	Enterobacterales	Enterobacteriaceae	Shigella	Shigella boydii	sbo	R12956	irreversible	dTMP (C00364)	Thymine (C00178)	SBO_2676	K06966	pyrimidine-5'-nucleotide nucleosidase [3.2.2.10]
ko00240	Bacteria	Pseudomonadota	Gammaproteobacteria	Enterobacterales	Enterobacteriaceae	Shigella	Shigella boydii	sbc	R12956	irreversible	dTMP (C00364)	Thymine (C00178)	SbBS512_E3077	K06966	pyrimidine-5'-nucleotide nucleosidase [3.2.2.10]
ko00240	Bacteria	Pseudomonadota	Gammaproteobacteria	Enterobacterales	Enterobacteriaceae	Shigella	Shigella dysenteriae	sdy	R12956	irreversible	dTMP (C00364)	Thymine (C00178)	SDY_3012	K06966	pyrimidine-5'-nucleotide nucleosidase [3.2.2.10]
ko00240	Bacteria	Pseudomonadota	Gammaproteobacteria	Enterobacterales	Enterobacteriaceae	Shigella	Shigella dysenteriae	sdz	R12956	irreversible	dTMP (C00364)	Thymine (C00178)	Asd1617_04040	K06966	pyrimidine-5'-nucleotide nucleosidase [3.2.2.10]
ko00240	Bacteria	Pseudomonadota	Gammaproteobacteria	Enterobacterales	Enterobacteriaceae	Shigella	Shigella sp. PAMC 28760	shq	R12956	irreversible	dTMP (C00364)	Thymine (C00178)	A0259_17550	K06966	pyrimidine-5'-nucleotide nucleosidase [3.2.2.10]
ko00240	Bacteria	Pseudomonadota	Gammaproteobacteria	Enterobacterales	Enterobacteriaceae	Enterobacter	Enterobacter cloacae	enc	R12956	irreversible	dTMP (C00364)	Thymine (C00178)	ECL_04128	K06966	pyrimidine-5'-nucleotide nucleosidase [3.2.2.10]
ko00240	Bacteria	Pseudomonadota	Gammaproteobacteria	Enterobacterales	Enterobacteriaceae	Enterobacter	Enterobacter cloacae	enl	R12956	irreversible	dTMP (C00364)	Thymine (C00178)	A3UG_18170	K06966	pyrimidine-5'-nucleotide nucleosidase [3.2.2.10]
ko00240	Bacteria	Pseudomonadota	Gammaproteobacteria	Enterobacterales	Enterobacteriaceae	Enterobacter	Enterobacter cloacae	eclg	R12956	irreversible	dTMP (C00364)	Thymine (C00178)	EC036_35490	K06966	pyrimidine-5'-nucleotide nucleosidase [3.2.2.10]
ko00240	Bacteria	Pseudomonadota	Gammaproteobacteria	Enterobacterales	Enterobacteriaceae	Enterobacter	Enterobacter cloacae	ecle	R12956	irreversible	dTMP (C00364)	Thymine (C00178)	ECNIH2_18330	K06966	pyrimidine-5'-nucleotide nucleosidase [3.2.2.10]
ko00240	Bacteria	Pseudomonadota	Gammaproteobacteria	Enterobacterales	Enterobacteriaceae	Enterobacter	Enterobacter cloacae	ecln	R12956	irreversible	dTMP (C00364)	Thymine (C00178)	ECNIH4_04805	K06966	pyrimidine-5'-nucleotide nucleosidase [3.2.2.10]
ko00240	Bacteria	Pseudomonadota	Gammaproteobacteria	Enterobacterales	Enterobacteriaceae	Enterobacter	Enterobacter cloacae	ecli	R12956	irreversible	dTMP (C00364)	Thymine (C00178)	ECNIH5_17110	K06966	pyrimidine-5'-nucleotide nucleosidase [3.2.2.10]
ko00240	Bacteria	Pseudomonadota	Gammaproteobacteria	Enterobacterales	Enterobacteriaceae	Enterobacter	Enterobacter hormaechei	eclx	R12956	irreversible	dTMP (C00364)	Thymine (C00178)	LI66_18015	K06966	pyrimidine-5'-nucleotide nucleosidase [3.2.2.10]
ko00240	Bacteria	Pseudomonadota	Gammaproteobacteria	Enterobacterales	Enterobacteriaceae	Enterobacter	Enterobacter hormaechei	ecly	R12956	irreversible	dTMP (C00364)	Thymine (C00178)	LI62_19475	K06966	pyrimidine-5'-nucleotide nucleosidase [3.2.2.10]
ko00240	Bacteria	Pseudomonadota	Gammaproteobacteria	Enterobacterales	Enterobacteriaceae	Enterobacter	Enterobacter hormaechei	eclz	R12956	irreversible	dTMP (C00364)	Thymine (C00178)	LI64_16920	K06966	pyrimidine-5'-nucleotide nucleosidase [3.2.2.10]
ko00240	Bacteria	Pseudomonadota	Gammaproteobacteria	Enterobacterales	Enterobacteriaceae	Enterobacter	Enterobacter hormaechei	eclo	R12956	irreversible	dTMP (C00364)	Thymine (C00178)	ENC_30400	K06966	pyrimidine-5'-nucleotide nucleosidase [3.2.2.10]
ko00240	Bacteria	Pseudomonadota	Gammaproteobacteria	Enterobacterales	Enterobacteriaceae	Enterobacter	Enterobacter hormaechei	ehm	R12956	irreversible	dTMP (C00364)	Thymine (C00178)	AB284_07775	K06966	pyrimidine-5'-nucleotide nucleosidase [3.2.2.10]
ko00240	Bacteria	Pseudomonadota	Gammaproteobacteria	Enterobacterales	Enterobacteriaceae	Enterobacter	Enterobacter hormaechei	exf	R12956	irreversible	dTMP (C00364)	Thymine (C00178)	BFV63_17645	K06966	pyrimidine-5'-nucleotide nucleosidase [3.2.2.10]
ko00240	Bacteria	Pseudomonadota	Gammaproteobacteria	Enterobacterales	Enterobacteriaceae	Enterobacter	Enterobacter hormaechei	ecla	R12956	irreversible	dTMP (C00364)	Thymine (C00178)	ECNIH3_17195	K06966	pyrimidine-5'-nucleotide nucleosidase [3.2.2.10]
ko00240	Bacteria	Pseudomonadota	Gammaproteobacteria	Enterobacterales	Enterobacteriaceae	Enterobacter	Enterobacter hormaechei	eclc	R12956	irreversible	dTMP (C00364)	Thymine (C00178)	ECR091_17130	K06966	pyrimidine-5'-nucleotide nucleosidase [3.2.2.10]
ko00240	Bacteria	Pseudomonadota	Gammaproteobacteria	Enterobacterales	Enterobacteriaceae	Enterobacter	Enterobacter asburiae	eau	R12956	irreversible	dTMP (C00364)	Thymine (C00178)	DI57_01325	K06966	pyrimidine-5'-nucleotide nucleosidase [3.2.2.10]
ko00240	Bacteria	Pseudomonadota	Gammaproteobacteria	Enterobacterales	Enterobacteriaceae	Enterobacter	Enterobacter kobei	ekb	R12956	irreversible	dTMP (C00364)	Thymine (C00178)	BFV64_18655	K06966	pyrimidine-5'-nucleotide nucleosidase [3.2.2.10]
ko00240	Bacteria	Pseudomonadota	Gammaproteobacteria	Enterobacterales	Enterobacteriaceae	Enterobacter	Enterobacter kobei	eno	R12956	irreversible	dTMP (C00364)	Thymine (C00178)	ECENHK_17875	K06966	pyrimidine-5'-nucleotide nucleosidase [3.2.2.10]
ko00240	Bacteria	Pseudomonadota	Gammaproteobacteria	Enterobacterales	Enterobacteriaceae	Enterobacter	Enterobacter ludwigii	eec	R12956	irreversible	dTMP (C00364)	Thymine (C00178)	EcWSU1_03604	K06966	pyrimidine-5'-nucleotide nucleosidase [3.2.2.10]
ko00240	Bacteria	Pseudomonadota	Gammaproteobacteria	Enterobacterales	Enterobacteriaceae	Enterobacter	Enterobacter ludwigii	elg	R12956	irreversible	dTMP (C00364)	Thymine (C00178)	BH714_21760	K06966	pyrimidine-5'-nucleotide nucleosidase [3.2.2.10]
ko00240	Bacteria	Pseudomonadota	Gammaproteobacteria	Enterobacterales	Enterobacteriaceae	Enterobacter	Enterobacter cancerogenus	ecan	R12956	irreversible	dTMP (C00364)	Thymine (C00178)	CWI88_04510	K06966	pyrimidine-5'-nucleotide nucleosidase [3.2.2.10]
ko00240	Bacteria	Pseudomonadota	Gammaproteobacteria	Enterobacterales	Enterobacteriaceae	Enterobacter	Enterobacter roggenkampii	ern	R12956	irreversible	dTMP (C00364)	Thymine (C00178)	BFV67_17655	K06966	pyrimidine-5'-nucleotide nucleosidase [3.2.2.10]
ko00240	Bacteria	Pseudomonadota	Gammaproteobacteria	Enterobacterales	Enterobacteriaceae	Enterobacter	Enterobacter roggenkampii	ecls	R12956	irreversible	dTMP (C00364)	Thymine (C00178)	LI67_019180	K06966	pyrimidine-5'-nucleotide nucleosidase [3.2.2.10]
ko00240	Bacteria	Pseudomonadota	Gammaproteobacteria	Enterobacterales	Enterobacteriaceae	Enterobacter	Enterobacter chengduensis	echg	R12956	irreversible	dTMP (C00364)	Thymine (C00178)	FY206_19690	K06966	pyrimidine-5'-nucleotide nucleosidase [3.2.2.10]
ko00240	Bacteria	Pseudomonadota	Gammaproteobacteria	Enterobacterales	Enterobacteriaceae	Enterobacter	Enterobacter sichuanensis	esh	R12956	irreversible	dTMP (C00364)	Thymine (C00178)	C1N69_18375	K06966	pyrimidine-5'-nucleotide nucleosidase [3.2.2.10]
ko00240	Bacteria	Pseudomonadota	Gammaproteobacteria	Enterobacterales	Enterobacteriaceae	Enterobacter	Enterobacter sp. 638	ent	R12956	irreversible	dTMP (C00364)	Thymine (C00178)	Ent638_3248	K06966	pyrimidine-5'-nucleotide nucleosidase [3.2.2.10]
ko00240	Bacteria	Pseudomonadota	Gammaproteobacteria	Enterobacterales	Enterobacteriaceae	Enterobacter	Enterobacter soli	eas	R12956	irreversible	dTMP (C00364)	Thymine (C00178)	Entas_3495	K06966	pyrimidine-5'-nucleotide nucleosidase [3.2.2.10]
ko00240	Bacteria	Pseudomonadota	Gammaproteobacteria	Enterobacterales	Enterobacteriaceae	Enterobacter	Enterobacter sp. R4-368	enr	R12956	irreversible	dTMP (C00364)	Thymine (C00178)	H650_19935	K06966	pyrimidine-5'-nucleotide nucleosidase [3.2.2.10]
ko00240	Bacteria	Pseudomonadota	Gammaproteobacteria	Enterobacterales	Enterobacteriaceae	Enterobacter	Enterobacter sp. E20	enx	R12956	irreversible	dTMP (C00364)	Thymine (C00178)	NI40_017780	K06966	pyrimidine-5'-nucleotide nucleosidase [3.2.2.10]
ko00240	Bacteria	Pseudomonadota	Gammaproteobacteria	Enterobacterales	Enterobacteriaceae	Enterobacter	Enterobacter sp. FY-07	enf	R12956	irreversible	dTMP (C00364)	Thymine (C00178)	AKI40_4065	K06966	pyrimidine-5'-nucleotide nucleosidase [3.2.2.10]
ko00240	Bacteria	Pseudomonadota	Gammaproteobacteria	Enterobacterales	Enterobacteriaceae	Enterobacter	Enterobacter sp. SGAir0187	lni	R12956	irreversible	dTMP (C00364)	Thymine (C00178)	CWR52_17080	K06966	pyrimidine-5'-nucleotide nucleosidase [3.2.2.10]
ko00240	Bacteria	Pseudomonadota	Gammaproteobacteria	Enterobacterales	Enterobacteriaceae	Enterobacter	Enterobacter bugandensis	ebg	R12956	irreversible	dTMP (C00364)	Thymine (C00178)	FAI37_11205	K06966	pyrimidine-5'-nucleotide nucleosidase [3.2.2.10]
ko00240	Bacteria	Pseudomonadota	Gammaproteobacteria	Enterobacterales	Enterobacteriaceae	Enterobacter	Enterobacter sp. ODB01	end	R12956	irreversible	dTMP (C00364)	Thymine (C00178)	A4308_02605	K06966	pyrimidine-5'-nucleotide nucleosidase [3.2.2.10]
ko00240	Bacteria	Pseudomonadota	Gammaproteobacteria	Enterobacterales	Enterobacteriaceae	Enterobacter	Enterobacter sp. T2	enz	R12956	irreversible	dTMP (C00364)	Thymine (C00178)	G0034_18325	K06966	pyrimidine-5'-nucleotide nucleosidase [3.2.2.10]
ko00240	Bacteria	Pseudomonadota	Gammaproteobacteria	Enterobacterales	Enterobacteriaceae	Enterobacter	Enterobacter sp. DSM 30060	ens	R12956	irreversible	dTMP (C00364)	Thymine (C00178)	HWQ15_03385	K06966	pyrimidine-5'-nucleotide nucleosidase [3.2.2.10]
ko00240	Bacteria	Pseudomonadota	Gammaproteobacteria	Enterobacterales	Enterobacteriaceae	Enterobacter	Enterobacter sp. AN-K1	enk	R12956	irreversible	dTMP (C00364)	Thymine (C00178)	LOC22_06160	K06966	pyrimidine-5'-nucleotide nucleosidase [3.2.2.10]
ko00240	Bacteria	Pseudomonadota	Gammaproteobacteria	Enterobacterales	Enterobacteriaceae	Enterobacter	Enterobacter huaxiensis	ehu	R12956	irreversible	dTMP (C00364)	Thymine (C00178)	D5067_0004710	K06966	pyrimidine-5'-nucleotide nucleosidase [3.2.2.10]
ko00240	Bacteria	Pseudomonadota	Gammaproteobacteria	Enterobacterales	Enterobacteriaceae	Enterobacter	Enterobacter mori	emor	R12956	irreversible	dTMP (C00364)	Thymine (C00178)	L6Y89_17340	K06966	pyrimidine-5'-nucleotide nucleosidase [3.2.2.10]
ko00240	Bacteria	Pseudomonadota	Gammaproteobacteria	Enterobacterales	Enterobacteriaceae	Enterobacter	Enterobacter sp. N18-03635	enb	R12956	irreversible	dTMP (C00364)	Thymine (C00178)	ELK40_18445	K06966	pyrimidine-5'-nucleotide nucleosidase [3.2.2.10]
ko00240	Bacteria	Pseudomonadota	Gammaproteobacteria	Enterobacterales	Enterobacteriaceae	Enterobacter	Enterobacter quasiroggenkampii	equ	R12956	irreversible	dTMP (C00364)	Thymine (C00178)	OM418_17640	K06966	pyrimidine-5'-nucleotide nucleosidase [3.2.2.10]
ko00240	Bacteria	Pseudomonadota	Gammaproteobacteria	Enterobacterales	Enterobacteriaceae	Cronobacter	Cronobacter sakazakii	esa	R12956	irreversible	dTMP (C00364)	Thymine (C00178)	ESA_00510	K06966	pyrimidine-5'-nucleotide nucleosidase [3.2.2.10]
ko00240	Bacteria	Pseudomonadota	Gammaproteobacteria	Enterobacterales	Enterobacteriaceae	Cronobacter	Cronobacter sakazakii	csk	R12956	irreversible	dTMP (C00364)	Thymine (C00178)	ES15_0770	K06966	pyrimidine-5'-nucleotide nucleosidase [3.2.2.10]
ko00240	Bacteria	Pseudomonadota	Gammaproteobacteria	Enterobacterales	Enterobacteriaceae	Cronobacter	Cronobacter sakazakii	csz	R12956	irreversible	dTMP (C00364)	Thymine (C00178)	CSSP291_02600	K06966	pyrimidine-5'-nucleotide nucleosidase [3.2.2.10]
ko00240	Bacteria	Pseudomonadota	Gammaproteobacteria	Enterobacterales	Enterobacteriaceae	Cronobacter	Cronobacter sakazakii	csj	R12956	irreversible	dTMP (C00364)	Thymine (C00178)	CSK29544_01761	K06966	pyrimidine-5'-nucleotide nucleosidase [3.2.2.10]
ko00240	Bacteria	Pseudomonadota	Gammaproteobacteria	Enterobacterales	Enterobacteriaceae	Cronobacter	Cronobacter condimenti	ccon	R12956	irreversible	dTMP (C00364)	Thymine (C00178)	AFK62_15810	K06966	pyrimidine-5'-nucleotide nucleosidase [3.2.2.10]
ko00240	Bacteria	Pseudomonadota	Gammaproteobacteria	Enterobacterales	Enterobacteriaceae	Cronobacter	Cronobacter dublinensis	cdm	R12956	irreversible	dTMP (C00364)	Thymine (C00178)	AFK67_16570	K06966	pyrimidine-5'-nucleotide nucleosidase [3.2.2.10]
ko00240	Bacteria	Pseudomonadota	Gammaproteobacteria	Enterobacterales	Enterobacteriaceae	Cronobacter	Cronobacter malonaticus	csi	R12956	irreversible	dTMP (C00364)	Thymine (C00178)	P262_01143	K06966	pyrimidine-5'-nucleotide nucleosidase [3.2.2.10]
ko00240	Bacteria	Pseudomonadota	Gammaproteobacteria	Enterobacterales	Enterobacteriaceae	Cronobacter	Cronobacter malonaticus	cmj	R12956	irreversible	dTMP (C00364)	Thymine (C00178)	AFK66_003700	K06966	pyrimidine-5'-nucleotide nucleosidase [3.2.2.10]
ko00240	Bacteria	Pseudomonadota	Gammaproteobacteria	Enterobacterales	Enterobacteriaceae	Cronobacter	Cronobacter universalis	cui	R12956	irreversible	dTMP (C00364)	Thymine (C00178)	AFK65_15580	K06966	pyrimidine-5'-nucleotide nucleosidase [3.2.2.10]
ko00240	Bacteria	Pseudomonadota	Gammaproteobacteria	Enterobacterales	Enterobacteriaceae	Cronobacter	Cronobacter muytjensii	cmw	R12956	irreversible	dTMP (C00364)	Thymine (C00178)	AFK63_02680	K06966	pyrimidine-5'-nucleotide nucleosidase [3.2.2.10]
ko00240	Bacteria	Pseudomonadota	Gammaproteobacteria	Enterobacterales	Enterobacteriaceae	Cronobacter	Cronobacter turicensis	ctu	R12956	irreversible	dTMP (C00364)	Thymine (C00178)	CTU_33520	K06966	pyrimidine-5'-nucleotide nucleosidase [3.2.2.10]
ko00240	Bacteria	Pseudomonadota	Gammaproteobacteria	Enterobacterales	Enterobacteriaceae	Klebsiella	Klebsiella pneumoniae	kpn	R12956	irreversible	dTMP (C00364)	Thymine (C00178)	KPN_03138	K06966	pyrimidine-5'-nucleotide nucleosidase [3.2.2.10]
ko00240	Bacteria	Pseudomonadota	Gammaproteobacteria	Enterobacterales	Enterobacteriaceae	Klebsiella	Klebsiella pneumoniae	kpu	R12956	irreversible	dTMP (C00364)	Thymine (C00178)	KP1_4410	K06966	pyrimidine-5'-nucleotide nucleosidase [3.2.2.10]
ko00240	Bacteria	Pseudomonadota	Gammaproteobacteria	Enterobacterales	Enterobacteriaceae	Klebsiella	Klebsiella pneumoniae	kpm	R12956	irreversible	dTMP (C00364)	Thymine (C00178)	KPHS_42150	K06966	pyrimidine-5'-nucleotide nucleosidase [3.2.2.10]
ko00240	Bacteria	Pseudomonadota	Gammaproteobacteria	Enterobacterales	Enterobacteriaceae	Klebsiella	Klebsiella pneumoniae	kpp	R12956	irreversible	dTMP (C00364)	Thymine (C00178)	A79E_0959	K06966	pyrimidine-5'-nucleotide nucleosidase [3.2.2.10]
ko00240	Bacteria	Pseudomonadota	Gammaproteobacteria	Enterobacterales	Enterobacteriaceae	Klebsiella	Klebsiella pneumoniae	kph	R12956	irreversible	dTMP (C00364)	Thymine (C00178)	KPNIH24_07725	K06966	pyrimidine-5'-nucleotide nucleosidase [3.2.2.10]
ko00240	Bacteria	Pseudomonadota	Gammaproteobacteria	Enterobacterales	Enterobacteriaceae	Klebsiella	Klebsiella pneumoniae	kpz	R12956	irreversible	dTMP (C00364)	Thymine (C00178)	KPNIH27_20405	K06966	pyrimidine-5'-nucleotide nucleosidase [3.2.2.10]
ko00240	Bacteria	Pseudomonadota	Gammaproteobacteria	Enterobacterales	Enterobacteriaceae	Klebsiella	Klebsiella pneumoniae	kpv	R12956	irreversible	dTMP (C00364)	Thymine (C00178)	KPNIH29_21165	K06966	pyrimidine-5'-nucleotide nucleosidase [3.2.2.10]
ko00240	Bacteria	Pseudomonadota	Gammaproteobacteria	Enterobacterales	Enterobacteriaceae	Klebsiella	Klebsiella pneumoniae	kpw	R12956	irreversible	dTMP (C00364)	Thymine (C00178)	KPNIH30_21185	K06966	pyrimidine-5'-nucleotide nucleosidase [3.2.2.10]
ko00240	Bacteria	Pseudomonadota	Gammaproteobacteria	Enterobacterales	Enterobacteriaceae	Klebsiella	Klebsiella pneumoniae	kpy	R12956	irreversible	dTMP (C00364)	Thymine (C00178)	KPNIH31_20450	K06966	pyrimidine-5'-nucleotide nucleosidase [3.2.2.10]
ko00240	Bacteria	Pseudomonadota	Gammaproteobacteria	Enterobacterales	Enterobacteriaceae	Klebsiella	Klebsiella pneumoniae	kpg	R12956	irreversible	dTMP (C00364)	Thymine (C00178)	KPNIH32_22045	K06966	pyrimidine-5'-nucleotide nucleosidase [3.2.2.10]
ko00240	Bacteria	Pseudomonadota	Gammaproteobacteria	Enterobacterales	Enterobacteriaceae	Klebsiella	Klebsiella pneumoniae	kpc	R12956	irreversible	dTMP (C00364)	Thymine (C00178)	KPNIH10_20985	K06966	pyrimidine-5'-nucleotide nucleosidase [3.2.2.10]
ko00240	Bacteria	Pseudomonadota	Gammaproteobacteria	Enterobacterales	Enterobacteriaceae	Klebsiella	Klebsiella pneumoniae	kpq	R12956	irreversible	dTMP (C00364)	Thymine (C00178)	KPR0928_20470	K06966	pyrimidine-5'-nucleotide nucleosidase [3.2.2.10]
ko00240	Bacteria	Pseudomonadota	Gammaproteobacteria	Enterobacterales	Enterobacteriaceae	Klebsiella	Klebsiella pneumoniae	kpt	R12956	irreversible	dTMP (C00364)	Thymine (C00178)	VK055_4376	K06966	pyrimidine-5'-nucleotide nucleosidase [3.2.2.10]
ko00240	Bacteria	Pseudomonadota	Gammaproteobacteria	Enterobacterales	Enterobacteriaceae	Klebsiella	Klebsiella pneumoniae	kpo	R12956	irreversible	dTMP (C00364)	Thymine (C00178)	KPN2242_18715	K06966	pyrimidine-5'-nucleotide nucleosidase [3.2.2.10]
ko00240	Bacteria	Pseudomonadota	Gammaproteobacteria	Enterobacterales	Enterobacteriaceae	Klebsiella	Klebsiella pneumoniae	kpr	R12956	irreversible	dTMP (C00364)	Thymine (C00178)	KPR_4147	K06966	pyrimidine-5'-nucleotide nucleosidase [3.2.2.10]
ko00240	Bacteria	Pseudomonadota	Gammaproteobacteria	Enterobacterales	Enterobacteriaceae	Klebsiella	Klebsiella pneumoniae	kpj	R12956	irreversible	dTMP (C00364)	Thymine (C00178)	N559_1092	K06966	pyrimidine-5'-nucleotide nucleosidase [3.2.2.10]
ko00240	Bacteria	Pseudomonadota	Gammaproteobacteria	Enterobacterales	Enterobacteriaceae	Klebsiella	Klebsiella pneumoniae	kpi	R12956	irreversible	dTMP (C00364)	Thymine (C00178)	D364_15995	K06966	pyrimidine-5'-nucleotide nucleosidase [3.2.2.10]
ko00240	Bacteria	Pseudomonadota	Gammaproteobacteria	Enterobacterales	Enterobacteriaceae	Klebsiella	Klebsiella pneumoniae	kpa	R12956	irreversible	dTMP (C00364)	Thymine (C00178)	KPNJ1_01099	K06966	pyrimidine-5'-nucleotide nucleosidase [3.2.2.10]
ko00240	Bacteria	Pseudomonadota	Gammaproteobacteria	Enterobacterales	Enterobacteriaceae	Klebsiella	Klebsiella pneumoniae	kps	R12956	irreversible	dTMP (C00364)	Thymine (C00178)	KPNJ2_01130	K06966	pyrimidine-5'-nucleotide nucleosidase [3.2.2.10]
ko00240	Bacteria	Pseudomonadota	Gammaproteobacteria	Enterobacterales	Enterobacteriaceae	Klebsiella	Klebsiella pneumoniae	kpx	R12956	irreversible	dTMP (C00364)	Thymine (C00178)	PMK1_00619	K06966	pyrimidine-5'-nucleotide nucleosidase [3.2.2.10]
ko00240	Bacteria	Pseudomonadota	Gammaproteobacteria	Enterobacterales	Enterobacteriaceae	Klebsiella	Klebsiella pneumoniae	kpb	R12956	irreversible	dTMP (C00364)	Thymine (C00178)	FH42_11710	K06966	pyrimidine-5'-nucleotide nucleosidase [3.2.2.10]
ko00240	Bacteria	Pseudomonadota	Gammaproteobacteria	Enterobacterales	Enterobacteriaceae	Klebsiella	Klebsiella pneumoniae	kpne	R12956	irreversible	dTMP (C00364)	Thymine (C00178)	KU54_005385	K06966	pyrimidine-5'-nucleotide nucleosidase [3.2.2.10]
ko00240	Bacteria	Pseudomonadota	Gammaproteobacteria	Enterobacterales	Enterobacteriaceae	Klebsiella	Klebsiella pneumoniae	kpnu	R12956	irreversible	dTMP (C00364)	Thymine (C00178)	LI86_05395	K06966	pyrimidine-5'-nucleotide nucleosidase [3.2.2.10]
ko00240	Bacteria	Pseudomonadota	Gammaproteobacteria	Enterobacterales	Enterobacteriaceae	Klebsiella	Klebsiella pneumoniae	kpnk	R12956	irreversible	dTMP (C00364)	Thymine (C00178)	BN49_0976	K06966	pyrimidine-5'-nucleotide nucleosidase [3.2.2.10]
ko00240	Bacteria	Pseudomonadota	Gammaproteobacteria	Enterobacterales	Enterobacteriaceae	Klebsiella	Klebsiella variicola	kva	R12956	irreversible	dTMP (C00364)	Thymine (C00178)	Kvar_0917	K06966	pyrimidine-5'-nucleotide nucleosidase [3.2.2.10]
ko00240	Bacteria	Pseudomonadota	Gammaproteobacteria	Enterobacterales	Enterobacteriaceae	Klebsiella	Klebsiella variicola	kpe	R12956	irreversible	dTMP (C00364)	Thymine (C00178)	KPK_0984	K06966	pyrimidine-5'-nucleotide nucleosidase [3.2.2.10]
ko00240	Bacteria	Pseudomonadota	Gammaproteobacteria	Enterobacterales	Enterobacteriaceae	Klebsiella	Klebsiella variicola	kpk	R12956	irreversible	dTMP (C00364)	Thymine (C00178)	A593_05880	K06966	pyrimidine-5'-nucleotide nucleosidase [3.2.2.10]
ko00240	Bacteria	Pseudomonadota	Gammaproteobacteria	Enterobacterales	Enterobacteriaceae	Klebsiella	Klebsiella variicola	kvd	R12956	irreversible	dTMP (C00364)	Thymine (C00178)	KR75_03330	K06966	pyrimidine-5'-nucleotide nucleosidase [3.2.2.10]
ko00240	Bacteria	Pseudomonadota	Gammaproteobacteria	Enterobacterales	Enterobacteriaceae	Klebsiella	Klebsiella variicola	kvq	R12956	irreversible	dTMP (C00364)	Thymine (C00178)	SP68_09875	K06966	pyrimidine-5'-nucleotide nucleosidase [3.2.2.10]
ko00240	Bacteria	Pseudomonadota	Gammaproteobacteria	Enterobacterales	Enterobacteriaceae	Klebsiella	Klebsiella michiganensis	kox	R12956	irreversible	dTMP (C00364)	Thymine (C00178)	KOX_01220	K06966	pyrimidine-5'-nucleotide nucleosidase [3.2.2.10]
ko00240	Bacteria	Pseudomonadota	Gammaproteobacteria	Enterobacterales	Enterobacteriaceae	Klebsiella	Klebsiella michiganensis	koe	R12956	irreversible	dTMP (C00364)	Thymine (C00178)	A225_4705	K06966	pyrimidine-5'-nucleotide nucleosidase [3.2.2.10]
ko00240	Bacteria	Pseudomonadota	Gammaproteobacteria	Enterobacterales	Enterobacteriaceae	Klebsiella	Klebsiella michiganensis	koy	R12956	irreversible	dTMP (C00364)	Thymine (C00178)	J415_08475	K06966	pyrimidine-5'-nucleotide nucleosidase [3.2.2.10]
ko00240	Bacteria	Pseudomonadota	Gammaproteobacteria	Enterobacterales	Enterobacteriaceae	Klebsiella	Klebsiella michiganensis	kom	R12956	irreversible	dTMP (C00364)	Thymine (C00178)	HR38_27345	K06966	pyrimidine-5'-nucleotide nucleosidase [3.2.2.10]
ko00240	Bacteria	Pseudomonadota	Gammaproteobacteria	Enterobacterales	Enterobacteriaceae	Klebsiella	Klebsiella michiganensis	kmi	R12956	irreversible	dTMP (C00364)	Thymine (C00178)	VW41_19215	K06966	pyrimidine-5'-nucleotide nucleosidase [3.2.2.10]
ko00240	Bacteria	Pseudomonadota	Gammaproteobacteria	Enterobacterales	Enterobacteriaceae	Klebsiella	Klebsiella oxytoca	kok	R12956	irreversible	dTMP (C00364)	Thymine (C00178)	KONIH1_23640	K06966	pyrimidine-5'-nucleotide nucleosidase [3.2.2.10]
ko00240	Bacteria	Pseudomonadota	Gammaproteobacteria	Enterobacterales	Enterobacteriaceae	Klebsiella	Klebsiella oxytoca	koc	R12956	irreversible	dTMP (C00364)	Thymine (C00178)	AB185_12740	K06966	pyrimidine-5'-nucleotide nucleosidase [3.2.2.10]
ko00240	Bacteria	Pseudomonadota	Gammaproteobacteria	Enterobacterales	Enterobacteriaceae	Klebsiella	Klebsiella quasipneumoniae	kqu	R12956	irreversible	dTMP (C00364)	Thymine (C00178)	AVR78_25490	K06966	pyrimidine-5'-nucleotide nucleosidase [3.2.2.10]
ko00240	Bacteria	Pseudomonadota	Gammaproteobacteria	Enterobacterales	Enterobacteriaceae	Klebsiella	Klebsiella aerogenes	eae	R12956	irreversible	dTMP (C00364)	Thymine (C00178)	EAE_02030	K06966	pyrimidine-5'-nucleotide nucleosidase [3.2.2.10]
ko00240	Bacteria	Pseudomonadota	Gammaproteobacteria	Enterobacterales	Enterobacteriaceae	Klebsiella	Klebsiella aerogenes	ear	R12956	irreversible	dTMP (C00364)	Thymine (C00178)	CCG33586	K06966	pyrimidine-5'-nucleotide nucleosidase [3.2.2.10]
ko00240	Bacteria	Pseudomonadota	Gammaproteobacteria	Enterobacterales	Enterobacteriaceae	Klebsiella	Klebsiella quasivariicola	kqv	R12956	irreversible	dTMP (C00364)	Thymine (C00178)	B8P98_05395	K06966	pyrimidine-5'-nucleotide nucleosidase [3.2.2.10]
ko00240	Bacteria	Pseudomonadota	Gammaproteobacteria	Enterobacterales	Enterobacteriaceae	Klebsiella	Klebsiella sp. LTGPAF-6F	kll	R12956	irreversible	dTMP (C00364)	Thymine (C00178)	BJF97_23480	K06966	pyrimidine-5'-nucleotide nucleosidase [3.2.2.10]
ko00240	Bacteria	Pseudomonadota	Gammaproteobacteria	Enterobacterales	Enterobacteriaceae	Klebsiella	Klebsiella huaxiensis	klw	R12956	irreversible	dTMP (C00364)	Thymine (C00178)	DA718_05710	K06966	pyrimidine-5'-nucleotide nucleosidase [3.2.2.10]
ko00240	Bacteria	Pseudomonadota	Gammaproteobacteria	Enterobacterales	Enterobacteriaceae	Klebsiella	Klebsiella africana	kar	R12956	irreversible	dTMP (C00364)	Thymine (C00178)	LGL98_04885	K06966	pyrimidine-5'-nucleotide nucleosidase [3.2.2.10]
ko00240	Bacteria	Pseudomonadota	Gammaproteobacteria	Enterobacterales	Enterobacteriaceae	Klebsiella	Klebsiella grimontii	kgr	R12956	irreversible	dTMP (C00364)	Thymine (C00178)	JJJ10_05730	K06966	pyrimidine-5'-nucleotide nucleosidase [3.2.2.10]
ko00240	Bacteria	Pseudomonadota	Gammaproteobacteria	Enterobacterales	Enterobacteriaceae	Klebsiella	Klebsiella pasteurii	kpas	R12956	irreversible	dTMP (C00364)	Thymine (C00178)	LUW96_01305	K06966	pyrimidine-5'-nucleotide nucleosidase [3.2.2.10]
ko00240	Bacteria	Pseudomonadota	Gammaproteobacteria	Enterobacterales	Enterobacteriaceae	Klebsiella	Klebsiella sp. CTHL.F3a	klc	R12956	irreversible	dTMP (C00364)	Thymine (C00178)	K7H21_05395	K06966	pyrimidine-5'-nucleotide nucleosidase [3.2.2.10]
ko00240	Bacteria	Pseudomonadota	Gammaproteobacteria	Enterobacterales	Enterobacteriaceae	Raoultella	Raoultella ornithinolytica	ror	R12956	irreversible	dTMP (C00364)	Thymine (C00178)	RORB6_23600	K06966	pyrimidine-5'-nucleotide nucleosidase [3.2.2.10]
ko00240	Bacteria	Pseudomonadota	Gammaproteobacteria	Enterobacterales	Enterobacteriaceae	Raoultella	Raoultella ornithinolytica	ron	R12956	irreversible	dTMP (C00364)	Thymine (C00178)	TE10_22640	K06966	pyrimidine-5'-nucleotide nucleosidase [3.2.2.10]
ko00240	Bacteria	Pseudomonadota	Gammaproteobacteria	Enterobacterales	Enterobacteriaceae	Raoultella	Raoultella planticola	rpln	R12956	irreversible	dTMP (C00364)	Thymine (C00178)	B1209_04955	K06966	pyrimidine-5'-nucleotide nucleosidase [3.2.2.10]
ko00240	Bacteria	Pseudomonadota	Gammaproteobacteria	Enterobacterales	Enterobacteriaceae	Raoultella	Raoultella sp. X13	rao	R12956	irreversible	dTMP (C00364)	Thymine (C00178)	DSD31_05085	K06966	pyrimidine-5'-nucleotide nucleosidase [3.2.2.10]
ko00240	Bacteria	Pseudomonadota	Gammaproteobacteria	Enterobacterales	Enterobacteriaceae	Raoultella	Raoultella terrigena	rtg	R12956	irreversible	dTMP (C00364)	Thymine (C00178)	NCTC13098_01359	K06966	pyrimidine-5'-nucleotide nucleosidase [3.2.2.10]
ko00240	Bacteria	Pseudomonadota	Gammaproteobacteria	Enterobacterales	Enterobacteriaceae	Raoultella	Raoultella electrica	ree	R12956	irreversible	dTMP (C00364)	Thymine (C00178)	electrica_00920	K06966	pyrimidine-5'-nucleotide nucleosidase [3.2.2.10]
ko00240	Bacteria	Pseudomonadota	Gammaproteobacteria	Enterobacterales	Enterobacteriaceae	Citrobacter	Citrobacter rodentium	cro	R12956	irreversible	dTMP (C00364)	Thymine (C00178)	ROD_28351	K06966	pyrimidine-5'-nucleotide nucleosidase [3.2.2.10]
ko00240	Bacteria	Pseudomonadota	Gammaproteobacteria	Enterobacterales	Enterobacteriaceae	Citrobacter	Citrobacter koseri	cko	R12956	irreversible	dTMP (C00364)	Thymine (C00178)	CKO_04151	K06966	pyrimidine-5'-nucleotide nucleosidase [3.2.2.10]
ko00240	Bacteria	Pseudomonadota	Gammaproteobacteria	Enterobacterales	Enterobacteriaceae	Citrobacter	Citrobacter freundii	cfd	R12956	irreversible	dTMP (C00364)	Thymine (C00178)	CFNIH1_00915	K06966	pyrimidine-5'-nucleotide nucleosidase [3.2.2.10]
ko00240	Bacteria	Pseudomonadota	Gammaproteobacteria	Enterobacterales	Enterobacteriaceae	Citrobacter	Citrobacter braakii	cbra	R12956	irreversible	dTMP (C00364)	Thymine (C00178)	A6J81_22095	K06966	pyrimidine-5'-nucleotide nucleosidase [3.2.2.10]
ko00240	Bacteria	Pseudomonadota	Gammaproteobacteria	Enterobacterales	Enterobacteriaceae	Citrobacter	Citrobacter werkmanii	cwe	R12956	irreversible	dTMP (C00364)	Thymine (C00178)	CO701_03420	K06966	pyrimidine-5'-nucleotide nucleosidase [3.2.2.10]
ko00240	Bacteria	Pseudomonadota	Gammaproteobacteria	Enterobacterales	Enterobacteriaceae	Citrobacter	Citrobacter youngae	cyo	R12956	irreversible	dTMP (C00364)	Thymine (C00178)	CD187_04890	K06966	pyrimidine-5'-nucleotide nucleosidase [3.2.2.10]
ko00240	Bacteria	Pseudomonadota	Gammaproteobacteria	Enterobacterales	Enterobacteriaceae	Citrobacter	Citrobacter portucalensis	cpot	R12956	irreversible	dTMP (C00364)	Thymine (C00178)	FOB25_16215	K06966	pyrimidine-5'-nucleotide nucleosidase [3.2.2.10]
ko00240	Bacteria	Pseudomonadota	Gammaproteobacteria	Enterobacterales	Enterobacteriaceae	Citrobacter	Citrobacter freundii complex sp. CFNIH3	cfq	R12956	irreversible	dTMP (C00364)	Thymine (C00178)	C2U38_20185	K06966	pyrimidine-5'-nucleotide nucleosidase [3.2.2.10]
ko00240	Bacteria	Pseudomonadota	Gammaproteobacteria	Enterobacterales	Enterobacteriaceae	Citrobacter	Citrobacter sedlakii	csed	R12956	irreversible	dTMP (C00364)	Thymine (C00178)	JY391_04525	K06966	pyrimidine-5'-nucleotide nucleosidase [3.2.2.10]
ko00240	Bacteria	Pseudomonadota	Gammaproteobacteria	Enterobacterales	Enterobacteriaceae	Citrobacter	Citrobacter amalonaticus	cama	R12956	irreversible	dTMP (C00364)	Thymine (C00178)	F384_15145	K06966	pyrimidine-5'-nucleotide nucleosidase [3.2.2.10]
ko00240	Bacteria	Pseudomonadota	Gammaproteobacteria	Enterobacterales	Enterobacteriaceae	Citrobacter	Citrobacter amalonaticus	caf	R12956	irreversible	dTMP (C00364)	Thymine (C00178)	AL524_07820	K06966	pyrimidine-5'-nucleotide nucleosidase [3.2.2.10]
ko00240	Bacteria	Pseudomonadota	Gammaproteobacteria	Enterobacterales	Enterobacteriaceae	Citrobacter	Citrobacter sp. FDAARGOS_156	cif	R12956	irreversible	dTMP (C00364)	Thymine (C00178)	AL515_18560	K06966	pyrimidine-5'-nucleotide nucleosidase [3.2.2.10]
ko00240	Bacteria	Pseudomonadota	Gammaproteobacteria	Enterobacterales	Enterobacteriaceae	Citrobacter	Citrobacter farmeri	cfar	R12956	irreversible	dTMP (C00364)	Thymine (C00178)	CI104_20115	K06966	pyrimidine-5'-nucleotide nucleosidase [3.2.2.10]
ko00240	Bacteria	Pseudomonadota	Gammaproteobacteria	Enterobacterales	Enterobacteriaceae	Citrobacter	Citrobacter sp. CFNIH10	cir	R12956	irreversible	dTMP (C00364)	Thymine (C00178)	C2U53_14825	K06966	pyrimidine-5'-nucleotide nucleosidase [3.2.2.10]
ko00240	Bacteria	Pseudomonadota	Gammaproteobacteria	Enterobacterales	Enterobacteriaceae	Citrobacter	Citrobacter sp. CRE-46	cie	R12956	irreversible	dTMP (C00364)	Thymine (C00178)	AN232_09445	K06966	pyrimidine-5'-nucleotide nucleosidase [3.2.2.10]
ko00240	Bacteria	Pseudomonadota	Gammaproteobacteria	Enterobacterales	Enterobacteriaceae	Citrobacter	Citrobacter pasteurii	cpar	R12956	irreversible	dTMP (C00364)	Thymine (C00178)	CUC49_14400	K06966	pyrimidine-5'-nucleotide nucleosidase [3.2.2.10]
ko00240	Bacteria	Pseudomonadota	Gammaproteobacteria	Enterobacterales	Enterobacteriaceae	Citrobacter	Citrobacter telavivensis	ctel	R12956	irreversible	dTMP (C00364)	Thymine (C00178)	GBC03_09645	K06966	pyrimidine-5'-nucleotide nucleosidase [3.2.2.10]
ko00240	Bacteria	Pseudomonadota	Gammaproteobacteria	Enterobacterales	Enterobacteriaceae	Citrobacter	Citrobacter tructae	citz	R12956	irreversible	dTMP (C00364)	Thymine (C00178)	E4Z61_21515	K06966	pyrimidine-5'-nucleotide nucleosidase [3.2.2.10]
ko00240	Bacteria	Pseudomonadota	Gammaproteobacteria	Enterobacterales	Enterobacteriaceae	Citrobacter	Citrobacter arsenatis	cars	R12956	irreversible	dTMP (C00364)	Thymine (C00178)	E1B03_21265	K06966	pyrimidine-5'-nucleotide nucleosidase [3.2.2.10]
ko00240	Bacteria	Pseudomonadota	Gammaproteobacteria	Enterobacterales	Enterobacteriaceae	Citrobacter	Citrobacter sp. XT1-2-2	cix	R12956	irreversible	dTMP (C00364)	Thymine (C00178)	M4I31_04720	K06966	pyrimidine-5'-nucleotide nucleosidase [3.2.2.10]
ko00240	Bacteria	Pseudomonadota	Gammaproteobacteria	Enterobacterales	Enterobacteriaceae	Candidatus Hamiltonella	Candidatus Hamiltonella defensa	hde	R12956	irreversible	dTMP (C00364)	Thymine (C00178)	HDEF_0153	K06966	pyrimidine-5'-nucleotide nucleosidase [3.2.2.10]
ko00240	Bacteria	Pseudomonadota	Gammaproteobacteria	Enterobacterales	Enterobacteriaceae	Shimwellia	Shimwellia blattae	ebt	R12956	irreversible	dTMP (C00364)	Thymine (C00178)	EBL_c08290	K06966	pyrimidine-5'-nucleotide nucleosidase [3.2.2.10]
ko00240	Bacteria	Pseudomonadota	Gammaproteobacteria	Enterobacterales	Enterobacteriaceae	Cedecea	Cedecea neteri	cnt	R12956	irreversible	dTMP (C00364)	Thymine (C00178)	JT31_16490	K06966	pyrimidine-5'-nucleotide nucleosidase [3.2.2.10]
ko00240	Bacteria	Pseudomonadota	Gammaproteobacteria	Enterobacterales	Enterobacteriaceae	Cedecea	Cedecea neteri	cem	R12956	irreversible	dTMP (C00364)	Thymine (C00178)	LH23_01220	K06966	pyrimidine-5'-nucleotide nucleosidase [3.2.2.10]
ko00240	Bacteria	Pseudomonadota	Gammaproteobacteria	Enterobacterales	Enterobacteriaceae	Cedecea	Cedecea neteri	cen	R12956	irreversible	dTMP (C00364)	Thymine (C00178)	LH86_01205	K06966	pyrimidine-5'-nucleotide nucleosidase [3.2.2.10]
ko00240	Bacteria	Pseudomonadota	Gammaproteobacteria	Enterobacterales	Enterobacteriaceae	Cedecea	Cedecea lapagei	clap	R12956	irreversible	dTMP (C00364)	Thymine (C00178)	NCTC11466_00710	K06966	pyrimidine-5'-nucleotide nucleosidase [3.2.2.10]
ko00240	Bacteria	Pseudomonadota	Gammaproteobacteria	Enterobacterales	Enterobacteriaceae	Pluralibacter	Pluralibacter gergoviae	pge	R12956	irreversible	dTMP (C00364)	Thymine (C00178)	LG71_09365	K06966	pyrimidine-5'-nucleotide nucleosidase [3.2.2.10]
ko00240	Bacteria	Pseudomonadota	Gammaproteobacteria	Enterobacterales	Enterobacteriaceae	Pluralibacter	[Enterobacter] lignolyticus	esc	R12956	irreversible	dTMP (C00364)	Thymine (C00178)	Entcl_0924	K06966	pyrimidine-5'-nucleotide nucleosidase [3.2.2.10]
ko00240	Bacteria	Pseudomonadota	Gammaproteobacteria	Enterobacterales	Enterobacteriaceae	Pluralibacter	[Enterobacter] lignolyticus	kle	R12956	irreversible	dTMP (C00364)	Thymine (C00178)	AO703_16960	K06966	pyrimidine-5'-nucleotide nucleosidase [3.2.2.10]
ko00240	Bacteria	Pseudomonadota	Gammaproteobacteria	Enterobacterales	Enterobacteriaceae	Kosakonia	Kosakonia sacchari	ksa	R12956	irreversible	dTMP (C00364)	Thymine (C00178)	C813_10640	K06966	pyrimidine-5'-nucleotide nucleosidase [3.2.2.10]
ko00240	Bacteria	Pseudomonadota	Gammaproteobacteria	Enterobacterales	Enterobacteriaceae	Kosakonia	Kosakonia oryzae	kor	R12956	irreversible	dTMP (C00364)	Thymine (C00178)	AWR26_20405	K06966	pyrimidine-5'-nucleotide nucleosidase [3.2.2.10]
ko00240	Bacteria	Pseudomonadota	Gammaproteobacteria	Enterobacterales	Enterobacteriaceae	Kosakonia	Kosakonia radicincitans	krd	R12956	irreversible	dTMP (C00364)	Thymine (C00178)	A3780_03335	K06966	pyrimidine-5'-nucleotide nucleosidase [3.2.2.10]
ko00240	Bacteria	Pseudomonadota	Gammaproteobacteria	Enterobacterales	Enterobacteriaceae	Kosakonia	Kosakonia cowanii	kco	R12956	irreversible	dTMP (C00364)	Thymine (C00178)	BWI95_10125	K06966	pyrimidine-5'-nucleotide nucleosidase [3.2.2.10]
ko00240	Bacteria	Pseudomonadota	Gammaproteobacteria	Enterobacterales	Enterobacteriaceae	Kosakonia	Kosakonia sp. CCTCC M2018092	kot	R12956	irreversible	dTMP (C00364)	Thymine (C00178)	EH164_17935	K06966	pyrimidine-5'-nucleotide nucleosidase [3.2.2.10]
ko00240	Bacteria	Pseudomonadota	Gammaproteobacteria	Enterobacterales	Enterobacteriaceae	Kosakonia	Kosakonia pseudosacchari	kpse	R12956	irreversible	dTMP (C00364)	Thymine (C00178)	IP581_04370	K06966	pyrimidine-5'-nucleotide nucleosidase [3.2.2.10]
ko00240	Bacteria	Pseudomonadota	Gammaproteobacteria	Enterobacterales	Enterobacteriaceae	Kosakonia	Kosakonia sp. SMBL-WEM22	kob	R12956	irreversible	dTMP (C00364)	Thymine (C00178)	HF650_04865	K06966	pyrimidine-5'-nucleotide nucleosidase [3.2.2.10]
ko00240	Bacteria	Pseudomonadota	Gammaproteobacteria	Enterobacterales	Enterobacteriaceae	Kosakonia	Kosakonia oryzendophytica	koo	R12956	irreversible	dTMP (C00364)	Thymine (C00178)	O9K67_20035	K06966	pyrimidine-5'-nucleotide nucleosidase [3.2.2.10]
ko00240	Bacteria	Pseudomonadota	Gammaproteobacteria	Enterobacterales	Enterobacteriaceae	Kluyvera	Kluyvera intermedia	kie	R12956	irreversible	dTMP (C00364)	Thymine (C00178)	NCTC12125_04906	K06966	pyrimidine-5'-nucleotide nucleosidase [3.2.2.10]
ko00240	Bacteria	Pseudomonadota	Gammaproteobacteria	Enterobacterales	Enterobacteriaceae	Kluyvera	Kluyvera ascorbata	kas	R12956	irreversible	dTMP (C00364)	Thymine (C00178)	KATP_09100	K06966	pyrimidine-5'-nucleotide nucleosidase [3.2.2.10]
ko00240	Bacteria	Pseudomonadota	Gammaproteobacteria	Enterobacterales	Enterobacteriaceae	Kluyvera	Kluyvera sp. CRP	klu	R12956	irreversible	dTMP (C00364)	Thymine (C00178)	K7B04_09880	K06966	pyrimidine-5'-nucleotide nucleosidase [3.2.2.10]
ko00240	Bacteria	Pseudomonadota	Gammaproteobacteria	Enterobacterales	Enterobacteriaceae	Leclercia	Leclercia adecarboxylata	lax	R12956	irreversible	dTMP (C00364)	Thymine (C00178)	APT61_04555	K06966	pyrimidine-5'-nucleotide nucleosidase [3.2.2.10]
ko00240	Bacteria	Pseudomonadota	Gammaproteobacteria	Enterobacterales	Enterobacteriaceae	Leclercia	Leclercia sp. LSNIH1	lei	R12956	irreversible	dTMP (C00364)	Thymine (C00178)	C2U54_23530	K06966	pyrimidine-5'-nucleotide nucleosidase [3.2.2.10]
ko00240	Bacteria	Pseudomonadota	Gammaproteobacteria	Enterobacterales	Enterobacteriaceae	Leclercia	Leclercia sp. LSNIH3	leh	R12956	irreversible	dTMP (C00364)	Thymine (C00178)	C3F35_16355	K06966	pyrimidine-5'-nucleotide nucleosidase [3.2.2.10]
ko00240	Bacteria	Pseudomonadota	Gammaproteobacteria	Enterobacterales	Enterobacteriaceae	Leclercia	Leclercia sp. W17	lee	R12956	irreversible	dTMP (C00364)	Thymine (C00178)	DVA44_04670	K06966	pyrimidine-5'-nucleotide nucleosidase [3.2.2.10]
ko00240	Bacteria	Pseudomonadota	Gammaproteobacteria	Enterobacterales	Enterobacteriaceae	Leclercia	Leclercia sp. Colony189	ler	R12956	irreversible	dTMP (C00364)	Thymine (C00178)	GNG29_18400	K06966	pyrimidine-5'-nucleotide nucleosidase [3.2.2.10]
ko00240	Bacteria	Pseudomonadota	Gammaproteobacteria	Enterobacterales	Enterobacteriaceae	Leclercia	Leclercia sp. J807	lea	R12956	irreversible	dTMP (C00364)	Thymine (C00178)	GNG26_17805	K06966	pyrimidine-5'-nucleotide nucleosidase [3.2.2.10]
ko00240	Bacteria	Pseudomonadota	Gammaproteobacteria	Enterobacterales	Enterobacteriaceae	Leclercia	Leclercia pneumoniae	lpnu	R12956	irreversible	dTMP (C00364)	Thymine (C00178)	KQ929_03880	K06966	pyrimidine-5'-nucleotide nucleosidase [3.2.2.10]
ko00240	Bacteria	Pseudomonadota	Gammaproteobacteria	Enterobacterales	Enterobacteriaceae	Leclercia	Leclercia sp. W6	ley	R12956	irreversible	dTMP (C00364)	Thymine (C00178)	DVA43_23135	K06966	pyrimidine-5'-nucleotide nucleosidase [3.2.2.10]
ko00240	Bacteria	Pseudomonadota	Gammaproteobacteria	Enterobacterales	Enterobacteriaceae	Lelliottia	Lelliottia amnigena	laz	R12956	irreversible	dTMP (C00364)	Thymine (C00178)	A8A57_16840	K06966	pyrimidine-5'-nucleotide nucleosidase [3.2.2.10]
ko00240	Bacteria	Pseudomonadota	Gammaproteobacteria	Enterobacterales	Enterobacteriaceae	Lelliottia	Lelliottia jeotgali	lef	R12956	irreversible	dTMP (C00364)	Thymine (C00178)	LJPFL01_3310	K06966	pyrimidine-5'-nucleotide nucleosidase [3.2.2.10]
ko00240	Bacteria	Pseudomonadota	Gammaproteobacteria	Enterobacterales	Enterobacteriaceae	Lelliottia	Lelliottia sp. WB101	lew	R12956	irreversible	dTMP (C00364)	Thymine (C00178)	DAI21_09305	K06966	pyrimidine-5'-nucleotide nucleosidase [3.2.2.10]
ko00240	Bacteria	Pseudomonadota	Gammaproteobacteria	Enterobacterales	Enterobacteriaceae	Buttiauxella	Buttiauxella sp. 3AFRM03	buf	R12956	irreversible	dTMP (C00364)	Thymine (C00178)	D8682_20215	K06966	pyrimidine-5'-nucleotide nucleosidase [3.2.2.10]
ko00240	Bacteria	Pseudomonadota	Gammaproteobacteria	Enterobacterales	Enterobacteriaceae	Buttiauxella	Buttiauxella agrestis	bage	R12956	irreversible	dTMP (C00364)	Thymine (C00178)	BADSM9389_08900	K06966	pyrimidine-5'-nucleotide nucleosidase [3.2.2.10]
ko00240	Bacteria	Pseudomonadota	Gammaproteobacteria	Enterobacterales	Enterobacteriaceae	Buttiauxella	Buttiauxella ferragutiae	bft	R12956	irreversible	dTMP (C00364)	Thymine (C00178)	MNO13_04460	K06966	pyrimidine-5'-nucleotide nucleosidase [3.2.2.10]
ko00240	Bacteria	Pseudomonadota	Gammaproteobacteria	Enterobacterales	Enterobacteriaceae	Symbiopectobacterium	Symbiopectobacterium purcellii	sym	R12956	irreversible	dTMP (C00364)	Thymine (C00178)	K6K13_19145	K06966	pyrimidine-5'-nucleotide nucleosidase [3.2.2.10]
ko00240	Bacteria	Pseudomonadota	Gammaproteobacteria	Enterobacterales	Enterobacteriaceae	Metakosakonia	Metakosakonia sp. MRY16-398	mety	R12956	irreversible	dTMP (C00364)	Thymine (C00178)	MRY16398_10150	K06966	pyrimidine-5'-nucleotide nucleosidase [3.2.2.10]
ko00240	Bacteria	Pseudomonadota	Gammaproteobacteria	Enterobacterales	Enterobacteriaceae	Atlantibacter	Atlantibacter hermannii	ahn	R12956	irreversible	dTMP (C00364)	Thymine (C00178)	NCTC12129_03985	K06966	pyrimidine-5'-nucleotide nucleosidase [3.2.2.10]
ko00240	Bacteria	Pseudomonadota	Gammaproteobacteria	Enterobacterales	Enterobacteriaceae	Atlantibacter	Atlantibacter subterranea	asub	R12956	irreversible	dTMP (C00364)	Thymine (C00178)	NLZ15_04160	K06966	pyrimidine-5'-nucleotide nucleosidase [3.2.2.10]
ko00240	Bacteria	Pseudomonadota	Gammaproteobacteria	Enterobacterales	Enterobacteriaceae	Yokenella	Yokenella regensburgei	yre	R12956	irreversible	dTMP (C00364)	Thymine (C00178)	HEC60_13610	K06966	pyrimidine-5'-nucleotide nucleosidase [3.2.2.10]
ko00240	Bacteria	Pseudomonadota	Gammaproteobacteria	Enterobacterales	Enterobacteriaceae	Scandinavium	Scandinavium goeteborgense	sgoe	R12956	irreversible	dTMP (C00364)	Thymine (C00178)	A8O29_004925	K06966	pyrimidine-5'-nucleotide nucleosidase [3.2.2.10]
ko00240	Bacteria	Pseudomonadota	Gammaproteobacteria	Enterobacterales	Enterobacteriaceae	Phytobacter	Phytobacter ursingii	kin	R12956	irreversible	dTMP (C00364)	Thymine (C00178)	AB182_04440	K06966	pyrimidine-5'-nucleotide nucleosidase [3.2.2.10]
ko00240	Bacteria	Pseudomonadota	Gammaproteobacteria	Enterobacterales	Enterobacteriaceae	Phytobacter	Phytobacter diazotrophicus	pdz	R12956	irreversible	dTMP (C00364)	Thymine (C00178)	HHA33_07295	K06966	pyrimidine-5'-nucleotide nucleosidase [3.2.2.10]
ko00240	Bacteria	Pseudomonadota	Gammaproteobacteria	Enterobacterales	Enterobacteriaceae	Jejubacter	Jejubacter calystegiae	izh	R12956	irreversible	dTMP (C00364)	Thymine (C00178)	FEM41_00345	K06966	pyrimidine-5'-nucleotide nucleosidase [3.2.2.10]
ko00240	Bacteria	Pseudomonadota	Gammaproteobacteria	Enterobacterales	Enterobacteriaceae	Plesiomonas	Plesiomonas shigelloides	pshi	R12956	irreversible	dTMP (C00364)	Thymine (C00178)	SAMEA2665130_2407	K06966	pyrimidine-5'-nucleotide nucleosidase [3.2.2.10]
ko00240	Bacteria	Pseudomonadota	Gammaproteobacteria	Enterobacterales	Enterobacteriaceae	Pseudocitrobacter	Pseudocitrobacter corydidari	psgc	R12956	irreversible	dTMP (C00364)	Thymine (C00178)	G163CM_45450	K06966	pyrimidine-5'-nucleotide nucleosidase [3.2.2.10]
ko00240	Bacteria	Pseudomonadota	Gammaproteobacteria	Enterobacterales	Enterobacteriaceae	Siccibacter	Siccibacter colletis	scol	R12956	irreversible	dTMP (C00364)	Thymine (C00178)	KFZ77_15680	K06966	pyrimidine-5'-nucleotide nucleosidase [3.2.2.10]
ko00240	Bacteria	Pseudomonadota	Gammaproteobacteria	Enterobacterales	Enterobacteriaceae	Pseudescherichia	Pseudescherichia vulneris	pvj	R12956	irreversible	dTMP (C00364)	Thymine (C00178)	LMA04_16400	K06966	pyrimidine-5'-nucleotide nucleosidase [3.2.2.10]
ko00240	Bacteria	Pseudomonadota	Gammaproteobacteria	Enterobacterales	Enterobacteriaceae	Superficieibacter	Superficieibacter sp. HKU1	supe	R12956	irreversible	dTMP (C00364)	Thymine (C00178)	P0H77_17300	K06966	pyrimidine-5'-nucleotide nucleosidase [3.2.2.10]
ko00240	Bacteria	Pseudomonadota	Gammaproteobacteria	Enterobacterales	Enterobacteriaceae	unclassified Enterobacteriaceae genus	Enterobacteriaceae bacterium strain FGI 57	ebf	R12956	irreversible	dTMP (C00364)	Thymine (C00178)	D782_0919	K06966	pyrimidine-5'-nucleotide nucleosidase [3.2.2.10]
ko00240	Bacteria	Pseudomonadota	Gammaproteobacteria	Enterobacterales	Enterobacteriaceae	unclassified Enterobacteriaceae genus	Enterobacteriaceae bacterium ENNIH2	ebc	R12956	irreversible	dTMP (C00364)	Thymine (C00178)	C2U52_14250	K06966	pyrimidine-5'-nucleotide nucleosidase [3.2.2.10]
ko00240	Bacteria	Pseudomonadota	Gammaproteobacteria	Enterobacterales	Enterobacteriaceae	unclassified Enterobacteriaceae genus	Enterobacteriaceae bacterium S05	ebu	R12956	irreversible	dTMP (C00364)	Thymine (C00178)	CUC76_20565	K06966	pyrimidine-5'-nucleotide nucleosidase [3.2.2.10]
ko00240	Bacteria	Pseudomonadota	Gammaproteobacteria	Enterobacterales	Yersiniaceae	Yersinia	Yersinia pestis	ype	R12956	irreversible	dTMP (C00364)	Thymine (C00178)	YPO1033	K06966	pyrimidine-5'-nucleotide nucleosidase [3.2.2.10]
ko00240	Bacteria	Pseudomonadota	Gammaproteobacteria	Enterobacterales	Yersiniaceae	Yersinia	Yersinia pestis	ypk	R12956	irreversible	dTMP (C00364)	Thymine (C00178)	y3148	K06966	pyrimidine-5'-nucleotide nucleosidase [3.2.2.10]
ko00240	Bacteria	Pseudomonadota	Gammaproteobacteria	Enterobacterales	Yersiniaceae	Yersinia	Yersinia pestis	yph	R12956	irreversible	dTMP (C00364)	Thymine (C00178)	YPC_1067	K06966	pyrimidine-5'-nucleotide nucleosidase [3.2.2.10]
ko00240	Bacteria	Pseudomonadota	Gammaproteobacteria	Enterobacterales	Yersiniaceae	Yersinia	Yersinia pestis	ypa	R12956	irreversible	dTMP (C00364)	Thymine (C00178)	YPA_0507	K06966	pyrimidine-5'-nucleotide nucleosidase [3.2.2.10]
ko00240	Bacteria	Pseudomonadota	Gammaproteobacteria	Enterobacterales	Yersiniaceae	Yersinia	Yersinia pestis	ypn	R12956	irreversible	dTMP (C00364)	Thymine (C00178)	YPN_2969	K06966	pyrimidine-5'-nucleotide nucleosidase [3.2.2.10]
ko00240	Bacteria	Pseudomonadota	Gammaproteobacteria	Enterobacterales	Yersiniaceae	Yersinia	Yersinia pestis	ypm	R12956	irreversible	dTMP (C00364)	Thymine (C00178)	YP_2818	K06966	pyrimidine-5'-nucleotide nucleosidase [3.2.2.10]
ko00240	Bacteria	Pseudomonadota	Gammaproteobacteria	Enterobacterales	Yersiniaceae	Yersinia	Yersinia pestis	ypp	R12956	irreversible	dTMP (C00364)	Thymine (C00178)	YPDSF_1680	K06966	pyrimidine-5'-nucleotide nucleosidase [3.2.2.10]
ko00240	Bacteria	Pseudomonadota	Gammaproteobacteria	Enterobacterales	Yersiniaceae	Yersinia	Yersinia pestis	ypg	R12956	irreversible	dTMP (C00364)	Thymine (C00178)	YpAngola_A3156	K06966	pyrimidine-5'-nucleotide nucleosidase [3.2.2.10]
ko00240	Bacteria	Pseudomonadota	Gammaproteobacteria	Enterobacterales	Yersiniaceae	Yersinia	Yersinia pestis	ypz	R12956	irreversible	dTMP (C00364)	Thymine (C00178)	YPZ3_0940	K06966	pyrimidine-5'-nucleotide nucleosidase [3.2.2.10]
ko00240	Bacteria	Pseudomonadota	Gammaproteobacteria	Enterobacterales	Yersiniaceae	Yersinia	Yersinia pestis	ypt	R12956	irreversible	dTMP (C00364)	Thymine (C00178)	A1122_20855	K06966	pyrimidine-5'-nucleotide nucleosidase [3.2.2.10]
ko00240	Bacteria	Pseudomonadota	Gammaproteobacteria	Enterobacterales	Yersiniaceae	Yersinia	Yersinia pestis	ypd	R12956	irreversible	dTMP (C00364)	Thymine (C00178)	YPD4_0898	K06966	pyrimidine-5'-nucleotide nucleosidase [3.2.2.10]
ko00240	Bacteria	Pseudomonadota	Gammaproteobacteria	Enterobacterales	Yersiniaceae	Yersinia	Yersinia pestis	ypx	R12956	irreversible	dTMP (C00364)	Thymine (C00178)	YPD8_1200	K06966	pyrimidine-5'-nucleotide nucleosidase [3.2.2.10]
ko00240	Bacteria	Pseudomonadota	Gammaproteobacteria	Enterobacterales	Yersiniaceae	Yersinia	Yersinia pestis	ypw	R12956	irreversible	dTMP (C00364)	Thymine (C00178)	CH59_828	K06966	pyrimidine-5'-nucleotide nucleosidase [3.2.2.10]
ko00240	Bacteria	Pseudomonadota	Gammaproteobacteria	Enterobacterales	Yersiniaceae	Yersinia	Yersinia pestis	ypj	R12956	irreversible	dTMP (C00364)	Thymine (C00178)	CH55_3782	K06966	pyrimidine-5'-nucleotide nucleosidase [3.2.2.10]
ko00240	Bacteria	Pseudomonadota	Gammaproteobacteria	Enterobacterales	Yersiniaceae	Yersinia	Yersinia pestis	ypv	R12956	irreversible	dTMP (C00364)	Thymine (C00178)	BZ15_2537	K06966	pyrimidine-5'-nucleotide nucleosidase [3.2.2.10]
ko00240	Bacteria	Pseudomonadota	Gammaproteobacteria	Enterobacterales	Yersiniaceae	Yersinia	Yersinia pestis	ypl	R12956	irreversible	dTMP (C00364)	Thymine (C00178)	CH46_4111	K06966	pyrimidine-5'-nucleotide nucleosidase [3.2.2.10]
ko00240	Bacteria	Pseudomonadota	Gammaproteobacteria	Enterobacterales	Yersiniaceae	Yersinia	Yersinia pseudotuberculosis	yps	R12956	irreversible	dTMP (C00364)	Thymine (C00178)	YPTB3013	K06966	pyrimidine-5'-nucleotide nucleosidase [3.2.2.10]
ko00240	Bacteria	Pseudomonadota	Gammaproteobacteria	Enterobacterales	Yersiniaceae	Yersinia	Yersinia pseudotuberculosis	ypo	R12956	irreversible	dTMP (C00364)	Thymine (C00178)	BZ17_3607	K06966	pyrimidine-5'-nucleotide nucleosidase [3.2.2.10]
ko00240	Bacteria	Pseudomonadota	Gammaproteobacteria	Enterobacterales	Yersiniaceae	Yersinia	Yersinia pseudotuberculosis	ypi	R12956	irreversible	dTMP (C00364)	Thymine (C00178)	YpsIP31758_1003	K06966	pyrimidine-5'-nucleotide nucleosidase [3.2.2.10]
ko00240	Bacteria	Pseudomonadota	Gammaproteobacteria	Enterobacterales	Yersiniaceae	Yersinia	Yersinia pseudotuberculosis	ypy	R12956	irreversible	dTMP (C00364)	Thymine (C00178)	YPK_1056	K06966	pyrimidine-5'-nucleotide nucleosidase [3.2.2.10]
ko00240	Bacteria	Pseudomonadota	Gammaproteobacteria	Enterobacterales	Yersiniaceae	Yersinia	Yersinia pseudotuberculosis	ypb	R12956	irreversible	dTMP (C00364)	Thymine (C00178)	YPTS_3134	K06966	pyrimidine-5'-nucleotide nucleosidase [3.2.2.10]
ko00240	Bacteria	Pseudomonadota	Gammaproteobacteria	Enterobacterales	Yersiniaceae	Yersinia	Yersinia pseudotuberculosis	ypq	R12956	irreversible	dTMP (C00364)	Thymine (C00178)	DJ40_3468	K06966	pyrimidine-5'-nucleotide nucleosidase [3.2.2.10]
ko00240	Bacteria	Pseudomonadota	Gammaproteobacteria	Enterobacterales	Yersiniaceae	Yersinia	Yersinia pseudotuberculosis	ypu	R12956	irreversible	dTMP (C00364)	Thymine (C00178)	BZ21_2327	K06966	pyrimidine-5'-nucleotide nucleosidase [3.2.2.10]
ko00240	Bacteria	Pseudomonadota	Gammaproteobacteria	Enterobacterales	Yersiniaceae	Yersinia	Yersinia pseudotuberculosis	ypr	R12956	irreversible	dTMP (C00364)	Thymine (C00178)	BZ20_3152	K06966	pyrimidine-5'-nucleotide nucleosidase [3.2.2.10]
ko00240	Bacteria	Pseudomonadota	Gammaproteobacteria	Enterobacterales	Yersiniaceae	Yersinia	Yersinia pseudotuberculosis	ypc	R12956	irreversible	dTMP (C00364)	Thymine (C00178)	BZ23_2607	K06966	pyrimidine-5'-nucleotide nucleosidase [3.2.2.10]
ko00240	Bacteria	Pseudomonadota	Gammaproteobacteria	Enterobacterales	Yersiniaceae	Yersinia	Yersinia pseudotuberculosis	ypf	R12956	irreversible	dTMP (C00364)	Thymine (C00178)	BZ19_2391	K06966	pyrimidine-5'-nucleotide nucleosidase [3.2.2.10]
ko00240	Bacteria	Pseudomonadota	Gammaproteobacteria	Enterobacterales	Yersiniaceae	Yersinia	Yersinia enterocolitica	yen	R12956	irreversible	dTMP (C00364)	Thymine (C00178)	YE3296	K06966	pyrimidine-5'-nucleotide nucleosidase [3.2.2.10]
ko00240	Bacteria	Pseudomonadota	Gammaproteobacteria	Enterobacterales	Yersiniaceae	Yersinia	Yersinia enterocolitica	yep	R12956	irreversible	dTMP (C00364)	Thymine (C00178)	YE105_C0960	K06966	pyrimidine-5'-nucleotide nucleosidase [3.2.2.10]
ko00240	Bacteria	Pseudomonadota	Gammaproteobacteria	Enterobacterales	Yersiniaceae	Yersinia	Yersinia enterocolitica	yey	R12956	irreversible	dTMP (C00364)	Thymine (C00178)	Y11_40921	K06966	pyrimidine-5'-nucleotide nucleosidase [3.2.2.10]
ko00240	Bacteria	Pseudomonadota	Gammaproteobacteria	Enterobacterales	Yersiniaceae	Yersinia	Yersinia enterocolitica	yel	R12956	irreversible	dTMP (C00364)	Thymine (C00178)	LC20_06890	K06966	pyrimidine-5'-nucleotide nucleosidase [3.2.2.10]
ko00240	Bacteria	Pseudomonadota	Gammaproteobacteria	Enterobacterales	Yersiniaceae	Yersinia	Yersinia enterocolitica	yew	R12956	irreversible	dTMP (C00364)	Thymine (C00178)	CH47_249	K06966	pyrimidine-5'-nucleotide nucleosidase [3.2.2.10]
ko00240	Bacteria	Pseudomonadota	Gammaproteobacteria	Enterobacterales	Yersiniaceae	Yersinia	Yersinia enterocolitica	yet	R12956	irreversible	dTMP (C00364)	Thymine (C00178)	CH48_744	K06966	pyrimidine-5'-nucleotide nucleosidase [3.2.2.10]
ko00240	Bacteria	Pseudomonadota	Gammaproteobacteria	Enterobacterales	Yersiniaceae	Yersinia	Yersinia enterocolitica	yef	R12956	irreversible	dTMP (C00364)	Thymine (C00178)	FORC2_0855	K06966	pyrimidine-5'-nucleotide nucleosidase [3.2.2.10]
ko00240	Bacteria	Pseudomonadota	Gammaproteobacteria	Enterobacterales	Yersiniaceae	Yersinia	Yersinia enterocolitica	yee	R12956	irreversible	dTMP (C00364)	Thymine (C00178)	YE5303_05991	K06966	pyrimidine-5'-nucleotide nucleosidase [3.2.2.10]
ko00240	Bacteria	Pseudomonadota	Gammaproteobacteria	Enterobacterales	Yersiniaceae	Yersinia	Yersinia similis	ysi	R12956	irreversible	dTMP (C00364)	Thymine (C00178)	BF17_01545	K06966	pyrimidine-5'-nucleotide nucleosidase [3.2.2.10]
ko00240	Bacteria	Pseudomonadota	Gammaproteobacteria	Enterobacterales	Yersiniaceae	Yersinia	Yersinia aldovae	yal	R12956	irreversible	dTMP (C00364)	Thymine (C00178)	AT01_1611	K06966	pyrimidine-5'-nucleotide nucleosidase [3.2.2.10]
ko00240	Bacteria	Pseudomonadota	Gammaproteobacteria	Enterobacterales	Yersiniaceae	Yersinia	Yersinia frederiksenii	yfr	R12956	irreversible	dTMP (C00364)	Thymine (C00178)	AW19_2276	K06966	pyrimidine-5'-nucleotide nucleosidase [3.2.2.10]
ko00240	Bacteria	Pseudomonadota	Gammaproteobacteria	Enterobacterales	Yersiniaceae	Yersinia	Yersinia intermedia	yin	R12956	irreversible	dTMP (C00364)	Thymine (C00178)	CH53_2710	K06966	pyrimidine-5'-nucleotide nucleosidase [3.2.2.10]
ko00240	Bacteria	Pseudomonadota	Gammaproteobacteria	Enterobacterales	Yersiniaceae	Yersinia	Yersinia rochesterensis	ykr	R12956	irreversible	dTMP (C00364)	Thymine (C00178)	CH54_3510	K06966	pyrimidine-5'-nucleotide nucleosidase [3.2.2.10]
ko00240	Bacteria	Pseudomonadota	Gammaproteobacteria	Enterobacterales	Yersiniaceae	Yersinia	Yersinia rohdei	yro	R12956	irreversible	dTMP (C00364)	Thymine (C00178)	CH64_1683	K06966	pyrimidine-5'-nucleotide nucleosidase [3.2.2.10]
ko00240	Bacteria	Pseudomonadota	Gammaproteobacteria	Enterobacterales	Yersiniaceae	Yersinia	Yersinia ruckeri	yru	R12956	irreversible	dTMP (C00364)	Thymine (C00178)	BD65_1205	K06966	pyrimidine-5'-nucleotide nucleosidase [3.2.2.10]
ko00240	Bacteria	Pseudomonadota	Gammaproteobacteria	Enterobacterales	Yersiniaceae	Yersinia	Yersinia ruckeri	yrb	R12956	irreversible	dTMP (C00364)	Thymine (C00178)	UGYR_06755	K06966	pyrimidine-5'-nucleotide nucleosidase [3.2.2.10]
ko00240	Bacteria	Pseudomonadota	Gammaproteobacteria	Enterobacterales	Yersiniaceae	Yersinia	Yersinia aleksiciae	yak	R12956	irreversible	dTMP (C00364)	Thymine (C00178)	ACZ76_04705	K06966	pyrimidine-5'-nucleotide nucleosidase [3.2.2.10]
ko00240	Bacteria	Pseudomonadota	Gammaproteobacteria	Enterobacterales	Yersiniaceae	Yersinia	Yersinia massiliensis	yma	R12956	irreversible	dTMP (C00364)	Thymine (C00178)	DA391_04785	K06966	pyrimidine-5'-nucleotide nucleosidase [3.2.2.10]
ko00240	Bacteria	Pseudomonadota	Gammaproteobacteria	Enterobacterales	Yersiniaceae	Yersinia	Yersinia hibernica	yhi	R12956	irreversible	dTMP (C00364)	Thymine (C00178)	D5F51_17260	K06966	pyrimidine-5'-nucleotide nucleosidase [3.2.2.10]
ko00240	Bacteria	Pseudomonadota	Gammaproteobacteria	Enterobacterales	Yersiniaceae	Yersinia	Yersinia canariae	yca	R12956	irreversible	dTMP (C00364)	Thymine (C00178)	F0T03_17095	K06966	pyrimidine-5'-nucleotide nucleosidase [3.2.2.10]
ko00240	Bacteria	Pseudomonadota	Gammaproteobacteria	Enterobacterales	Yersiniaceae	Yersinia	Yersinia mollaretii	ymo	R12956	irreversible	dTMP (C00364)	Thymine (C00178)	HRD69_00460	K06966	pyrimidine-5'-nucleotide nucleosidase [3.2.2.10]
ko00240	Bacteria	Pseudomonadota	Gammaproteobacteria	Enterobacterales	Yersiniaceae	Yersinia	Yersinia alsatica	yas	R12956	irreversible	dTMP (C00364)	Thymine (C00178)	N0H69_07800	K06966	pyrimidine-5'-nucleotide nucleosidase [3.2.2.10]
ko00240	Bacteria	Pseudomonadota	Gammaproteobacteria	Enterobacterales	Yersiniaceae	Yersinia	Yersinia kristensenii	yki	R12956	irreversible	dTMP (C00364)	Thymine (C00178)	HRD70_00050	K06966	pyrimidine-5'-nucleotide nucleosidase [3.2.2.10]
ko00240	Bacteria	Pseudomonadota	Gammaproteobacteria	Enterobacterales	Yersiniaceae	Serratia	Serratia marcescens	smar	R12956	irreversible	dTMP (C00364)	Thymine (C00178)	SM39_3403	K06966	pyrimidine-5'-nucleotide nucleosidase [3.2.2.10]
ko00240	Bacteria	Pseudomonadota	Gammaproteobacteria	Enterobacterales	Yersiniaceae	Serratia	Serratia marcescens	smac	R12956	irreversible	dTMP (C00364)	Thymine (C00178)	SMDB11_3192	K06966	pyrimidine-5'-nucleotide nucleosidase [3.2.2.10]
ko00240	Bacteria	Pseudomonadota	Gammaproteobacteria	Enterobacterales	Yersiniaceae	Serratia	Serratia marcescens	smw	R12956	irreversible	dTMP (C00364)	Thymine (C00178)	SMWW4_v1c39220	K06966	pyrimidine-5'-nucleotide nucleosidase [3.2.2.10]
ko00240	Bacteria	Pseudomonadota	Gammaproteobacteria	Enterobacterales	Yersiniaceae	Serratia	Serratia proteamaculans	spe	R12956	irreversible	dTMP (C00364)	Thymine (C00178)	Spro_3801	K06966	pyrimidine-5'-nucleotide nucleosidase [3.2.2.10]
ko00240	Bacteria	Pseudomonadota	Gammaproteobacteria	Enterobacterales	Yersiniaceae	Serratia	Serratia plymuthica	srr	R12956	irreversible	dTMP (C00364)	Thymine (C00178)	SerAS9_3990	K06966	pyrimidine-5'-nucleotide nucleosidase [3.2.2.10]
ko00240	Bacteria	Pseudomonadota	Gammaproteobacteria	Enterobacterales	Yersiniaceae	Serratia	Serratia plymuthica	srl	R12956	irreversible	dTMP (C00364)	Thymine (C00178)	SOD_c37660	K06966	pyrimidine-5'-nucleotide nucleosidase [3.2.2.10]
ko00240	Bacteria	Pseudomonadota	Gammaproteobacteria	Enterobacterales	Yersiniaceae	Serratia	Serratia plymuthica	sry	R12956	irreversible	dTMP (C00364)	Thymine (C00178)	M621_20230	K06966	pyrimidine-5'-nucleotide nucleosidase [3.2.2.10]
ko00240	Bacteria	Pseudomonadota	Gammaproteobacteria	Enterobacterales	Yersiniaceae	Serratia	Serratia inhibens	sply	R12956	irreversible	dTMP (C00364)	Thymine (C00178)	Q5A_020055	K06966	pyrimidine-5'-nucleotide nucleosidase [3.2.2.10]
ko00240	Bacteria	Pseudomonadota	Gammaproteobacteria	Enterobacterales	Yersiniaceae	Serratia	Serratia sp. AS12	srs	R12956	irreversible	dTMP (C00364)	Thymine (C00178)	SerAS12_3991	K06966	pyrimidine-5'-nucleotide nucleosidase [3.2.2.10]
ko00240	Bacteria	Pseudomonadota	Gammaproteobacteria	Enterobacterales	Yersiniaceae	Serratia	Serratia sp. AS13	sra	R12956	irreversible	dTMP (C00364)	Thymine (C00178)	SerAS13_3991	K06966	pyrimidine-5'-nucleotide nucleosidase [3.2.2.10]
ko00240	Bacteria	Pseudomonadota	Gammaproteobacteria	Enterobacterales	Yersiniaceae	Serratia	Serratia sp. FGI94	smaf	R12956	irreversible	dTMP (C00364)	Thymine (C00178)	D781_3540	K06966	pyrimidine-5'-nucleotide nucleosidase [3.2.2.10]
ko00240	Bacteria	Pseudomonadota	Gammaproteobacteria	Enterobacterales	Yersiniaceae	Serratia	Serratia liquefaciens	slq	R12956	irreversible	dTMP (C00364)	Thymine (C00178)	M495_19820	K06966	pyrimidine-5'-nucleotide nucleosidase [3.2.2.10]
ko00240	Bacteria	Pseudomonadota	Gammaproteobacteria	Enterobacterales	Yersiniaceae	Serratia	Serratia sp. FS14	serf	R12956	irreversible	dTMP (C00364)	Thymine (C00178)	L085_09080	K06966	pyrimidine-5'-nucleotide nucleosidase [3.2.2.10]
ko00240	Bacteria	Pseudomonadota	Gammaproteobacteria	Enterobacterales	Yersiniaceae	Serratia	Serratia sp. SCBI	sers	R12956	irreversible	dTMP (C00364)	Thymine (C00178)	SERRSCBI_18990	K06966	pyrimidine-5'-nucleotide nucleosidase [3.2.2.10]
ko00240	Bacteria	Pseudomonadota	Gammaproteobacteria	Enterobacterales	Yersiniaceae	Serratia	Serratia fonticola	sfw	R12956	irreversible	dTMP (C00364)	Thymine (C00178)	WN53_01825	K06966	pyrimidine-5'-nucleotide nucleosidase [3.2.2.10]
ko00240	Bacteria	Pseudomonadota	Gammaproteobacteria	Enterobacterales	Yersiniaceae	Serratia	Serratia fonticola	sfg	R12956	irreversible	dTMP (C00364)	Thymine (C00178)	AV650_24595	K06966	pyrimidine-5'-nucleotide nucleosidase [3.2.2.10]
ko00240	Bacteria	Pseudomonadota	Gammaproteobacteria	Enterobacterales	Yersiniaceae	Serratia	Serratia rubidaea	srz	R12956	irreversible	dTMP (C00364)	Thymine (C00178)	AXX16_1535	K06966	pyrimidine-5'-nucleotide nucleosidase [3.2.2.10]
ko00240	Bacteria	Pseudomonadota	Gammaproteobacteria	Enterobacterales	Yersiniaceae	Serratia	Serratia sp. ATCC 39006	sera	R12956	irreversible	dTMP (C00364)	Thymine (C00178)	Ser39006_019540	K06966	pyrimidine-5'-nucleotide nucleosidase [3.2.2.10]
ko00240	Bacteria	Pseudomonadota	Gammaproteobacteria	Enterobacterales	Yersiniaceae	Serratia	Serratia sp. ATCC 39006	serq	R12956	irreversible	dTMP (C00364)	Thymine (C00178)	CWC46_19540	K06966	pyrimidine-5'-nucleotide nucleosidase [3.2.2.10]
ko00240	Bacteria	Pseudomonadota	Gammaproteobacteria	Enterobacterales	Yersiniaceae	Serratia	Serratia sp. MYb239	serm	R12956	irreversible	dTMP (C00364)	Thymine (C00178)	CLM71_18585	K06966	pyrimidine-5'-nucleotide nucleosidase [3.2.2.10]
ko00240	Bacteria	Pseudomonadota	Gammaproteobacteria	Enterobacterales	Yersiniaceae	Serratia	Serratia quinivorans	squ	R12956	irreversible	dTMP (C00364)	Thymine (C00178)	E4343_21425	K06966	pyrimidine-5'-nucleotide nucleosidase [3.2.2.10]
ko00240	Bacteria	Pseudomonadota	Gammaproteobacteria	Enterobacterales	Yersiniaceae	Serratia	Serratia ficaria	sfj	R12956	irreversible	dTMP (C00364)	Thymine (C00178)	SAMEA4384070_3919	K06966	pyrimidine-5'-nucleotide nucleosidase [3.2.2.10]
ko00240	Bacteria	Pseudomonadota	Gammaproteobacteria	Enterobacterales	Yersiniaceae	Serratia	Serratia odorifera	sof	R12956	irreversible	dTMP (C00364)	Thymine (C00178)	NCTC11214_02837	K06966	pyrimidine-5'-nucleotide nucleosidase [3.2.2.10]
ko00240	Bacteria	Pseudomonadota	Gammaproteobacteria	Enterobacterales	Yersiniaceae	Serratia	Serratia surfactantfaciens	ssur	R12956	irreversible	dTMP (C00364)	Thymine (C00178)	ATE40_016300	K06966	pyrimidine-5'-nucleotide nucleosidase [3.2.2.10]
ko00240	Bacteria	Pseudomonadota	Gammaproteobacteria	Enterobacterales	Yersiniaceae	Serratia	Serratia ureilytica	suri	R12956	irreversible	dTMP (C00364)	Thymine (C00178)	J0X03_04385	K06966	pyrimidine-5'-nucleotide nucleosidase [3.2.2.10]
ko00240	Bacteria	Pseudomonadota	Gammaproteobacteria	Enterobacterales	Yersiniaceae	Serratia	Serratia rhizosphaerae	srhz	R12956	irreversible	dTMP (C00364)	Thymine (C00178)	FO014_15635	K06966	pyrimidine-5'-nucleotide nucleosidase [3.2.2.10]
ko00240	Bacteria	Pseudomonadota	Gammaproteobacteria	Enterobacterales	Yersiniaceae	Serratia	Serratia entomophila	senp	R12956	irreversible	dTMP (C00364)	Thymine (C00178)	KHA73_19080	K06966	pyrimidine-5'-nucleotide nucleosidase [3.2.2.10]
ko00240	Bacteria	Pseudomonadota	Gammaproteobacteria	Enterobacterales	Yersiniaceae	Serratia	Serratia nematodiphila	snem	R12956	irreversible	dTMP (C00364)	Thymine (C00178)	NLX84_19745	K06966	pyrimidine-5'-nucleotide nucleosidase [3.2.2.10]
ko00240	Bacteria	Pseudomonadota	Gammaproteobacteria	Enterobacterales	Yersiniaceae	Chania	Chania multitudinisentens	sfo	R12956	irreversible	dTMP (C00364)	Thymine (C00178)	Z042_06065	K06966	pyrimidine-5'-nucleotide nucleosidase [3.2.2.10]
ko00240	Bacteria	Pseudomonadota	Gammaproteobacteria	Enterobacterales	Yersiniaceae	Rahnella	Rahnella aceris	rah	R12956	irreversible	dTMP (C00364)	Thymine (C00178)	Rahaq_0852	K06966	pyrimidine-5'-nucleotide nucleosidase [3.2.2.10]
ko00240	Bacteria	Pseudomonadota	Gammaproteobacteria	Enterobacterales	Yersiniaceae	Rahnella	Rahnella aceris	race	R12956	irreversible	dTMP (C00364)	Thymine (C00178)	JHW33_20940	K06966	pyrimidine-5'-nucleotide nucleosidase [3.2.2.10]
ko00240	Bacteria	Pseudomonadota	Gammaproteobacteria	Enterobacterales	Yersiniaceae	Rahnella	Rahnella aquatilis	raq	R12956	irreversible	dTMP (C00364)	Thymine (C00178)	Rahaq2_0914	K06966	pyrimidine-5'-nucleotide nucleosidase [3.2.2.10]
ko00240	Bacteria	Pseudomonadota	Gammaproteobacteria	Enterobacterales	Yersiniaceae	Rahnella	Rahnella aquatilis	raa	R12956	irreversible	dTMP (C00364)	Thymine (C00178)	Q7S_04010	K06966	pyrimidine-5'-nucleotide nucleosidase [3.2.2.10]
ko00240	Bacteria	Pseudomonadota	Gammaproteobacteria	Enterobacterales	Yersiniaceae	Rahnella	Rahnella sp. ERMR1:05	rox	R12956	irreversible	dTMP (C00364)	Thymine (C00178)	BV494_21215	K06966	pyrimidine-5'-nucleotide nucleosidase [3.2.2.10]
ko00240	Bacteria	Pseudomonadota	Gammaproteobacteria	Enterobacterales	Yersiniaceae	Rahnella	Rahnella victoriana	rvc	R12956	irreversible	dTMP (C00364)	Thymine (C00178)	J9880_11890	K06966	pyrimidine-5'-nucleotide nucleosidase [3.2.2.10]
ko00240	Bacteria	Pseudomonadota	Gammaproteobacteria	Enterobacterales	Yersiniaceae	Gibbsiella	Gibbsiella quercinecans	gqu	R12956	irreversible	dTMP (C00364)	Thymine (C00178)	AWC35_16705	K06966	pyrimidine-5'-nucleotide nucleosidase [3.2.2.10]
ko00240	Bacteria	Pseudomonadota	Gammaproteobacteria	Enterobacterales	Yersiniaceae	Ewingella	Ewingella americana	eame	R12956	irreversible	dTMP (C00364)	Thymine (C00178)	GXP68_03525	K06966	pyrimidine-5'-nucleotide nucleosidase [3.2.2.10]
ko00240	Bacteria	Pseudomonadota	Gammaproteobacteria	Enterobacterales	Yersiniaceae	Rouxiella	Rouxiella badensis	rbad	R12956	irreversible	dTMP (C00364)	Thymine (C00178)	H2866_03955	K06966	pyrimidine-5'-nucleotide nucleosidase [3.2.2.10]
ko00240	Bacteria	Pseudomonadota	Gammaproteobacteria	Enterobacterales	Pectobacteriaceae	Pectobacterium	Pectobacterium atrosepticum	eca	R12956	irreversible	dTMP (C00364)	Thymine (C00178)	ECA1019	K06966	pyrimidine-5'-nucleotide nucleosidase [3.2.2.10]
ko00240	Bacteria	Pseudomonadota	Gammaproteobacteria	Enterobacterales	Pectobacteriaceae	Pectobacterium	Pectobacterium atrosepticum	patr	R12956	irreversible	dTMP (C00364)	Thymine (C00178)	EV46_05210	K06966	pyrimidine-5'-nucleotide nucleosidase [3.2.2.10]
ko00240	Bacteria	Pseudomonadota	Gammaproteobacteria	Enterobacterales	Pectobacteriaceae	Pectobacterium	Pectobacterium atrosepticum	pato	R12956	irreversible	dTMP (C00364)	Thymine (C00178)	GZ59_10570	K06966	pyrimidine-5'-nucleotide nucleosidase [3.2.2.10]
ko00240	Bacteria	Pseudomonadota	Gammaproteobacteria	Enterobacterales	Pectobacteriaceae	Pectobacterium	Pectobacterium carotovorum	pct	R12956	irreversible	dTMP (C00364)	Thymine (C00178)	PC1_0931	K06966	pyrimidine-5'-nucleotide nucleosidase [3.2.2.10]
ko00240	Bacteria	Pseudomonadota	Gammaproteobacteria	Enterobacterales	Pectobacteriaceae	Pectobacterium	Pectobacterium carotovorum	pcc	R12956	irreversible	dTMP (C00364)	Thymine (C00178)	PCC21_009610	K06966	pyrimidine-5'-nucleotide nucleosidase [3.2.2.10]
ko00240	Bacteria	Pseudomonadota	Gammaproteobacteria	Enterobacterales	Pectobacteriaceae	Pectobacterium	Pectobacterium odoriferum	pcv	R12956	irreversible	dTMP (C00364)	Thymine (C00178)	BCS7_04950	K06966	pyrimidine-5'-nucleotide nucleosidase [3.2.2.10]
ko00240	Bacteria	Pseudomonadota	Gammaproteobacteria	Enterobacterales	Pectobacteriaceae	Pectobacterium	Pectobacterium parmentieri	pwa	R12956	irreversible	dTMP (C00364)	Thymine (C00178)	Pecwa_3373	K06966	pyrimidine-5'-nucleotide nucleosidase [3.2.2.10]
ko00240	Bacteria	Pseudomonadota	Gammaproteobacteria	Enterobacterales	Pectobacteriaceae	Pectobacterium	Pectobacterium parmentieri	ppar	R12956	irreversible	dTMP (C00364)	Thymine (C00178)	A8F97_01800	K06966	pyrimidine-5'-nucleotide nucleosidase [3.2.2.10]
ko00240	Bacteria	Pseudomonadota	Gammaproteobacteria	Enterobacterales	Pectobacteriaceae	Pectobacterium	Pectobacterium parmentieri	pec	R12956	irreversible	dTMP (C00364)	Thymine (C00178)	W5S_3372	K06966	pyrimidine-5'-nucleotide nucleosidase [3.2.2.10]
ko00240	Bacteria	Pseudomonadota	Gammaproteobacteria	Enterobacterales	Pectobacteriaceae	Pectobacterium	Pectobacterium wasabiae	pws	R12956	irreversible	dTMP (C00364)	Thymine (C00178)	A7983_13855	K06966	pyrimidine-5'-nucleotide nucleosidase [3.2.2.10]
ko00240	Bacteria	Pseudomonadota	Gammaproteobacteria	Enterobacterales	Pectobacteriaceae	Pectobacterium	Pectobacterium polaris	ppoa	R12956	irreversible	dTMP (C00364)	Thymine (C00178)	BJK05_21740	K06966	pyrimidine-5'-nucleotide nucleosidase [3.2.2.10]
ko00240	Bacteria	Pseudomonadota	Gammaproteobacteria	Enterobacterales	Pectobacteriaceae	Pectobacterium	Pectobacterium brasiliense	pbra	R12956	irreversible	dTMP (C00364)	Thymine (C00178)	B5S52_16870	K06966	pyrimidine-5'-nucleotide nucleosidase [3.2.2.10]
ko00240	Bacteria	Pseudomonadota	Gammaproteobacteria	Enterobacterales	Pectobacteriaceae	Pectobacterium	Pectobacterium punjabense	ppuj	R12956	irreversible	dTMP (C00364)	Thymine (C00178)	E2566_05365	K06966	pyrimidine-5'-nucleotide nucleosidase [3.2.2.10]
ko00240	Bacteria	Pseudomonadota	Gammaproteobacteria	Enterobacterales	Pectobacteriaceae	Pectobacterium	Pectobacterium aroidearum	pari	R12956	irreversible	dTMP (C00364)	Thymine (C00178)	I2D83_17305	K06966	pyrimidine-5'-nucleotide nucleosidase [3.2.2.10]
ko00240	Bacteria	Pseudomonadota	Gammaproteobacteria	Enterobacterales	Pectobacteriaceae	Pectobacterium	Pectobacterium aquaticum	paqu	R12956	irreversible	dTMP (C00364)	Thymine (C00178)	DMB82_0015790	K06966	pyrimidine-5'-nucleotide nucleosidase [3.2.2.10]
ko00240	Bacteria	Pseudomonadota	Gammaproteobacteria	Enterobacterales	Pectobacteriaceae	Pectobacterium	Pectobacterium versatile	pvz	R12956	irreversible	dTMP (C00364)	Thymine (C00178)	OA04_10750	K06966	pyrimidine-5'-nucleotide nucleosidase [3.2.2.10]
ko00240	Bacteria	Pseudomonadota	Gammaproteobacteria	Enterobacterales	Pectobacteriaceae	Pectobacterium	Pectobacterium parvum	ppav	R12956	irreversible	dTMP (C00364)	Thymine (C00178)	LOZ86_16970	K06966	pyrimidine-5'-nucleotide nucleosidase [3.2.2.10]
ko00240	Bacteria	Pseudomonadota	Gammaproteobacteria	Enterobacterales	Pectobacteriaceae	Pectobacterium	Pectobacterium quasiaquaticum	pqu	R12956	irreversible	dTMP (C00364)	Thymine (C00178)	IG609_015405	K06966	pyrimidine-5'-nucleotide nucleosidase [3.2.2.10]
ko00240	Bacteria	Pseudomonadota	Gammaproteobacteria	Enterobacterales	Pectobacteriaceae	Pectobacterium	Pectobacterium polonicum	ppoo	R12956	irreversible	dTMP (C00364)	Thymine (C00178)	LW347_05325	K06966	pyrimidine-5'-nucleotide nucleosidase [3.2.2.10]
ko00240	Bacteria	Pseudomonadota	Gammaproteobacteria	Enterobacterales	Pectobacteriaceae	Pectobacterium	Pectobacterium cacticida	pcac	R12956	irreversible	dTMP (C00364)	Thymine (C00178)	OI450_04070	K06966	pyrimidine-5'-nucleotide nucleosidase [3.2.2.10]
ko00240	Bacteria	Pseudomonadota	Gammaproteobacteria	Enterobacterales	Pectobacteriaceae	Pectobacterium	Pectobacterium actinidiae	pacb	R12956	irreversible	dTMP (C00364)	Thymine (C00178)	M9782_07235	K06966	pyrimidine-5'-nucleotide nucleosidase [3.2.2.10]
ko00240	Bacteria	Pseudomonadota	Gammaproteobacteria	Enterobacterales	Pectobacteriaceae	Pectobacterium	Pectobacterium colocasium	pcoa	R12956	irreversible	dTMP (C00364)	Thymine (C00178)	PJ912_19225	K06966	pyrimidine-5'-nucleotide nucleosidase [3.2.2.10]
ko00240	Bacteria	Pseudomonadota	Gammaproteobacteria	Enterobacterales	Pectobacteriaceae	Dickeya	Dickeya dadantii	ddd	R12956	irreversible	dTMP (C00364)	Thymine (C00178)	Dda3937_00870	K06966	pyrimidine-5'-nucleotide nucleosidase [3.2.2.10]
ko00240	Bacteria	Pseudomonadota	Gammaproteobacteria	Enterobacterales	Pectobacteriaceae	Dickeya	Dickeya chrysanthemi	dze	R12956	irreversible	dTMP (C00364)	Thymine (C00178)	Dd1591_3174	K06966	pyrimidine-5'-nucleotide nucleosidase [3.2.2.10]
ko00240	Bacteria	Pseudomonadota	Gammaproteobacteria	Enterobacterales	Pectobacteriaceae	Dickeya	Dickeya parazeae	ddc	R12956	irreversible	dTMP (C00364)	Thymine (C00178)	Dd586_0920	K06966	pyrimidine-5'-nucleotide nucleosidase [3.2.2.10]
ko00240	Bacteria	Pseudomonadota	Gammaproteobacteria	Enterobacterales	Pectobacteriaceae	Dickeya	Dickeya zeae	dzc	R12956	irreversible	dTMP (C00364)	Thymine (C00178)	W909_04860	K06966	pyrimidine-5'-nucleotide nucleosidase [3.2.2.10]
ko00240	Bacteria	Pseudomonadota	Gammaproteobacteria	Enterobacterales	Pectobacteriaceae	Dickeya	Dickeya solani	dso	R12956	irreversible	dTMP (C00364)	Thymine (C00178)	A4U42_13915	K06966	pyrimidine-5'-nucleotide nucleosidase [3.2.2.10]
ko00240	Bacteria	Pseudomonadota	Gammaproteobacteria	Enterobacterales	Pectobacteriaceae	Dickeya	Dickeya fangzhongdai	ced	R12956	irreversible	dTMP (C00364)	Thymine (C00178)	LH89_07330	K06966	pyrimidine-5'-nucleotide nucleosidase [3.2.2.10]
ko00240	Bacteria	Pseudomonadota	Gammaproteobacteria	Enterobacterales	Pectobacteriaceae	Dickeya	Dickeya fangzhongdai	dfn	R12956	irreversible	dTMP (C00364)	Thymine (C00178)	CVE23_05330	K06966	pyrimidine-5'-nucleotide nucleosidase [3.2.2.10]
ko00240	Bacteria	Pseudomonadota	Gammaproteobacteria	Enterobacterales	Pectobacteriaceae	Dickeya	Dickeya dianthicola	ddq	R12956	irreversible	dTMP (C00364)	Thymine (C00178)	DDI_0765	K06966	pyrimidine-5'-nucleotide nucleosidase [3.2.2.10]
ko00240	Bacteria	Pseudomonadota	Gammaproteobacteria	Enterobacterales	Pectobacteriaceae	Dickeya	Dickeya aquatica	daq	R12956	irreversible	dTMP (C00364)	Thymine (C00178)	DAQ1742_03335	K06966	pyrimidine-5'-nucleotide nucleosidase [3.2.2.10]
ko00240	Bacteria	Pseudomonadota	Gammaproteobacteria	Enterobacterales	Pectobacteriaceae	Dickeya	Dickeya poaceiphila	dic	R12956	irreversible	dTMP (C00364)	Thymine (C00178)	Dpoa569_002806	K06966	pyrimidine-5'-nucleotide nucleosidase [3.2.2.10]
ko00240	Bacteria	Pseudomonadota	Gammaproteobacteria	Enterobacterales	Pectobacteriaceae	Dickeya	Dickeya lacustris	dlc	R12956	irreversible	dTMP (C00364)	Thymine (C00178)	O1Q98_16705	K06966	pyrimidine-5'-nucleotide nucleosidase [3.2.2.10]
ko00240	Bacteria	Pseudomonadota	Gammaproteobacteria	Enterobacterales	Pectobacteriaceae	Musicola	Musicola paradisiaca	dda	R12956	irreversible	dTMP (C00364)	Thymine (C00178)	Dd703_2990	K06966	pyrimidine-5'-nucleotide nucleosidase [3.2.2.10]
ko00240	Bacteria	Pseudomonadota	Gammaproteobacteria	Enterobacterales	Pectobacteriaceae	Brenneria	Brenneria goodwinii	bgj	R12956	irreversible	dTMP (C00364)	Thymine (C00178)	AWC36_13495	K06966	pyrimidine-5'-nucleotide nucleosidase [3.2.2.10]
ko00240	Bacteria	Pseudomonadota	Gammaproteobacteria	Enterobacterales	Pectobacteriaceae	Brenneria	Brenneria rubrifaciens	brb	R12956	irreversible	dTMP (C00364)	Thymine (C00178)	EH207_03695	K06966	pyrimidine-5'-nucleotide nucleosidase [3.2.2.10]
ko00240	Bacteria	Pseudomonadota	Gammaproteobacteria	Enterobacterales	Pectobacteriaceae	Brenneria	Brenneria nigrifluens	bng	R12956	irreversible	dTMP (C00364)	Thymine (C00178)	EH206_17560	K06966	pyrimidine-5'-nucleotide nucleosidase [3.2.2.10]
ko00240	Bacteria	Pseudomonadota	Gammaproteobacteria	Enterobacterales	Pectobacteriaceae	Brenneria	Brenneria izadpanahii	biz	R12956	irreversible	dTMP (C00364)	Thymine (C00178)	HC231_17965	K06966	pyrimidine-5'-nucleotide nucleosidase [3.2.2.10]
ko00240	Bacteria	Pseudomonadota	Gammaproteobacteria	Enterobacterales	Pectobacteriaceae	Lonsdalea	Lonsdalea britannica	lbq	R12956	irreversible	dTMP (C00364)	Thymine (C00178)	CKQ53_09135	K06966	pyrimidine-5'-nucleotide nucleosidase [3.2.2.10]
ko00240	Bacteria	Pseudomonadota	Gammaproteobacteria	Enterobacterales	Pectobacteriaceae	Lonsdalea	Lonsdalea populi	lpop	R12956	irreversible	dTMP (C00364)	Thymine (C00178)	I6N93_04345	K06966	pyrimidine-5'-nucleotide nucleosidase [3.2.2.10]
ko00240	Bacteria	Pseudomonadota	Gammaproteobacteria	Enterobacterales	Bruguierivoracaceae	Sodalis	Sodalis glossinidius	sgl	R12956	irreversible	dTMP (C00364)	Thymine (C00178)	SG1951	K06966	pyrimidine-5'-nucleotide nucleosidase [3.2.2.10]
ko00240	Bacteria	Pseudomonadota	Gammaproteobacteria	Enterobacterales	Bruguierivoracaceae	Sodalis	Sodalis praecaptivus	sod	R12956	irreversible	dTMP (C00364)	Thymine (C00178)	Sant_0885	K06966	pyrimidine-5'-nucleotide nucleosidase [3.2.2.10]
ko00240	Bacteria	Pseudomonadota	Gammaproteobacteria	Enterobacterales	Bruguierivoracaceae	Sodalis	Candidatus Sodalis pierantonius	pes	R12956	irreversible	dTMP (C00364)	Thymine (C00178)	SOPEG_3409	K06966	pyrimidine-5'-nucleotide nucleosidase [3.2.2.10]
ko00240	Bacteria	Pseudomonadota	Gammaproteobacteria	Enterobacterales	Bruguierivoracaceae	Sodalis	Sodalis ligni	slig	R12956	irreversible	dTMP (C00364)	Thymine (C00178)	GTU79_05045	K06966	pyrimidine-5'-nucleotide nucleosidase [3.2.2.10]
ko00240	Bacteria	Pseudomonadota	Gammaproteobacteria	Enterobacterales	Erwiniaceae	Erwinia	Erwinia amylovora	eam	R12956	irreversible	dTMP (C00364)	Thymine (C00178)	EAMY_0726	K06966	pyrimidine-5'-nucleotide nucleosidase [3.2.2.10]
ko00240	Bacteria	Pseudomonadota	Gammaproteobacteria	Enterobacterales	Erwiniaceae	Erwinia	Erwinia amylovora	eay	R12956	irreversible	dTMP (C00364)	Thymine (C00178)	EAM_2715	K06966	pyrimidine-5'-nucleotide nucleosidase [3.2.2.10]
ko00240	Bacteria	Pseudomonadota	Gammaproteobacteria	Enterobacterales	Erwiniaceae	Erwinia	Erwinia tasmaniensis	eta	R12956	irreversible	dTMP (C00364)	Thymine (C00178)	ETA_27320	K06966	pyrimidine-5'-nucleotide nucleosidase [3.2.2.10]
ko00240	Bacteria	Pseudomonadota	Gammaproteobacteria	Enterobacterales	Erwiniaceae	Erwinia	Erwinia pyrifoliae	epy	R12956	irreversible	dTMP (C00364)	Thymine (C00178)	EpC_28510	K06966	pyrimidine-5'-nucleotide nucleosidase [3.2.2.10]
ko00240	Bacteria	Pseudomonadota	Gammaproteobacteria	Enterobacterales	Erwiniaceae	Erwinia	Erwinia pyrifoliae	epr	R12956	irreversible	dTMP (C00364)	Thymine (C00178)	EPYR_03085	K06966	pyrimidine-5'-nucleotide nucleosidase [3.2.2.10]
ko00240	Bacteria	Pseudomonadota	Gammaproteobacteria	Enterobacterales	Erwiniaceae	Erwinia	Erwinia billingiae	ebi	R12956	irreversible	dTMP (C00364)	Thymine (C00178)	EbC_35630	K06966	pyrimidine-5'-nucleotide nucleosidase [3.2.2.10]
ko00240	Bacteria	Pseudomonadota	Gammaproteobacteria	Enterobacterales	Erwiniaceae	Erwinia	Erwinia sp. Ejp617	erj	R12956	irreversible	dTMP (C00364)	Thymine (C00178)	EJP617_18860	K06966	pyrimidine-5'-nucleotide nucleosidase [3.2.2.10]
ko00240	Bacteria	Pseudomonadota	Gammaproteobacteria	Enterobacterales	Erwiniaceae	Erwinia	Erwinia persicina	epe	R12956	irreversible	dTMP (C00364)	Thymine (C00178)	CI789_00495	K06966	pyrimidine-5'-nucleotide nucleosidase [3.2.2.10]
ko00240	Bacteria	Pseudomonadota	Gammaproteobacteria	Enterobacterales	Erwiniaceae	Erwinia	Erwinia sp. J780	erwi	R12956	irreversible	dTMP (C00364)	Thymine (C00178)	GN242_04145	K06966	pyrimidine-5'-nucleotide nucleosidase [3.2.2.10]
ko00240	Bacteria	Pseudomonadota	Gammaproteobacteria	Enterobacterales	Erwiniaceae	Erwinia	Erwinia tracheiphila	etp	R12956	irreversible	dTMP (C00364)	Thymine (C00178)	LU633_18470	K06966	pyrimidine-5'-nucleotide nucleosidase [3.2.2.10]
ko00240	Bacteria	Pseudomonadota	Gammaproteobacteria	Enterobacterales	Erwiniaceae	Erwinia	Erwinia rhapontici	erp	R12956	irreversible	dTMP (C00364)	Thymine (C00178)	LJN55_18280	K06966	pyrimidine-5'-nucleotide nucleosidase [3.2.2.10]
ko00240	Bacteria	Pseudomonadota	Gammaproteobacteria	Enterobacterales	Erwiniaceae	Duffyella	Duffyella gerundensis	ege	R12956	irreversible	dTMP (C00364)	Thymine (C00178)	EM595_2836	K06966	pyrimidine-5'-nucleotide nucleosidase [3.2.2.10]
ko00240	Bacteria	Pseudomonadota	Gammaproteobacteria	Enterobacterales	Erwiniaceae	Pantoea	Pantoea ananatis	pam	R12956	irreversible	dTMP (C00364)	Thymine (C00178)	PANA_3093	K06966	pyrimidine-5'-nucleotide nucleosidase [3.2.2.10]
ko00240	Bacteria	Pseudomonadota	Gammaproteobacteria	Enterobacterales	Erwiniaceae	Pantoea	Pantoea ananatis	plf	R12956	irreversible	dTMP (C00364)	Thymine (C00178)	PANA5342_0940	K06966	pyrimidine-5'-nucleotide nucleosidase [3.2.2.10]
ko00240	Bacteria	Pseudomonadota	Gammaproteobacteria	Enterobacterales	Erwiniaceae	Pantoea	Pantoea ananatis	paj	R12956	irreversible	dTMP (C00364)	Thymine (C00178)	PAJ_2368	K06966	pyrimidine-5'-nucleotide nucleosidase [3.2.2.10]
ko00240	Bacteria	Pseudomonadota	Gammaproteobacteria	Enterobacterales	Erwiniaceae	Pantoea	Pantoea ananatis	paq	R12956	irreversible	dTMP (C00364)	Thymine (C00178)	PAGR_g0942	K06966	pyrimidine-5'-nucleotide nucleosidase [3.2.2.10]
ko00240	Bacteria	Pseudomonadota	Gammaproteobacteria	Enterobacterales	Erwiniaceae	Pantoea	Pantoea vagans	pva	R12956	irreversible	dTMP (C00364)	Thymine (C00178)	Pvag_2476	K06966	pyrimidine-5'-nucleotide nucleosidase [3.2.2.10]
ko00240	Bacteria	Pseudomonadota	Gammaproteobacteria	Enterobacterales	Erwiniaceae	Pantoea	Pantoea vagans	pagg	R12956	irreversible	dTMP (C00364)	Thymine (C00178)	AL522_19545	K06966	pyrimidine-5'-nucleotide nucleosidase [3.2.2.10]
ko00240	Bacteria	Pseudomonadota	Gammaproteobacteria	Enterobacterales	Erwiniaceae	Pantoea	Pantoea sp. At-9b	pao	R12956	irreversible	dTMP (C00364)	Thymine (C00178)	Pat9b_3110	K06966	pyrimidine-5'-nucleotide nucleosidase [3.2.2.10]
ko00240	Bacteria	Pseudomonadota	Gammaproteobacteria	Enterobacterales	Erwiniaceae	Pantoea	Pantoea rwandensis	kln	R12956	irreversible	dTMP (C00364)	Thymine (C00178)	LH22_06845	K06966	pyrimidine-5'-nucleotide nucleosidase [3.2.2.10]
ko00240	Bacteria	Pseudomonadota	Gammaproteobacteria	Enterobacterales	Erwiniaceae	Pantoea	Pantoea sp. PSNIH1	pant	R12956	irreversible	dTMP (C00364)	Thymine (C00178)	PSNIH1_02150	K06966	pyrimidine-5'-nucleotide nucleosidase [3.2.2.10]
ko00240	Bacteria	Pseudomonadota	Gammaproteobacteria	Enterobacterales	Erwiniaceae	Pantoea	Pantoea sp. PSNIH2	panp	R12956	irreversible	dTMP (C00364)	Thymine (C00178)	PSNIH2_02275	K06966	pyrimidine-5'-nucleotide nucleosidase [3.2.2.10]
ko00240	Bacteria	Pseudomonadota	Gammaproteobacteria	Enterobacterales	Erwiniaceae	Pantoea	Pantoea agglomerans	pagc	R12956	irreversible	dTMP (C00364)	Thymine (C00178)	BEE12_02945	K06966	pyrimidine-5'-nucleotide nucleosidase [3.2.2.10]
ko00240	Bacteria	Pseudomonadota	Gammaproteobacteria	Enterobacterales	Erwiniaceae	Pantoea	Pantoea stewartii	pstw	R12956	irreversible	dTMP (C00364)	Thymine (C00178)	DSJ_05050	K06966	pyrimidine-5'-nucleotide nucleosidase [3.2.2.10]
ko00240	Bacteria	Pseudomonadota	Gammaproteobacteria	Enterobacterales	Erwiniaceae	Pantoea	Pantoea alhagi	palh	R12956	irreversible	dTMP (C00364)	Thymine (C00178)	B1H58_11420	K06966	pyrimidine-5'-nucleotide nucleosidase [3.2.2.10]
ko00240	Bacteria	Pseudomonadota	Gammaproteobacteria	Enterobacterales	Erwiniaceae	Pantoea	Pantoea sp. SO10	pans	R12956	irreversible	dTMP (C00364)	Thymine (C00178)	FCN45_15080	K06966	pyrimidine-5'-nucleotide nucleosidase [3.2.2.10]
ko00240	Bacteria	Pseudomonadota	Gammaproteobacteria	Enterobacterales	Erwiniaceae	Pantoea	Pantoea eucalypti	pey	R12956	irreversible	dTMP (C00364)	Thymine (C00178)	EE896_04130	K06966	pyrimidine-5'-nucleotide nucleosidase [3.2.2.10]
ko00240	Bacteria	Pseudomonadota	Gammaproteobacteria	Enterobacterales	Erwiniaceae	Pantoea	Pantoea dispersa	pdis	R12956	irreversible	dTMP (C00364)	Thymine (C00178)	D8B20_13705	K06966	pyrimidine-5'-nucleotide nucleosidase [3.2.2.10]
ko00240	Bacteria	Pseudomonadota	Gammaproteobacteria	Enterobacterales	Erwiniaceae	Pantoea	Pantoea eucrina	per	R12956	irreversible	dTMP (C00364)	Thymine (C00178)	LAC65_12695	K06966	pyrimidine-5'-nucleotide nucleosidase [3.2.2.10]
ko00240	Bacteria	Pseudomonadota	Gammaproteobacteria	Enterobacterales	Erwiniaceae	Pantoea	Pantoea jilinensis	pji	R12956	irreversible	dTMP (C00364)	Thymine (C00178)	KTJ90_04020	K06966	pyrimidine-5'-nucleotide nucleosidase [3.2.2.10]
ko00240	Bacteria	Pseudomonadota	Gammaproteobacteria	Enterobacterales	Erwiniaceae	Pantoea	Pantoea anthophila	pano	R12956	irreversible	dTMP (C00364)	Thymine (C00178)	OJ965_06475	K06966	pyrimidine-5'-nucleotide nucleosidase [3.2.2.10]
ko00240	Bacteria	Pseudomonadota	Gammaproteobacteria	Enterobacterales	Erwiniaceae	Mixta	Mixta gaviniae	pgz	R12956	irreversible	dTMP (C00364)	Thymine (C00178)	C2E15_16920	K06966	pyrimidine-5'-nucleotide nucleosidase [3.2.2.10]
ko00240	Bacteria	Pseudomonadota	Gammaproteobacteria	Enterobacterales	Erwiniaceae	Mixta	Mixta calida	pcd	R12956	irreversible	dTMP (C00364)	Thymine (C00178)	C2E16_16795	K06966	pyrimidine-5'-nucleotide nucleosidase [3.2.2.10]
ko00240	Bacteria	Pseudomonadota	Gammaproteobacteria	Enterobacterales	Erwiniaceae	Mixta	Mixta intestinalis	mint	R12956	irreversible	dTMP (C00364)	Thymine (C00178)	C7M51_02559	K06966	pyrimidine-5'-nucleotide nucleosidase [3.2.2.10]
ko00240	Bacteria	Pseudomonadota	Gammaproteobacteria	Enterobacterales	Erwiniaceae	Mixta	Mixta theicola	mthi	R12956	irreversible	dTMP (C00364)	Thymine (C00178)	C7M52_00297	K06966	pyrimidine-5'-nucleotide nucleosidase [3.2.2.10]
ko00240	Bacteria	Pseudomonadota	Gammaproteobacteria	Enterobacterales	Erwiniaceae	Mixta	Mixta hanseatica	mhan	R12956	irreversible	dTMP (C00364)	Thymine (C00178)	K6958_16460	K06966	pyrimidine-5'-nucleotide nucleosidase [3.2.2.10]
ko00240	Bacteria	Pseudomonadota	Gammaproteobacteria	Enterobacterales	Erwiniaceae	Tatumella	Tatumella citrea	tci	R12956	irreversible	dTMP (C00364)	Thymine (C00178)	A7K98_04620	K06966	pyrimidine-5'-nucleotide nucleosidase [3.2.2.10]
ko00240	Bacteria	Pseudomonadota	Gammaproteobacteria	Enterobacterales	Erwiniaceae	Tatumella	Tatumella ptyseos	tpty	R12956	irreversible	dTMP (C00364)	Thymine (C00178)	NCTC11468_00877	K06966	pyrimidine-5'-nucleotide nucleosidase [3.2.2.10]
ko00240	Bacteria	Pseudomonadota	Gammaproteobacteria	Enterobacterales	Erwiniaceae	Kalamiella	Kalamiella piersonii	kpie	R12956	irreversible	dTMP (C00364)	Thymine (C00178)	N5580_14285	K06966	pyrimidine-5'-nucleotide nucleosidase [3.2.2.10]
ko00240	Bacteria	Pseudomonadota	Gammaproteobacteria	Enterobacterales	Morganellaceae	Photorhabdus	Photorhabdus laumondii	plu	R12956	irreversible	dTMP (C00364)	Thymine (C00178)	plu0661	K06966	pyrimidine-5'-nucleotide nucleosidase [3.2.2.10]
ko00240	Bacteria	Pseudomonadota	Gammaproteobacteria	Enterobacterales	Morganellaceae	Photorhabdus	Photorhabdus laumondii	plum	R12956	irreversible	dTMP (C00364)	Thymine (C00178)	A4R40_03270	K06966	pyrimidine-5'-nucleotide nucleosidase [3.2.2.10]
ko00240	Bacteria	Pseudomonadota	Gammaproteobacteria	Enterobacterales	Morganellaceae	Photorhabdus	Photorhabdus asymbiotica	pay	R12956	irreversible	dTMP (C00364)	Thymine (C00178)	PAU_00611	K06966	pyrimidine-5'-nucleotide nucleosidase [3.2.2.10]
ko00240	Bacteria	Pseudomonadota	Gammaproteobacteria	Enterobacterales	Morganellaceae	Photorhabdus	Photorhabdus thracensis	ptt	R12956	irreversible	dTMP (C00364)	Thymine (C00178)	VY86_04535	K06966	pyrimidine-5'-nucleotide nucleosidase [3.2.2.10]
ko00240	Bacteria	Pseudomonadota	Gammaproteobacteria	Enterobacterales	Morganellaceae	Photorhabdus	Photorhabdus akhurstii	pakh	R12956	irreversible	dTMP (C00364)	Thymine (C00178)	B0X70_03775	K06966	pyrimidine-5'-nucleotide nucleosidase [3.2.2.10]
ko00240	Bacteria	Pseudomonadota	Gammaproteobacteria	Enterobacterales	Morganellaceae	Photorhabdus	Photorhabdus luminescens	plui	R12956	irreversible	dTMP (C00364)	Thymine (C00178)	CE143_03710	K06966	pyrimidine-5'-nucleotide nucleosidase [3.2.2.10]
ko00240	Bacteria	Pseudomonadota	Gammaproteobacteria	Enterobacterales	Morganellaceae	Proteus	Proteus mirabilis	pmr	R12956	irreversible	dTMP (C00364)	Thymine (C00178)	PMI2297	K06966	pyrimidine-5'-nucleotide nucleosidase [3.2.2.10]
ko00240	Bacteria	Pseudomonadota	Gammaproteobacteria	Enterobacterales	Morganellaceae	Proteus	Proteus mirabilis	pmib	R12956	irreversible	dTMP (C00364)	Thymine (C00178)	BB2000_2435	K06966	pyrimidine-5'-nucleotide nucleosidase [3.2.2.10]
ko00240	Bacteria	Pseudomonadota	Gammaproteobacteria	Enterobacterales	Morganellaceae	Proteus	Proteus mirabilis	pvl	R12956	irreversible	dTMP (C00364)	Thymine (C00178)	AOB99_13430	K06966	pyrimidine-5'-nucleotide nucleosidase [3.2.2.10]
ko00240	Bacteria	Pseudomonadota	Gammaproteobacteria	Enterobacterales	Morganellaceae	Proteus	Proteus vulgaris	pvg	R12956	irreversible	dTMP (C00364)	Thymine (C00178)	CRN77_07515	K06966	pyrimidine-5'-nucleotide nucleosidase [3.2.2.10]
ko00240	Bacteria	Pseudomonadota	Gammaproteobacteria	Enterobacterales	Morganellaceae	Proteus	Proteus hauseri	phau	R12956	irreversible	dTMP (C00364)	Thymine (C00178)	PH4a_03735	K06966	pyrimidine-5'-nucleotide nucleosidase [3.2.2.10]
ko00240	Bacteria	Pseudomonadota	Gammaproteobacteria	Enterobacterales	Morganellaceae	Proteus	Proteus sp. CD3	prot	R12956	irreversible	dTMP (C00364)	Thymine (C00178)	BTA34_13330	K06966	pyrimidine-5'-nucleotide nucleosidase [3.2.2.10]
ko00240	Bacteria	Pseudomonadota	Gammaproteobacteria	Enterobacterales	Morganellaceae	Proteus	Proteus columbae	pcol	R12956	irreversible	dTMP (C00364)	Thymine (C00178)	F1325_14930	K06966	pyrimidine-5'-nucleotide nucleosidase [3.2.2.10]
ko00240	Bacteria	Pseudomonadota	Gammaproteobacteria	Enterobacterales	Morganellaceae	Proteus	Proteus terrae	pcib	R12956	irreversible	dTMP (C00364)	Thymine (C00178)	F9282_15375	K06966	pyrimidine-5'-nucleotide nucleosidase [3.2.2.10]
ko00240	Bacteria	Pseudomonadota	Gammaproteobacteria	Enterobacterales	Morganellaceae	Proteus	Proteus penneri	ppee	R12956	irreversible	dTMP (C00364)	Thymine (C00178)	I6G31_12860	K06966	pyrimidine-5'-nucleotide nucleosidase [3.2.2.10]
ko00240	Bacteria	Pseudomonadota	Gammaproteobacteria	Enterobacterales	Morganellaceae	Xenorhabdus	Xenorhabdus bovienii	xbo	R12956	irreversible	dTMP (C00364)	Thymine (C00178)	XBJ1_0577	K06966	pyrimidine-5'-nucleotide nucleosidase [3.2.2.10]
ko00240	Bacteria	Pseudomonadota	Gammaproteobacteria	Enterobacterales	Morganellaceae	Xenorhabdus	Xenorhabdus bovienii	xbv	R12956	irreversible	dTMP (C00364)	Thymine (C00178)	XBW1_4188	K06966	pyrimidine-5'-nucleotide nucleosidase [3.2.2.10]
ko00240	Bacteria	Pseudomonadota	Gammaproteobacteria	Enterobacterales	Morganellaceae	Xenorhabdus	Xenorhabdus poinarii	xpo	R12956	irreversible	dTMP (C00364)	Thymine (C00178)	XPG1_2741	K06966	pyrimidine-5'-nucleotide nucleosidase [3.2.2.10]
ko00240	Bacteria	Pseudomonadota	Gammaproteobacteria	Enterobacterales	Morganellaceae	Xenorhabdus	Xenorhabdus hominickii	xho	R12956	irreversible	dTMP (C00364)	Thymine (C00178)	A9255_18195	K06966	pyrimidine-5'-nucleotide nucleosidase [3.2.2.10]
ko00240	Bacteria	Pseudomonadota	Gammaproteobacteria	Enterobacterales	Morganellaceae	Xenorhabdus	Xenorhabdus budapestensis	xbu	R12956	irreversible	dTMP (C00364)	Thymine (C00178)	HGO23_16760	K06966	pyrimidine-5'-nucleotide nucleosidase [3.2.2.10]
ko00240	Bacteria	Pseudomonadota	Gammaproteobacteria	Enterobacterales	Morganellaceae	Providencia	Providencia stuartii	psi	R12956	irreversible	dTMP (C00364)	Thymine (C00178)	S70_14960	K06966	pyrimidine-5'-nucleotide nucleosidase [3.2.2.10]
ko00240	Bacteria	Pseudomonadota	Gammaproteobacteria	Enterobacterales	Morganellaceae	Providencia	Providencia stuartii	psx	R12956	irreversible	dTMP (C00364)	Thymine (C00178)	DR96_303	K06966	pyrimidine-5'-nucleotide nucleosidase [3.2.2.10]
ko00240	Bacteria	Pseudomonadota	Gammaproteobacteria	Enterobacterales	Morganellaceae	Providencia	Providencia stuartii	psta	R12956	irreversible	dTMP (C00364)	Thymine (C00178)	BGK56_17415	K06966	pyrimidine-5'-nucleotide nucleosidase [3.2.2.10]
ko00240	Bacteria	Pseudomonadota	Gammaproteobacteria	Enterobacterales	Morganellaceae	Providencia	Providencia alcalifaciens	pala	R12956	irreversible	dTMP (C00364)	Thymine (C00178)	CO695_08310	K06966	pyrimidine-5'-nucleotide nucleosidase [3.2.2.10]
ko00240	Bacteria	Pseudomonadota	Gammaproteobacteria	Enterobacterales	Morganellaceae	Providencia	Providencia heimbachae	phei	R12956	irreversible	dTMP (C00364)	Thymine (C00178)	NCTC12003_03069	K06966	pyrimidine-5'-nucleotide nucleosidase [3.2.2.10]
ko00240	Bacteria	Pseudomonadota	Gammaproteobacteria	Enterobacterales	Morganellaceae	Providencia	Providencia huaxiensis	prq	R12956	irreversible	dTMP (C00364)	Thymine (C00178)	CYG50_20700	K06966	pyrimidine-5'-nucleotide nucleosidase [3.2.2.10]
ko00240	Bacteria	Pseudomonadota	Gammaproteobacteria	Enterobacterales	Morganellaceae	Providencia	Providencia rustigianii	prj	R12956	irreversible	dTMP (C00364)	Thymine (C00178)	NCTC6933_03169	K06966	pyrimidine-5'-nucleotide nucleosidase [3.2.2.10]
ko00240	Bacteria	Pseudomonadota	Gammaproteobacteria	Enterobacterales	Morganellaceae	Providencia	Providencia vermicola	pvc	R12956	irreversible	dTMP (C00364)	Thymine (C00178)	G3341_15655	K06966	pyrimidine-5'-nucleotide nucleosidase [3.2.2.10]
ko00240	Bacteria	Pseudomonadota	Gammaproteobacteria	Enterobacterales	Morganellaceae	Providencia	Providencia manganoxydans	pmag	R12956	irreversible	dTMP (C00364)	Thymine (C00178)	JI723_15820	K06966	pyrimidine-5'-nucleotide nucleosidase [3.2.2.10]
ko00240	Bacteria	Pseudomonadota	Gammaproteobacteria	Enterobacterales	Morganellaceae	Morganella	Morganella morganii	mmk	R12956	irreversible	dTMP (C00364)	Thymine (C00178)	MU9_923	K06966	pyrimidine-5'-nucleotide nucleosidase [3.2.2.10]
ko00240	Bacteria	Pseudomonadota	Gammaproteobacteria	Enterobacterales	Morganellaceae	Arsenophonus	Arsenophonus nasoniae	ans	R12956	irreversible	dTMP (C00364)	Thymine (C00178)	ArsFIN_06080	K06966	pyrimidine-5'-nucleotide nucleosidase [3.2.2.10]
ko00240	Bacteria	Pseudomonadota	Gammaproteobacteria	Enterobacterales	Morganellaceae	Arsenophonus	Arsenophonus endosymbiont of Apis mellifera	aet	R12956	irreversible	dTMP (C00364)	Thymine (C00178)	LDL57_03710	K06966	pyrimidine-5'-nucleotide nucleosidase [3.2.2.10]
ko00240	Bacteria	Pseudomonadota	Gammaproteobacteria	Enterobacterales	Morganellaceae	Arsenophonus	Arsenophonus apicola	aapc	R12956	irreversible	dTMP (C00364)	Thymine (C00178)	QG404_03700	K06966	pyrimidine-5'-nucleotide nucleosidase [3.2.2.10]
ko00240	Bacteria	Pseudomonadota	Gammaproteobacteria	Enterobacterales	Morganellaceae	Moellerella	Moellerella wisconsensis	mwi	R12956	irreversible	dTMP (C00364)	Thymine (C00178)	MNY66_02690	K06966	pyrimidine-5'-nucleotide nucleosidase [3.2.2.10]
ko00240	Bacteria	Pseudomonadota	Gammaproteobacteria	Enterobacterales	Hafniaceae	Edwardsiella	Edwardsiella ictaluri	eic	R12956	irreversible	dTMP (C00364)	Thymine (C00178)	NT01EI_0825	K06966	pyrimidine-5'-nucleotide nucleosidase [3.2.2.10]
ko00240	Bacteria	Pseudomonadota	Gammaproteobacteria	Enterobacterales	Hafniaceae	Edwardsiella	Edwardsiella tarda	etr	R12956	irreversible	dTMP (C00364)	Thymine (C00178)	ETAE_0723	K06966	pyrimidine-5'-nucleotide nucleosidase [3.2.2.10]
ko00240	Bacteria	Pseudomonadota	Gammaproteobacteria	Enterobacterales	Hafniaceae	Edwardsiella	Edwardsiella tarda	etd	R12956	irreversible	dTMP (C00364)	Thymine (C00178)	ETAF_0665	K06966	pyrimidine-5'-nucleotide nucleosidase [3.2.2.10]
ko00240	Bacteria	Pseudomonadota	Gammaproteobacteria	Enterobacterales	Hafniaceae	Edwardsiella	Edwardsiella anguillarum	ete	R12956	irreversible	dTMP (C00364)	Thymine (C00178)	ETEE_2488	K06966	pyrimidine-5'-nucleotide nucleosidase [3.2.2.10]
ko00240	Bacteria	Pseudomonadota	Gammaproteobacteria	Enterobacterales	Hafniaceae	Edwardsiella	Edwardsiella piscicida	etc	R12956	irreversible	dTMP (C00364)	Thymine (C00178)	ETAC_03490	K06966	pyrimidine-5'-nucleotide nucleosidase [3.2.2.10]
ko00240	Bacteria	Pseudomonadota	Gammaproteobacteria	Enterobacterales	Hafniaceae	Edwardsiella	Edwardsiella sp. EA181011	edw	R12956	irreversible	dTMP (C00364)	Thymine (C00178)	QY76_16690	K06966	pyrimidine-5'-nucleotide nucleosidase [3.2.2.10]
ko00240	Bacteria	Pseudomonadota	Gammaproteobacteria	Enterobacterales	Hafniaceae	Edwardsiella	Edwardsiella sp. LADL05-105	edl	R12956	irreversible	dTMP (C00364)	Thymine (C00178)	AAZ33_03435	K06966	pyrimidine-5'-nucleotide nucleosidase [3.2.2.10]
ko00240	Bacteria	Pseudomonadota	Gammaproteobacteria	Enterobacterales	Hafniaceae	Edwardsiella	Edwardsiella hoshinae	eho	R12956	irreversible	dTMP (C00364)	Thymine (C00178)	A9798_12915	K06966	pyrimidine-5'-nucleotide nucleosidase [3.2.2.10]
ko00240	Bacteria	Pseudomonadota	Gammaproteobacteria	Enterobacterales	Hafniaceae	Hafnia	Hafnia alvei	hav	R12956	irreversible	dTMP (C00364)	Thymine (C00178)	AT03_17520	K06966	pyrimidine-5'-nucleotide nucleosidase [3.2.2.10]
ko00240	Bacteria	Pseudomonadota	Gammaproteobacteria	Enterobacterales	Hafniaceae	Hafnia	Hafnia paralvei	hpar	R12956	irreversible	dTMP (C00364)	Thymine (C00178)	AL518_08895	K06966	pyrimidine-5'-nucleotide nucleosidase [3.2.2.10]
ko00240	Bacteria	Pseudomonadota	Gammaproteobacteria	Enterobacterales	Hafniaceae	Obesumbacterium	Obesumbacterium proteus	opo	R12956	irreversible	dTMP (C00364)	Thymine (C00178)	DSM2777_07725	K06966	pyrimidine-5'-nucleotide nucleosidase [3.2.2.10]
ko00240	Bacteria	Pseudomonadota	Gammaproteobacteria	Enterobacterales	Budviciaceae	Limnobaculum	Limnobaculum parvum	lpv	R12956	irreversible	dTMP (C00364)	Thymine (C00178)	HYN51_13515	K06966	pyrimidine-5'-nucleotide nucleosidase [3.2.2.10]
ko00240	Bacteria	Pseudomonadota	Gammaproteobacteria	Enterobacterales	Budviciaceae	Pragia	Pragia fontium	pfq	R12956	irreversible	dTMP (C00364)	Thymine (C00178)	QQ39_14110	K06966	pyrimidine-5'-nucleotide nucleosidase [3.2.2.10]
ko00240	Bacteria	Pseudomonadota	Gammaproteobacteria	Enterobacterales	Budviciaceae	Jinshanibacter	Jinshanibacter zhutongyuii	prag	R12956	irreversible	dTMP (C00364)	Thymine (C00178)	EKN56_03970	K06966	pyrimidine-5'-nucleotide nucleosidase [3.2.2.10]
ko00240	Bacteria	Pseudomonadota	Gammaproteobacteria	Enterobacterales	Budviciaceae	Leminorella	Leminorella richardii	lri	R12956	irreversible	dTMP (C00364)	Thymine (C00178)	NCTC12151_00696	K06966	pyrimidine-5'-nucleotide nucleosidase [3.2.2.10]
ko00240	Bacteria	Pseudomonadota	Gammaproteobacteria	Pasteurellales	Pasteurellaceae	Haemophilus	Haemophilus pittmaniae	hpit	R12956	irreversible	dTMP (C00364)	Thymine (C00178)	NCTC13334_01564	K06966	pyrimidine-5'-nucleotide nucleosidase [3.2.2.10]
ko00240	Bacteria	Pseudomonadota	Gammaproteobacteria	Pasteurellales	Pasteurellaceae	Histophilus	Histophilus somni	hso	R12956	irreversible	dTMP (C00364)	Thymine (C00178)	HS_0850	K06966	pyrimidine-5'-nucleotide nucleosidase [3.2.2.10]
ko00240	Bacteria	Pseudomonadota	Gammaproteobacteria	Pasteurellales	Pasteurellaceae	Histophilus	Histophilus somni	hsm	R12956	irreversible	dTMP (C00364)	Thymine (C00178)	HSM_1325	K06966	pyrimidine-5'-nucleotide nucleosidase [3.2.2.10]
ko00240	Bacteria	Pseudomonadota	Gammaproteobacteria	Pasteurellales	Pasteurellaceae	Pasteurella	Pasteurella multocida	pmu	R12956	irreversible	dTMP (C00364)	Thymine (C00178)	PM0475	K06966	pyrimidine-5'-nucleotide nucleosidase [3.2.2.10]
ko00240	Bacteria	Pseudomonadota	Gammaproteobacteria	Pasteurellales	Pasteurellaceae	Pasteurella	Pasteurella multocida	pmv	R12956	irreversible	dTMP (C00364)	Thymine (C00178)	PMCN06_0496	K06966	pyrimidine-5'-nucleotide nucleosidase [3.2.2.10]
ko00240	Bacteria	Pseudomonadota	Gammaproteobacteria	Pasteurellales	Pasteurellaceae	Pasteurella	Pasteurella multocida	pul	R12956	irreversible	dTMP (C00364)	Thymine (C00178)	NT08PM_0831	K06966	pyrimidine-5'-nucleotide nucleosidase [3.2.2.10]
ko00240	Bacteria	Pseudomonadota	Gammaproteobacteria	Pasteurellales	Pasteurellaceae	Pasteurella	Pasteurella multocida	pmp	R12956	irreversible	dTMP (C00364)	Thymine (C00178)	Pmu_05440	K06966	pyrimidine-5'-nucleotide nucleosidase [3.2.2.10]
ko00240	Bacteria	Pseudomonadota	Gammaproteobacteria	Pasteurellales	Pasteurellaceae	Pasteurella	Pasteurella multocida	pmul	R12956	irreversible	dTMP (C00364)	Thymine (C00178)	DR93_1255	K06966	pyrimidine-5'-nucleotide nucleosidase [3.2.2.10]
ko00240	Bacteria	Pseudomonadota	Gammaproteobacteria	Pasteurellales	Pasteurellaceae	Pasteurella	Pasteurella dagmatis	pdag	R12956	irreversible	dTMP (C00364)	Thymine (C00178)	4362423_00878	K06966	pyrimidine-5'-nucleotide nucleosidase [3.2.2.10]
ko00240	Bacteria	Pseudomonadota	Gammaproteobacteria	Pasteurellales	Pasteurellaceae	Pasteurella	Pasteurella canis	pcai	R12956	irreversible	dTMP (C00364)	Thymine (C00178)	K7G93_000493	K06966	pyrimidine-5'-nucleotide nucleosidase [3.2.2.10]
ko00240	Bacteria	Pseudomonadota	Gammaproteobacteria	Pasteurellales	Pasteurellaceae	Basfia	[Mannheimia] succiniciproducens	msu	R12956	irreversible	dTMP (C00364)	Thymine (C00178)	MS1068	K06966	pyrimidine-5'-nucleotide nucleosidase [3.2.2.10]
ko00240	Bacteria	Pseudomonadota	Gammaproteobacteria	Pasteurellales	Pasteurellaceae	Basfia	Basfia succiniciproducens	bsun	R12956	irreversible	dTMP (C00364)	Thymine (C00178)	A4G13_03135	K06966	pyrimidine-5'-nucleotide nucleosidase [3.2.2.10]
ko00240	Bacteria	Pseudomonadota	Gammaproteobacteria	Pasteurellales	Pasteurellaceae	Mannheimia	Mannheimia haemolytica	mht	R12956	irreversible	dTMP (C00364)	Thymine (C00178)	D648_6970	K06966	pyrimidine-5'-nucleotide nucleosidase [3.2.2.10]
ko00240	Bacteria	Pseudomonadota	Gammaproteobacteria	Pasteurellales	Pasteurellaceae	Mannheimia	Mannheimia haemolytica	mhq	R12956	irreversible	dTMP (C00364)	Thymine (C00178)	D650_20670	K06966	pyrimidine-5'-nucleotide nucleosidase [3.2.2.10]
ko00240	Bacteria	Pseudomonadota	Gammaproteobacteria	Pasteurellales	Pasteurellaceae	Mannheimia	Mannheimia haemolytica	mhat	R12956	irreversible	dTMP (C00364)	Thymine (C00178)	B824_7760	K06966	pyrimidine-5'-nucleotide nucleosidase [3.2.2.10]
ko00240	Bacteria	Pseudomonadota	Gammaproteobacteria	Pasteurellales	Pasteurellaceae	Mannheimia	Mannheimia haemolytica	mhx	R12956	irreversible	dTMP (C00364)	Thymine (C00178)	MHH_c12960	K06966	pyrimidine-5'-nucleotide nucleosidase [3.2.2.10]
ko00240	Bacteria	Pseudomonadota	Gammaproteobacteria	Pasteurellales	Pasteurellaceae	Mannheimia	Mannheimia haemolytica	mhae	R12956	irreversible	dTMP (C00364)	Thymine (C00178)	F382_11590	K06966	pyrimidine-5'-nucleotide nucleosidase [3.2.2.10]
ko00240	Bacteria	Pseudomonadota	Gammaproteobacteria	Pasteurellales	Pasteurellaceae	Mannheimia	Mannheimia haemolytica	mham	R12956	irreversible	dTMP (C00364)	Thymine (C00178)	J450_10275	K06966	pyrimidine-5'-nucleotide nucleosidase [3.2.2.10]
ko00240	Bacteria	Pseudomonadota	Gammaproteobacteria	Pasteurellales	Pasteurellaceae	Mannheimia	Mannheimia haemolytica	mhao	R12956	irreversible	dTMP (C00364)	Thymine (C00178)	J451_11700	K06966	pyrimidine-5'-nucleotide nucleosidase [3.2.2.10]
ko00240	Bacteria	Pseudomonadota	Gammaproteobacteria	Pasteurellales	Pasteurellaceae	Mannheimia	Mannheimia haemolytica	mhal	R12956	irreversible	dTMP (C00364)	Thymine (C00178)	N220_03710	K06966	pyrimidine-5'-nucleotide nucleosidase [3.2.2.10]
ko00240	Bacteria	Pseudomonadota	Gammaproteobacteria	Pasteurellales	Pasteurellaceae	Mannheimia	Mannheimia haemolytica	mhaq	R12956	irreversible	dTMP (C00364)	Thymine (C00178)	WC39_10160	K06966	pyrimidine-5'-nucleotide nucleosidase [3.2.2.10]
ko00240	Bacteria	Pseudomonadota	Gammaproteobacteria	Pasteurellales	Pasteurellaceae	Mannheimia	Mannheimia haemolytica	mhay	R12956	irreversible	dTMP (C00364)	Thymine (C00178)	VK67_10160	K06966	pyrimidine-5'-nucleotide nucleosidase [3.2.2.10]
ko00240	Bacteria	Pseudomonadota	Gammaproteobacteria	Pasteurellales	Pasteurellaceae	Mannheimia	Mannheimia sp. USDA-ARS-USMARC-1261	mvr	R12956	irreversible	dTMP (C00364)	Thymine (C00178)	X781_7150	K06966	pyrimidine-5'-nucleotide nucleosidase [3.2.2.10]
ko00240	Bacteria	Pseudomonadota	Gammaproteobacteria	Pasteurellales	Pasteurellaceae	Mannheimia	Mannheimia varigena	mvi	R12956	irreversible	dTMP (C00364)	Thymine (C00178)	X808_15800	K06966	pyrimidine-5'-nucleotide nucleosidase [3.2.2.10]
ko00240	Bacteria	Pseudomonadota	Gammaproteobacteria	Pasteurellales	Pasteurellaceae	Mannheimia	Mannheimia varigena	mvg	R12956	irreversible	dTMP (C00364)	Thymine (C00178)	X874_14730	K06966	pyrimidine-5'-nucleotide nucleosidase [3.2.2.10]
ko00240	Bacteria	Pseudomonadota	Gammaproteobacteria	Pasteurellales	Pasteurellaceae	Mannheimia	Mannheimia varigena	mve	R12956	irreversible	dTMP (C00364)	Thymine (C00178)	X875_5280	K06966	pyrimidine-5'-nucleotide nucleosidase [3.2.2.10]
ko00240	Bacteria	Pseudomonadota	Gammaproteobacteria	Pasteurellales	Pasteurellaceae	Mannheimia	Mannheimia ovis	mann	R12956	irreversible	dTMP (C00364)	Thymine (C00178)	GM695_05425	K06966	pyrimidine-5'-nucleotide nucleosidase [3.2.2.10]
ko00240	Bacteria	Pseudomonadota	Gammaproteobacteria	Pasteurellales	Pasteurellaceae	Mannheimia	Mannheimia granulomatis	mgra	R12956	irreversible	dTMP (C00364)	Thymine (C00178)	A4G16_06225	K06966	pyrimidine-5'-nucleotide nucleosidase [3.2.2.10]
ko00240	Bacteria	Pseudomonadota	Gammaproteobacteria	Pasteurellales	Pasteurellaceae	Mannheimia	Mannheimia bovis	mbos	R12956	irreversible	dTMP (C00364)	Thymine (C00178)	ICJ55_05545	K06966	pyrimidine-5'-nucleotide nucleosidase [3.2.2.10]
ko00240	Bacteria	Pseudomonadota	Gammaproteobacteria	Pasteurellales	Pasteurellaceae	Mannheimia	Mannheimia pernigra	mpeg	R12956	irreversible	dTMP (C00364)	Thymine (C00178)	HV560_05930	K06966	pyrimidine-5'-nucleotide nucleosidase [3.2.2.10]
ko00240	Bacteria	Pseudomonadota	Gammaproteobacteria	Pasteurellales	Pasteurellaceae	Actinobacillus	Actinobacillus pleuropneumoniae	apl	R12956	irreversible	dTMP (C00364)	Thymine (C00178)	APL_0145	K06966	pyrimidine-5'-nucleotide nucleosidase [3.2.2.10]
ko00240	Bacteria	Pseudomonadota	Gammaproteobacteria	Pasteurellales	Pasteurellaceae	Actinobacillus	Actinobacillus pleuropneumoniae	apj	R12956	irreversible	dTMP (C00364)	Thymine (C00178)	APJL_0146	K06966	pyrimidine-5'-nucleotide nucleosidase [3.2.2.10]
ko00240	Bacteria	Pseudomonadota	Gammaproteobacteria	Pasteurellales	Pasteurellaceae	Actinobacillus	Actinobacillus pleuropneumoniae	apa	R12956	irreversible	dTMP (C00364)	Thymine (C00178)	APP7_0147	K06966	pyrimidine-5'-nucleotide nucleosidase [3.2.2.10]
ko00240	Bacteria	Pseudomonadota	Gammaproteobacteria	Pasteurellales	Pasteurellaceae	Actinobacillus	Actinobacillus succinogenes	asu	R12956	irreversible	dTMP (C00364)	Thymine (C00178)	Asuc_1200	K06966	pyrimidine-5'-nucleotide nucleosidase [3.2.2.10]
ko00240	Bacteria	Pseudomonadota	Gammaproteobacteria	Pasteurellales	Pasteurellaceae	Actinobacillus	Actinobacillus suis	asi	R12956	irreversible	dTMP (C00364)	Thymine (C00178)	ASU2_06390	K06966	pyrimidine-5'-nucleotide nucleosidase [3.2.2.10]
ko00240	Bacteria	Pseudomonadota	Gammaproteobacteria	Pasteurellales	Pasteurellaceae	Actinobacillus	Actinobacillus suis	ass	R12956	irreversible	dTMP (C00364)	Thymine (C00178)	ASU1_06455	K06966	pyrimidine-5'-nucleotide nucleosidase [3.2.2.10]
ko00240	Bacteria	Pseudomonadota	Gammaproteobacteria	Pasteurellales	Pasteurellaceae	Actinobacillus	Actinobacillus equuli	aeu	R12956	irreversible	dTMP (C00364)	Thymine (C00178)	ACEE_06605	K06966	pyrimidine-5'-nucleotide nucleosidase [3.2.2.10]
ko00240	Bacteria	Pseudomonadota	Gammaproteobacteria	Pasteurellales	Pasteurellaceae	Actinobacillus	Actinobacillus porcitonsillarum	apor	R12956	irreversible	dTMP (C00364)	Thymine (C00178)	DDU33_10055	K06966	pyrimidine-5'-nucleotide nucleosidase [3.2.2.10]
ko00240	Bacteria	Pseudomonadota	Gammaproteobacteria	Pasteurellales	Pasteurellaceae	Actinobacillus	Actinobacillus delphinicola	adp	R12956	irreversible	dTMP (C00364)	Thymine (C00178)	NCTC12871_01585	K06966	pyrimidine-5'-nucleotide nucleosidase [3.2.2.10]
ko00240	Bacteria	Pseudomonadota	Gammaproteobacteria	Pasteurellales	Pasteurellaceae	Actinobacillus	Actinobacillus lignieresii	alig	R12956	irreversible	dTMP (C00364)	Thymine (C00178)	NCTC10568_00170	K06966	pyrimidine-5'-nucleotide nucleosidase [3.2.2.10]
ko00240	Bacteria	Pseudomonadota	Gammaproteobacteria	Pasteurellales	Pasteurellaceae	Actinobacillus	Actinobacillus arthritidis	aart	R12956	irreversible	dTMP (C00364)	Thymine (C00178)	NYR89_00550	K06966	pyrimidine-5'-nucleotide nucleosidase [3.2.2.10]
ko00240	Bacteria	Pseudomonadota	Gammaproteobacteria	Pasteurellales	Pasteurellaceae	Gallibacterium	Gallibacterium anatis	gan	R12956	irreversible	dTMP (C00364)	Thymine (C00178)	UMN179_00068	K06966	pyrimidine-5'-nucleotide nucleosidase [3.2.2.10]
ko00240	Bacteria	Pseudomonadota	Gammaproteobacteria	Pasteurellales	Pasteurellaceae	Bibersteinia	Bibersteinia trehalosi	bto	R12956	irreversible	dTMP (C00364)	Thymine (C00178)	WQG_19450	K06966	pyrimidine-5'-nucleotide nucleosidase [3.2.2.10]
ko00240	Bacteria	Pseudomonadota	Gammaproteobacteria	Pasteurellales	Pasteurellaceae	Bibersteinia	Bibersteinia trehalosi	btre	R12956	irreversible	dTMP (C00364)	Thymine (C00178)	F542_3130	K06966	pyrimidine-5'-nucleotide nucleosidase [3.2.2.10]
ko00240	Bacteria	Pseudomonadota	Gammaproteobacteria	Pasteurellales	Pasteurellaceae	Bibersteinia	Bibersteinia trehalosi	btrh	R12956	irreversible	dTMP (C00364)	Thymine (C00178)	F543_3780	K06966	pyrimidine-5'-nucleotide nucleosidase [3.2.2.10]
ko00240	Bacteria	Pseudomonadota	Gammaproteobacteria	Pasteurellales	Pasteurellaceae	Bibersteinia	Bibersteinia trehalosi	btra	R12956	irreversible	dTMP (C00364)	Thymine (C00178)	F544_19270	K06966	pyrimidine-5'-nucleotide nucleosidase [3.2.2.10]
ko00240	Bacteria	Pseudomonadota	Gammaproteobacteria	Pasteurellales	Pasteurellaceae	Avibacterium	Avibacterium paragallinarum	apag	R12956	irreversible	dTMP (C00364)	Thymine (C00178)	EIA51_06165	K06966	pyrimidine-5'-nucleotide nucleosidase [3.2.2.10]
ko00240	Bacteria	Pseudomonadota	Gammaproteobacteria	Pasteurellales	Pasteurellaceae	Avibacterium	Avibacterium volantium	avt	R12956	irreversible	dTMP (C00364)	Thymine (C00178)	NCTC3438_01430	K06966	pyrimidine-5'-nucleotide nucleosidase [3.2.2.10]
ko00240	Bacteria	Pseudomonadota	Gammaproteobacteria	Pasteurellales	Pasteurellaceae	Rodentibacter	Rodentibacter haemolyticus	rhae	R12956	irreversible	dTMP (C00364)	Thymine (C00178)	IHV77_11810	K06966	pyrimidine-5'-nucleotide nucleosidase [3.2.2.10]
ko00240	Bacteria	Pseudomonadota	Gammaproteobacteria	Pasteurellales	Pasteurellaceae	Bisgaardia	Bisgaardia hudsonensis	bhud	R12956	irreversible	dTMP (C00364)	Thymine (C00178)	A6A11_05585	K06966	pyrimidine-5'-nucleotide nucleosidase [3.2.2.10]
ko00240	Bacteria	Pseudomonadota	Gammaproteobacteria	Pasteurellales	Pasteurellaceae	Mergibacter	Mergibacter septicus	msep	R12956	irreversible	dTMP (C00364)	Thymine (C00178)	CEP49_01710	K06966	pyrimidine-5'-nucleotide nucleosidase [3.2.2.10]
ko00240	Bacteria	Pseudomonadota	Gammaproteobacteria	Pasteurellales	Pasteurellaceae	unclassified Pasteurellaceae genus	[Pasteurella] aerogenes	paet	R12956	irreversible	dTMP (C00364)	Thymine (C00178)	NCTC13378_01021	K06966	pyrimidine-5'-nucleotide nucleosidase [3.2.2.10]
ko00240	Bacteria	Pseudomonadota	Gammaproteobacteria	Xanthomonadales	Xanthomonadaceae	Xylella	Xylella fastidiosa	xfa	R12956	irreversible	dTMP (C00364)	Thymine (C00178)	XF_0472	K06966	pyrimidine-5'-nucleotide nucleosidase [3.2.2.10]
ko00240	Bacteria	Pseudomonadota	Gammaproteobacteria	Xanthomonadales	Xanthomonadaceae	Xylella	Xylella fastidiosa	xft	R12956	irreversible	dTMP (C00364)	Thymine (C00178)	PD_1616	K06966	pyrimidine-5'-nucleotide nucleosidase [3.2.2.10]
ko00240	Bacteria	Pseudomonadota	Gammaproteobacteria	Xanthomonadales	Xanthomonadaceae	Xylella	Xylella fastidiosa	xfm	R12956	irreversible	dTMP (C00364)	Thymine (C00178)	Xfasm12_1770	K06966	pyrimidine-5'-nucleotide nucleosidase [3.2.2.10]
ko00240	Bacteria	Pseudomonadota	Gammaproteobacteria	Xanthomonadales	Xanthomonadaceae	Xylella	Xylella fastidiosa	xfn	R12956	irreversible	dTMP (C00364)	Thymine (C00178)	XfasM23_1708	K06966	pyrimidine-5'-nucleotide nucleosidase [3.2.2.10]
ko00240	Bacteria	Pseudomonadota	Gammaproteobacteria	Xanthomonadales	Xanthomonadaceae	Xylella	Xylella fastidiosa	xff	R12956	irreversible	dTMP (C00364)	Thymine (C00178)	XFLM_02345	K06966	pyrimidine-5'-nucleotide nucleosidase [3.2.2.10]
ko00240	Bacteria	Pseudomonadota	Gammaproteobacteria	Xanthomonadales	Xanthomonadaceae	Xylella	Xylella fastidiosa	xfl	R12956	irreversible	dTMP (C00364)	Thymine (C00178)	P303_08155	K06966	pyrimidine-5'-nucleotide nucleosidase [3.2.2.10]
ko00240	Bacteria	Pseudomonadota	Gammaproteobacteria	Xanthomonadales	Xanthomonadaceae	Xylella	Xylella fastidiosa	xfs	R12956	irreversible	dTMP (C00364)	Thymine (C00178)	D934_08305	K06966	pyrimidine-5'-nucleotide nucleosidase [3.2.2.10]
ko00240	Bacteria	Pseudomonadota	Gammaproteobacteria	Xanthomonadales	Xanthomonadaceae	Xylella	Xylella fastidiosa	xfh	R12956	irreversible	dTMP (C00364)	Thymine (C00178)	XFHB_01910	K06966	pyrimidine-5'-nucleotide nucleosidase [3.2.2.10]
ko00240	Bacteria	Pseudomonadota	Gammaproteobacteria	Xanthomonadales	Xanthomonadaceae	Xylella	Xylella taiwanensis	xtw	R12956	irreversible	dTMP (C00364)	Thymine (C00178)	AB672_09185	K06966	pyrimidine-5'-nucleotide nucleosidase [3.2.2.10]
ko00240	Bacteria	Pseudomonadota	Gammaproteobacteria	Xanthomonadales	Xanthomonadaceae	Xanthomonas	Xanthomonas campestris	xcc	R12956	irreversible	dTMP (C00364)	Thymine (C00178)	XCC2496	K06966	pyrimidine-5'-nucleotide nucleosidase [3.2.2.10]
ko00240	Bacteria	Pseudomonadota	Gammaproteobacteria	Xanthomonadales	Xanthomonadaceae	Xanthomonas	Xanthomonas campestris	xcb	R12956	irreversible	dTMP (C00364)	Thymine (C00178)	XC_1620	K06966	pyrimidine-5'-nucleotide nucleosidase [3.2.2.10]
ko00240	Bacteria	Pseudomonadota	Gammaproteobacteria	Xanthomonadales	Xanthomonadaceae	Xanthomonas	Xanthomonas campestris	xca	R12956	irreversible	dTMP (C00364)	Thymine (C00178)	xcc-b100_1665	K06966	pyrimidine-5'-nucleotide nucleosidase [3.2.2.10]
ko00240	Bacteria	Pseudomonadota	Gammaproteobacteria	Xanthomonadales	Xanthomonadaceae	Xanthomonas	Xanthomonas campestris	xcp	R12956	irreversible	dTMP (C00364)	Thymine (C00178)	XCR_2824	K06966	pyrimidine-5'-nucleotide nucleosidase [3.2.2.10]
ko00240	Bacteria	Pseudomonadota	Gammaproteobacteria	Xanthomonadales	Xanthomonadaceae	Xanthomonas	Xanthomonas euvesicatoria	xcv	R12956	irreversible	dTMP (C00364)	Thymine (C00178)	XCV2822	K06966	pyrimidine-5'-nucleotide nucleosidase [3.2.2.10]
ko00240	Bacteria	Pseudomonadota	Gammaproteobacteria	Xanthomonadales	Xanthomonadaceae	Xanthomonas	Xanthomonas euvesicatoria	xax	R12956	irreversible	dTMP (C00364)	Thymine (C00178)	XACM_2610	K06966	pyrimidine-5'-nucleotide nucleosidase [3.2.2.10]
ko00240	Bacteria	Pseudomonadota	Gammaproteobacteria	Xanthomonadales	Xanthomonadaceae	Xanthomonas	Xanthomonas citri	xac	R12956	irreversible	dTMP (C00364)	Thymine (C00178)	XAC2671	K06966	pyrimidine-5'-nucleotide nucleosidase [3.2.2.10]
ko00240	Bacteria	Pseudomonadota	Gammaproteobacteria	Xanthomonadales	Xanthomonadaceae	Xanthomonas	Xanthomonas citri	xci	R12956	irreversible	dTMP (C00364)	Thymine (C00178)	XCAW_01505	K06966	pyrimidine-5'-nucleotide nucleosidase [3.2.2.10]
ko00240	Bacteria	Pseudomonadota	Gammaproteobacteria	Xanthomonadales	Xanthomonadaceae	Xanthomonas	Xanthomonas citri	xct	R12956	irreversible	dTMP (C00364)	Thymine (C00178)	J151_02852	K06966	pyrimidine-5'-nucleotide nucleosidase [3.2.2.10]
ko00240	Bacteria	Pseudomonadota	Gammaproteobacteria	Xanthomonadales	Xanthomonadaceae	Xanthomonas	Xanthomonas citri	xcj	R12956	irreversible	dTMP (C00364)	Thymine (C00178)	J158_02839	K06966	pyrimidine-5'-nucleotide nucleosidase [3.2.2.10]
ko00240	Bacteria	Pseudomonadota	Gammaproteobacteria	Xanthomonadales	Xanthomonadaceae	Xanthomonas	Xanthomonas citri	xcu	R12956	irreversible	dTMP (C00364)	Thymine (C00178)	J159_02835	K06966	pyrimidine-5'-nucleotide nucleosidase [3.2.2.10]
ko00240	Bacteria	Pseudomonadota	Gammaproteobacteria	Xanthomonadales	Xanthomonadaceae	Xanthomonas	Xanthomonas citri	xcn	R12956	irreversible	dTMP (C00364)	Thymine (C00178)	J169_02850	K06966	pyrimidine-5'-nucleotide nucleosidase [3.2.2.10]
ko00240	Bacteria	Pseudomonadota	Gammaproteobacteria	Xanthomonadales	Xanthomonadaceae	Xanthomonas	Xanthomonas citri	xcw	R12956	irreversible	dTMP (C00364)	Thymine (C00178)	J162_02838	K06966	pyrimidine-5'-nucleotide nucleosidase [3.2.2.10]
ko00240	Bacteria	Pseudomonadota	Gammaproteobacteria	Xanthomonadales	Xanthomonadaceae	Xanthomonas	Xanthomonas citri	xcr	R12956	irreversible	dTMP (C00364)	Thymine (C00178)	J163_02835	K06966	pyrimidine-5'-nucleotide nucleosidase [3.2.2.10]
ko00240	Bacteria	Pseudomonadota	Gammaproteobacteria	Xanthomonadales	Xanthomonadaceae	Xanthomonas	Xanthomonas citri	xcm	R12956	irreversible	dTMP (C00364)	Thymine (C00178)	J164_02835	K06966	pyrimidine-5'-nucleotide nucleosidase [3.2.2.10]
ko00240	Bacteria	Pseudomonadota	Gammaproteobacteria	Xanthomonadales	Xanthomonadaceae	Xanthomonas	Xanthomonas citri	xcf	R12956	irreversible	dTMP (C00364)	Thymine (C00178)	J172_02843	K06966	pyrimidine-5'-nucleotide nucleosidase [3.2.2.10]
ko00240	Bacteria	Pseudomonadota	Gammaproteobacteria	Xanthomonadales	Xanthomonadaceae	Xanthomonas	Xanthomonas citri	xfu	R12956	irreversible	dTMP (C00364)	Thymine (C00178)	XFF4834R_chr26680	K06966	pyrimidine-5'-nucleotide nucleosidase [3.2.2.10]
ko00240	Bacteria	Pseudomonadota	Gammaproteobacteria	Xanthomonadales	Xanthomonadaceae	Xanthomonas	Xanthomonas axonopodis	xao	R12956	irreversible	dTMP (C00364)	Thymine (C00178)	XAC29_13615	K06966	pyrimidine-5'-nucleotide nucleosidase [3.2.2.10]
ko00240	Bacteria	Pseudomonadota	Gammaproteobacteria	Xanthomonadales	Xanthomonadaceae	Xanthomonas	Xanthomonas oryzae	xom	R12956	irreversible	dTMP (C00364)	Thymine (C00178)	XOO3036	K06966	pyrimidine-5'-nucleotide nucleosidase [3.2.2.10]
ko00240	Bacteria	Pseudomonadota	Gammaproteobacteria	Xanthomonadales	Xanthomonadaceae	Xanthomonas	Xanthomonas oryzae	xoo	R12956	irreversible	dTMP (C00364)	Thymine (C00178)	XOO3203	K06966	pyrimidine-5'-nucleotide nucleosidase [3.2.2.10]
ko00240	Bacteria	Pseudomonadota	Gammaproteobacteria	Xanthomonadales	Xanthomonadaceae	Xanthomonas	Xanthomonas oryzae	xop	R12956	irreversible	dTMP (C00364)	Thymine (C00178)	PXO_01319	K06966	pyrimidine-5'-nucleotide nucleosidase [3.2.2.10]
ko00240	Bacteria	Pseudomonadota	Gammaproteobacteria	Xanthomonadales	Xanthomonadaceae	Xanthomonas	Xanthomonas oryzae	xoy	R12956	irreversible	dTMP (C00364)	Thymine (C00178)	AZ54_07820	K06966	pyrimidine-5'-nucleotide nucleosidase [3.2.2.10]
ko00240	Bacteria	Pseudomonadota	Gammaproteobacteria	Xanthomonadales	Xanthomonadaceae	Xanthomonas	Xanthomonas oryzae	xor	R12956	irreversible	dTMP (C00364)	Thymine (C00178)	XOC_2904	K06966	pyrimidine-5'-nucleotide nucleosidase [3.2.2.10]
ko00240	Bacteria	Pseudomonadota	Gammaproteobacteria	Xanthomonadales	Xanthomonadaceae	Xanthomonas	Xanthomonas oryzae	xoz	R12956	irreversible	dTMP (C00364)	Thymine (C00178)	BE73_14380	K06966	pyrimidine-5'-nucleotide nucleosidase [3.2.2.10]
ko00240	Bacteria	Pseudomonadota	Gammaproteobacteria	Xanthomonadales	Xanthomonadaceae	Xanthomonas	Xanthomonas albilineans	xal	R12956	irreversible	dTMP (C00364)	Thymine (C00178)	XALC_1279	K06966	pyrimidine-5'-nucleotide nucleosidase [3.2.2.10]
ko00240	Bacteria	Pseudomonadota	Gammaproteobacteria	Xanthomonadales	Xanthomonadaceae	Xanthomonas	Xanthomonas sacchari	xsa	R12956	irreversible	dTMP (C00364)	Thymine (C00178)	SB85_04445	K06966	pyrimidine-5'-nucleotide nucleosidase [3.2.2.10]
ko00240	Bacteria	Pseudomonadota	Gammaproteobacteria	Xanthomonadales	Xanthomonadaceae	Xanthomonas	Xanthomonas translucens	xtn	R12956	irreversible	dTMP (C00364)	Thymine (C00178)	FD63_11635	K06966	pyrimidine-5'-nucleotide nucleosidase [3.2.2.10]
ko00240	Bacteria	Pseudomonadota	Gammaproteobacteria	Xanthomonadales	Xanthomonadaceae	Xanthomonas	Xanthomonas fragariae	xfr	R12956	irreversible	dTMP (C00364)	Thymine (C00178)	BER92_07410	K06966	pyrimidine-5'-nucleotide nucleosidase [3.2.2.10]
ko00240	Bacteria	Pseudomonadota	Gammaproteobacteria	Xanthomonadales	Xanthomonadaceae	Xanthomonas	Xanthomonas vesicatoria	xve	R12956	irreversible	dTMP (C00364)	Thymine (C00178)	BJD12_04205	K06966	pyrimidine-5'-nucleotide nucleosidase [3.2.2.10]
ko00240	Bacteria	Pseudomonadota	Gammaproteobacteria	Xanthomonadales	Xanthomonadaceae	Xanthomonas	Xanthomonas perforans	xpe	R12956	irreversible	dTMP (C00364)	Thymine (C00178)	BJD13_03290	K06966	pyrimidine-5'-nucleotide nucleosidase [3.2.2.10]
ko00240	Bacteria	Pseudomonadota	Gammaproteobacteria	Xanthomonadales	Xanthomonadaceae	Xanthomonas	Xanthomonas hortorum	xhr	R12956	irreversible	dTMP (C00364)	Thymine (C00178)	XJ27_06995	K06966	pyrimidine-5'-nucleotide nucleosidase [3.2.2.10]
ko00240	Bacteria	Pseudomonadota	Gammaproteobacteria	Xanthomonadales	Xanthomonadaceae	Xanthomonas	Xanthomonas hortorum	xga	R12956	irreversible	dTMP (C00364)	Thymine (C00178)	BI317_09300	K06966	pyrimidine-5'-nucleotide nucleosidase [3.2.2.10]
ko00240	Bacteria	Pseudomonadota	Gammaproteobacteria	Xanthomonadales	Xanthomonadaceae	Xanthomonas	Xanthomonas phaseoli	xph	R12956	irreversible	dTMP (C00364)	Thymine (C00178)	XppCFBP6546_22550	K06966	pyrimidine-5'-nucleotide nucleosidase [3.2.2.10]
ko00240	Bacteria	Pseudomonadota	Gammaproteobacteria	Xanthomonadales	Xanthomonadaceae	Xanthomonas	Xanthomonas vasicola	xva	R12956	irreversible	dTMP (C00364)	Thymine (C00178)	C7V42_13590	K06966	pyrimidine-5'-nucleotide nucleosidase [3.2.2.10]
ko00240	Bacteria	Pseudomonadota	Gammaproteobacteria	Xanthomonadales	Xanthomonadaceae	Xanthomonas	Xanthomonas sp. ISO98C4	xan	R12956	irreversible	dTMP (C00364)	Thymine (C00178)	AC801_13305	K06966	pyrimidine-5'-nucleotide nucleosidase [3.2.2.10]
ko00240	Bacteria	Pseudomonadota	Gammaproteobacteria	Xanthomonadales	Xanthomonadaceae	Xanthomonas	Xanthomonas arboricola	xar	R12956	irreversible	dTMP (C00364)	Thymine (C00178)	XB05_08045	K06966	pyrimidine-5'-nucleotide nucleosidase [3.2.2.10]
ko00240	Bacteria	Pseudomonadota	Gammaproteobacteria	Xanthomonadales	Xanthomonadaceae	Xanthomonas	Xanthomonas hyacinthi	xhy	R12956	irreversible	dTMP (C00364)	Thymine (C00178)	FZ025_00725	K06966	pyrimidine-5'-nucleotide nucleosidase [3.2.2.10]
ko00240	Bacteria	Pseudomonadota	Gammaproteobacteria	Xanthomonadales	Xanthomonadaceae	Xanthomonas	Xanthomonas cucurbitae	xcz	R12956	irreversible	dTMP (C00364)	Thymine (C00178)	EBN15_08780	K06966	pyrimidine-5'-nucleotide nucleosidase [3.2.2.10]
ko00240	Bacteria	Pseudomonadota	Gammaproteobacteria	Xanthomonadales	Xanthomonadaceae	Xanthomonas	Xanthomonas theicola	xth	R12956	irreversible	dTMP (C00364)	Thymine (C00178)	G4Q83_10145	K06966	pyrimidine-5'-nucleotide nucleosidase [3.2.2.10]
ko00240	Bacteria	Pseudomonadota	Gammaproteobacteria	Xanthomonadales	Xanthomonadaceae	Xanthomonas	Xanthomonas euroxanthea	xeu	R12956	irreversible	dTMP (C00364)	Thymine (C00178)	XSP_002606	K06966	pyrimidine-5'-nucleotide nucleosidase [3.2.2.10]
ko00240	Bacteria	Pseudomonadota	Gammaproteobacteria	Xanthomonadales	Xanthomonadaceae	Xanthomonas	Xanthomonas hydrangeae	xhd	R12956	irreversible	dTMP (C00364)	Thymine (C00178)	LMG31886_16740	K06966	pyrimidine-5'-nucleotide nucleosidase [3.2.2.10]
ko00240	Bacteria	Pseudomonadota	Gammaproteobacteria	Xanthomonadales	Xanthomonadaceae	Xanthomonas	Xanthomonas prunicola	xpr	R12956	irreversible	dTMP (C00364)	Thymine (C00178)	MUG10_18530	K06966	pyrimidine-5'-nucleotide nucleosidase [3.2.2.10]
ko00240	Bacteria	Pseudomonadota	Gammaproteobacteria	Xanthomonadales	Xanthomonadaceae	Xanthomonas	Xanthomonas sp. GW	xag	R12956	irreversible	dTMP (C00364)	Thymine (C00178)	HEP73_01725	K06966	pyrimidine-5'-nucleotide nucleosidase [3.2.2.10]
ko00240	Bacteria	Pseudomonadota	Gammaproteobacteria	Xanthomonadales	Xanthomonadaceae	Stenotrophomonas	Stenotrophomonas maltophilia	sml	R12956	irreversible	dTMP (C00364)	Thymine (C00178)	Smlt1620	K06966	pyrimidine-5'-nucleotide nucleosidase [3.2.2.10]
ko00240	Bacteria	Pseudomonadota	Gammaproteobacteria	Xanthomonadales	Xanthomonadaceae	Stenotrophomonas	Stenotrophomonas maltophilia	smt	R12956	irreversible	dTMP (C00364)	Thymine (C00178)	Smal_1377	K06966	pyrimidine-5'-nucleotide nucleosidase [3.2.2.10]
ko00240	Bacteria	Pseudomonadota	Gammaproteobacteria	Xanthomonadales	Xanthomonadaceae	Stenotrophomonas	Stenotrophomonas maltophilia	buj	R12956	irreversible	dTMP (C00364)	Thymine (C00178)	BurJV3_1367	K06966	pyrimidine-5'-nucleotide nucleosidase [3.2.2.10]
ko00240	Bacteria	Pseudomonadota	Gammaproteobacteria	Xanthomonadales	Xanthomonadaceae	Stenotrophomonas	Stenotrophomonas maltophilia	smz	R12956	irreversible	dTMP (C00364)	Thymine (C00178)	SMD_1446	K06966	pyrimidine-5'-nucleotide nucleosidase [3.2.2.10]
ko00240	Bacteria	Pseudomonadota	Gammaproteobacteria	Xanthomonadales	Xanthomonadaceae	Stenotrophomonas	Stenotrophomonas acidaminiphila	sacz	R12956	irreversible	dTMP (C00364)	Thymine (C00178)	AOT14_14140	K06966	pyrimidine-5'-nucleotide nucleosidase [3.2.2.10]
ko00240	Bacteria	Pseudomonadota	Gammaproteobacteria	Xanthomonadales	Xanthomonadaceae	Stenotrophomonas	Stenotrophomonas sp. KCTC 12332	stek	R12956	irreversible	dTMP (C00364)	Thymine (C00178)	AXG53_02725	K06966	pyrimidine-5'-nucleotide nucleosidase [3.2.2.10]
ko00240	Bacteria	Pseudomonadota	Gammaproteobacteria	Xanthomonadales	Xanthomonadaceae	Stenotrophomonas	Stenotrophomonas rhizophila	srh	R12956	irreversible	dTMP (C00364)	Thymine (C00178)	BAY15_1492	K06966	pyrimidine-5'-nucleotide nucleosidase [3.2.2.10]
ko00240	Bacteria	Pseudomonadota	Gammaproteobacteria	Xanthomonadales	Xanthomonadaceae	Stenotrophomonas	Stenotrophomonas sp. LM091	slm	R12956	irreversible	dTMP (C00364)	Thymine (C00178)	BIZ42_15970	K06966	pyrimidine-5'-nucleotide nucleosidase [3.2.2.10]
ko00240	Bacteria	Pseudomonadota	Gammaproteobacteria	Xanthomonadales	Xanthomonadaceae	Stenotrophomonas	Stenotrophomonas sp. WZN-1	sten	R12956	irreversible	dTMP (C00364)	Thymine (C00178)	CCR98_07290	K06966	pyrimidine-5'-nucleotide nucleosidase [3.2.2.10]
ko00240	Bacteria	Pseudomonadota	Gammaproteobacteria	Xanthomonadales	Xanthomonadaceae	Stenotrophomonas	Stenotrophomonas sp. MYb57	stem	R12956	irreversible	dTMP (C00364)	Thymine (C00178)	CLM74_07805	K06966	pyrimidine-5'-nucleotide nucleosidase [3.2.2.10]
ko00240	Bacteria	Pseudomonadota	Gammaproteobacteria	Xanthomonadales	Xanthomonadaceae	Stenotrophomonas	Stenotrophomonas sp. ASS1	stes	R12956	irreversible	dTMP (C00364)	Thymine (C00178)	MG068_06935	K06966	pyrimidine-5'-nucleotide nucleosidase [3.2.2.10]
ko00240	Bacteria	Pseudomonadota	Gammaproteobacteria	Xanthomonadales	Xanthomonadaceae	Stenotrophomonas	Stenotrophomonas indicatrix	sinc	R12956	irreversible	dTMP (C00364)	Thymine (C00178)	DAIF1_14620	K06966	pyrimidine-5'-nucleotide nucleosidase [3.2.2.10]
ko00240	Bacteria	Pseudomonadota	Gammaproteobacteria	Xanthomonadales	Xanthomonadaceae	Stenotrophomonas	Stenotrophomonas pavanii	spaq	R12956	irreversible	dTMP (C00364)	Thymine (C00178)	STNY_R14990	K06966	pyrimidine-5'-nucleotide nucleosidase [3.2.2.10]
ko00240	Bacteria	Pseudomonadota	Gammaproteobacteria	Xanthomonadales	Xanthomonadaceae	Stenotrophomonas	Stenotrophomonas sp. 169	steq	R12956	irreversible	dTMP (C00364)	Thymine (C00178)	ICJ04_12050	K06966	pyrimidine-5'-nucleotide nucleosidase [3.2.2.10]
ko00240	Bacteria	Pseudomonadota	Gammaproteobacteria	Xanthomonadales	Xanthomonadaceae	Pseudoxanthomonas	Pseudoxanthomonas suwonensis	psu	R12956	irreversible	dTMP (C00364)	Thymine (C00178)	Psesu_0846	K06966	pyrimidine-5'-nucleotide nucleosidase [3.2.2.10]
ko00240	Bacteria	Pseudomonadota	Gammaproteobacteria	Xanthomonadales	Xanthomonadaceae	Pseudoxanthomonas	Pseudoxanthomonas suwonensis	psuw	R12956	irreversible	dTMP (C00364)	Thymine (C00178)	WQ53_12625	K06966	pyrimidine-5'-nucleotide nucleosidase [3.2.2.10]
ko00240	Bacteria	Pseudomonadota	Gammaproteobacteria	Xanthomonadales	Xanthomonadaceae	Pseudoxanthomonas	Pseudoxanthomonas spadix	psd	R12956	irreversible	dTMP (C00364)	Thymine (C00178)	DSC_12315	K06966	pyrimidine-5'-nucleotide nucleosidase [3.2.2.10]
ko00240	Bacteria	Pseudomonadota	Gammaproteobacteria	Xanthomonadales	Xanthomonadaceae	Pseudoxanthomonas	Pseudoxanthomonas mexicana	pmex	R12956	irreversible	dTMP (C00364)	Thymine (C00178)	H4W19_08395	K06966	pyrimidine-5'-nucleotide nucleosidase [3.2.2.10]
ko00240	Bacteria	Pseudomonadota	Gammaproteobacteria	Xanthomonadales	Xanthomonadaceae	Pseudoxanthomonas	Pseudoxanthomonas japonensis	pjp	R12956	irreversible	dTMP (C00364)	Thymine (C00178)	LAG73_03420	K06966	pyrimidine-5'-nucleotide nucleosidase [3.2.2.10]
ko00240	Bacteria	Pseudomonadota	Gammaproteobacteria	Xanthomonadales	Xanthomonadaceae	Pseudoxanthomonas	Pseudoxanthomonas daejeonensis	pdd	R12956	irreversible	dTMP (C00364)	Thymine (C00178)	MNQ95_11140	K06966	pyrimidine-5'-nucleotide nucleosidase [3.2.2.10]
ko00240	Bacteria	Pseudomonadota	Gammaproteobacteria	Xanthomonadales	Xanthomonadaceae	Lysobacter	Lysobacter antibioticus	lab	R12956	irreversible	dTMP (C00364)	Thymine (C00178)	LA76x_1734	K06966	pyrimidine-5'-nucleotide nucleosidase [3.2.2.10]
ko00240	Bacteria	Pseudomonadota	Gammaproteobacteria	Xanthomonadales	Xanthomonadaceae	Lysobacter	Lysobacter antibioticus	laq	R12956	irreversible	dTMP (C00364)	Thymine (C00178)	GLA29479_4269	K06966	pyrimidine-5'-nucleotide nucleosidase [3.2.2.10]
ko00240	Bacteria	Pseudomonadota	Gammaproteobacteria	Xanthomonadales	Xanthomonadaceae	Lysobacter	Lysobacter capsici	lcp	R12956	irreversible	dTMP (C00364)	Thymine (C00178)	LC55x_1626	K06966	pyrimidine-5'-nucleotide nucleosidase [3.2.2.10]
ko00240	Bacteria	Pseudomonadota	Gammaproteobacteria	Xanthomonadales	Xanthomonadaceae	Lysobacter	Lysobacter gummosus	lgu	R12956	irreversible	dTMP (C00364)	Thymine (C00178)	LG3211_3591	K06966	pyrimidine-5'-nucleotide nucleosidase [3.2.2.10]
ko00240	Bacteria	Pseudomonadota	Gammaproteobacteria	Xanthomonadales	Xanthomonadaceae	Lysobacter	Lysobacter enzymogenes	lez	R12956	irreversible	dTMP (C00364)	Thymine (C00178)	GLE_3582	K06966	pyrimidine-5'-nucleotide nucleosidase [3.2.2.10]
ko00240	Bacteria	Pseudomonadota	Gammaproteobacteria	Xanthomonadales	Xanthomonadaceae	Lysobacter	Lysobacter enzymogenes	lem	R12956	irreversible	dTMP (C00364)	Thymine (C00178)	LEN_1544	K06966	pyrimidine-5'-nucleotide nucleosidase [3.2.2.10]
ko00240	Bacteria	Pseudomonadota	Gammaproteobacteria	Xanthomonadales	Xanthomonadaceae	Lysobacter	Lysobacter maris	lmb	R12956	irreversible	dTMP (C00364)	Thymine (C00178)	C9I47_0945	K06966	pyrimidine-5'-nucleotide nucleosidase [3.2.2.10]
ko00240	Bacteria	Pseudomonadota	Gammaproteobacteria	Xanthomonadales	Xanthomonadaceae	Lysobacter	Lysobacter sp. TY2-98	lyt	R12956	irreversible	dTMP (C00364)	Thymine (C00178)	DWG18_03680	K06966	pyrimidine-5'-nucleotide nucleosidase [3.2.2.10]
ko00240	Bacteria	Pseudomonadota	Gammaproteobacteria	Xanthomonadales	Xanthomonadaceae	Lysobacter	Lysobacter oculi	lue	R12956	irreversible	dTMP (C00364)	Thymine (C00178)	DCD74_07360	K06966	pyrimidine-5'-nucleotide nucleosidase [3.2.2.10]
ko00240	Bacteria	Pseudomonadota	Gammaproteobacteria	Xanthomonadales	Xanthomonadaceae	Lysobacter	Lysobacter alkalisoli	lyj	R12956	irreversible	dTMP (C00364)	Thymine (C00178)	FKV23_04430	K06966	pyrimidine-5'-nucleotide nucleosidase [3.2.2.10]
ko00240	Bacteria	Pseudomonadota	Gammaproteobacteria	Xanthomonadales	Xanthomonadaceae	Lysobacter	Lysobacter soli	lsol	R12956	irreversible	dTMP (C00364)	Thymine (C00178)	GOY17_14090	K06966	pyrimidine-5'-nucleotide nucleosidase [3.2.2.10]
ko00240	Bacteria	Pseudomonadota	Gammaproteobacteria	Xanthomonadales	Xanthomonadaceae	Lysobacter	Lysobacter solisilvae	lsx	R12956	irreversible	dTMP (C00364)	Thymine (C00178)	H8B22_02290	K06966	pyrimidine-5'-nucleotide nucleosidase [3.2.2.10]
ko00240	Bacteria	Pseudomonadota	Gammaproteobacteria	Xanthomonadales	Xanthomonadaceae	Lysobacter	Lysobacter arenosi	lare	R12956	irreversible	dTMP (C00364)	Thymine (C00178)	HIV01_000810	K06966	pyrimidine-5'-nucleotide nucleosidase [3.2.2.10]
ko00240	Bacteria	Pseudomonadota	Gammaproteobacteria	Xanthomonadales	Xanthomonadaceae	Lysobacter	Lysobacter helvus	lhx	R12956	irreversible	dTMP (C00364)	Thymine (C00178)	LYSHEL_20030	K06966	pyrimidine-5'-nucleotide nucleosidase [3.2.2.10]
ko00240	Bacteria	Pseudomonadota	Gammaproteobacteria	Xanthomonadales	Xanthomonadaceae	Lysobacter	Lysobacter caseinilyticus	lcas	R12956	irreversible	dTMP (C00364)	Thymine (C00178)	LYSCAS_20040	K06966	pyrimidine-5'-nucleotide nucleosidase [3.2.2.10]
ko00240	Bacteria	Pseudomonadota	Gammaproteobacteria	Xanthomonadales	Xanthomonadaceae	Lysobacter	Lysobacter ciconiae	lcic	R12956	irreversible	dTMP (C00364)	Thymine (C00178)	INQ41_04625	K06966	pyrimidine-5'-nucleotide nucleosidase [3.2.2.10]
ko00240	Bacteria	Pseudomonadota	Gammaproteobacteria	Xanthomonadales	Xanthomonadaceae	Lysobacter	Lysobacter avium	lavi	R12956	irreversible	dTMP (C00364)	Thymine (C00178)	INQ42_04435	K06966	pyrimidine-5'-nucleotide nucleosidase [3.2.2.10]
ko00240	Bacteria	Pseudomonadota	Gammaproteobacteria	Xanthomonadales	Xanthomonadaceae	Lysobacter	Lysobacter luteus	llz	R12956	irreversible	dTMP (C00364)	Thymine (C00178)	LYB30171_00894	K06966	pyrimidine-5'-nucleotide nucleosidase [3.2.2.10]
ko00240	Bacteria	Pseudomonadota	Gammaproteobacteria	Xanthomonadales	Xanthomonadaceae	Luteimonas	Luteimonas chenhongjianii	lum	R12956	irreversible	dTMP (C00364)	Thymine (C00178)	CNR27_12885	K06966	pyrimidine-5'-nucleotide nucleosidase [3.2.2.10]
ko00240	Bacteria	Pseudomonadota	Gammaproteobacteria	Xanthomonadales	Xanthomonadaceae	Luteimonas	Luteimonas yindakuii	lus	R12956	irreversible	dTMP (C00364)	Thymine (C00178)	E5843_10880	K06966	pyrimidine-5'-nucleotide nucleosidase [3.2.2.10]
ko00240	Bacteria	Pseudomonadota	Gammaproteobacteria	Xanthomonadales	Xanthomonadaceae	Luteimonas	Luteimonas granuli	lug	R12956	irreversible	dTMP (C00364)	Thymine (C00178)	FPZ22_03940	K06966	pyrimidine-5'-nucleotide nucleosidase [3.2.2.10]
ko00240	Bacteria	Pseudomonadota	Gammaproteobacteria	Xanthomonadales	Xanthomonadaceae	Thermomonas	Thermomonas aquatica	thes	R12956	irreversible	dTMP (C00364)	Thymine (C00178)	FHQ07_12595	K06966	pyrimidine-5'-nucleotide nucleosidase [3.2.2.10]
ko00240	Bacteria	Pseudomonadota	Gammaproteobacteria	Xanthomonadales	Xanthomonadaceae	Thermomonas	Thermomonas sp. HDW16	theh	R12956	irreversible	dTMP (C00364)	Thymine (C00178)	G7079_05105	K06966	pyrimidine-5'-nucleotide nucleosidase [3.2.2.10]
ko00240	Bacteria	Pseudomonadota	Gammaproteobacteria	Xanthomonadales	Xanthomonadaceae	Thermomonas	Thermomonas carbonis	tcn	R12956	irreversible	dTMP (C00364)	Thymine (C00178)	H9L16_00560	K06966	pyrimidine-5'-nucleotide nucleosidase [3.2.2.10]
ko00240	Bacteria	Pseudomonadota	Gammaproteobacteria	Xanthomonadales	Xanthomonadaceae	Thermomonas	Thermomonas brevis	tbv	R12956	irreversible	dTMP (C00364)	Thymine (C00178)	H9L17_02955	K06966	pyrimidine-5'-nucleotide nucleosidase [3.2.2.10]
ko00240	Bacteria	Pseudomonadota	Gammaproteobacteria	Xanthomonadales	Xanthomonadaceae	Pseudolysobacter	Pseudolysobacter antarcticus	xbc	R12956	irreversible	dTMP (C00364)	Thymine (C00178)	ELE36_05305	K06966	pyrimidine-5'-nucleotide nucleosidase [3.2.2.10]
ko00240	Bacteria	Pseudomonadota	Gammaproteobacteria	Xanthomonadales	Rhodanobacteraceae	Frateuria	Frateuria aurantia	fau	R12956	irreversible	dTMP (C00364)	Thymine (C00178)	Fraau_0569	K06966	pyrimidine-5'-nucleotide nucleosidase [3.2.2.10]
ko00240	Bacteria	Pseudomonadota	Gammaproteobacteria	Xanthomonadales	Rhodanobacteraceae	Frateuria	Frateuria soli	fsg	R12956	irreversible	dTMP (C00364)	Thymine (C00178)	LQ771_03965	K06966	pyrimidine-5'-nucleotide nucleosidase [3.2.2.10]
ko00240	Bacteria	Pseudomonadota	Gammaproteobacteria	Xanthomonadales	Rhodanobacteraceae	Frateuria	Frateuria edaphi	fed	R12956	irreversible	dTMP (C00364)	Thymine (C00178)	LQ772_04650	K06966	pyrimidine-5'-nucleotide nucleosidase [3.2.2.10]
ko00240	Bacteria	Pseudomonadota	Gammaproteobacteria	Xanthomonadales	Rhodanobacteraceae	Rhodanobacter	Rhodanobacter denitrificans	rhd	R12956	irreversible	dTMP (C00364)	Thymine (C00178)	R2APBS1_2926	K06966	pyrimidine-5'-nucleotide nucleosidase [3.2.2.10]
ko00240	Bacteria	Pseudomonadota	Gammaproteobacteria	Xanthomonadales	Rhodanobacteraceae	Rhodanobacter	Rhodanobacter glycinis	rgl	R12956	irreversible	dTMP (C00364)	Thymine (C00178)	CS053_04510	K06966	pyrimidine-5'-nucleotide nucleosidase [3.2.2.10]
ko00240	Bacteria	Pseudomonadota	Gammaproteobacteria	Xanthomonadales	Rhodanobacteraceae	Rhodanobacter	Rhodanobacter thiooxydans	rth	R12956	irreversible	dTMP (C00364)	Thymine (C00178)	LRK53_14750	K06966	pyrimidine-5'-nucleotide nucleosidase [3.2.2.10]
ko00240	Bacteria	Pseudomonadota	Gammaproteobacteria	Xanthomonadales	Rhodanobacteraceae	Dyella	Dyella jiangningensis	dji	R12956	irreversible	dTMP (C00364)	Thymine (C00178)	CH75_02580	K06966	pyrimidine-5'-nucleotide nucleosidase [3.2.2.10]
ko00240	Bacteria	Pseudomonadota	Gammaproteobacteria	Xanthomonadales	Rhodanobacteraceae	Dyella	Dyella japonica	dja	R12956	irreversible	dTMP (C00364)	Thymine (C00178)	HY57_08405	K06966	pyrimidine-5'-nucleotide nucleosidase [3.2.2.10]
ko00240	Bacteria	Pseudomonadota	Gammaproteobacteria	Xanthomonadales	Rhodanobacteraceae	Dyella	Dyella thiooxydans	dtx	R12956	irreversible	dTMP (C00364)	Thymine (C00178)	ATSB10_20730	K06966	pyrimidine-5'-nucleotide nucleosidase [3.2.2.10]
ko00240	Bacteria	Pseudomonadota	Gammaproteobacteria	Xanthomonadales	Rhodanobacteraceae	Dyella	Dyella sp. M7H15-1	dye	R12956	irreversible	dTMP (C00364)	Thymine (C00178)	EO087_04685	K06966	pyrimidine-5'-nucleotide nucleosidase [3.2.2.10]
ko00240	Bacteria	Pseudomonadota	Gammaproteobacteria	Xanthomonadales	Rhodanobacteraceae	Dyella	Dyella caseinilytica	dcs	R12956	irreversible	dTMP (C00364)	Thymine (C00178)	ISN74_03375	K06966	pyrimidine-5'-nucleotide nucleosidase [3.2.2.10]
ko00240	Bacteria	Pseudomonadota	Gammaproteobacteria	Xanthomonadales	Rhodanobacteraceae	Dyella	Dyella telluris	dtl	R12956	irreversible	dTMP (C00364)	Thymine (C00178)	H8F01_14990	K06966	pyrimidine-5'-nucleotide nucleosidase [3.2.2.10]
ko00240	Bacteria	Pseudomonadota	Gammaproteobacteria	Xanthomonadales	Rhodanobacteraceae	Dyella	Dyella terrae	dta	R12956	irreversible	dTMP (C00364)	Thymine (C00178)	DYST_01943	K06966	pyrimidine-5'-nucleotide nucleosidase [3.2.2.10]
ko00240	Bacteria	Pseudomonadota	Gammaproteobacteria	Xanthomonadales	Rhodanobacteraceae	Dokdonella	Dokdonella koreensis	dko	R12956	irreversible	dTMP (C00364)	Thymine (C00178)	I596_1366	K06966	pyrimidine-5'-nucleotide nucleosidase [3.2.2.10]
ko00240	Bacteria	Pseudomonadota	Gammaproteobacteria	Xanthomonadales	Rhodanobacteraceae	Luteibacter	Luteibacter rhizovicinus	lrz	R12956	irreversible	dTMP (C00364)	Thymine (C00178)	BJI69_13205	K06966	pyrimidine-5'-nucleotide nucleosidase [3.2.2.10]
ko00240	Bacteria	Pseudomonadota	Gammaproteobacteria	Xanthomonadales	Rhodanobacteraceae	Luteibacter	Luteibacter pinisoli	lpy	R12956	irreversible	dTMP (C00364)	Thymine (C00178)	FIV34_06295	K06966	pyrimidine-5'-nucleotide nucleosidase [3.2.2.10]
ko00240	Bacteria	Pseudomonadota	Gammaproteobacteria	Xanthomonadales	Rhodanobacteraceae	Luteibacter	Luteibacter anthropi	lanh	R12956	irreversible	dTMP (C00364)	Thymine (C00178)	KR767_01375	K06966	pyrimidine-5'-nucleotide nucleosidase [3.2.2.10]
ko00240	Bacteria	Pseudomonadota	Gammaproteobacteria	Xanthomonadales	Rhodanobacteraceae	Luteibacter	Luteibacter flocculans	lfl	R12956	irreversible	dTMP (C00364)	Thymine (C00178)	IM816_04920	K06966	pyrimidine-5'-nucleotide nucleosidase [3.2.2.10]
ko00240	Bacteria	Pseudomonadota	Gammaproteobacteria	Xanthomonadales	Rhodanobacteraceae	Ahniella	Ahniella affigens	xba	R12956	irreversible	dTMP (C00364)	Thymine (C00178)	C7S18_02710	K06966	pyrimidine-5'-nucleotide nucleosidase [3.2.2.10]
ko00240	Bacteria	Pseudomonadota	Gammaproteobacteria	Xanthomonadales	Rhodanobacteraceae	Aerosticca	Aerosticca soli	rbd	R12956	irreversible	dTMP (C00364)	Thymine (C00178)	ALSL_1704	K06966	pyrimidine-5'-nucleotide nucleosidase [3.2.2.10]
ko00240	Bacteria	Pseudomonadota	Gammaproteobacteria	Vibrionales	Vibrionaceae	Vibrio	Vibrio cholerae	vch	R12956	irreversible	dTMP (C00364)	Thymine (C00178)	VC_0899	K06966	pyrimidine-5'-nucleotide nucleosidase [3.2.2.10]
ko00240	Bacteria	Pseudomonadota	Gammaproteobacteria	Vibrionales	Vibrionaceae	Vibrio	Vibrio cholerae	vcf	R12956	irreversible	dTMP (C00364)	Thymine (C00178)	IR04_09850	K06966	pyrimidine-5'-nucleotide nucleosidase [3.2.2.10]
ko00240	Bacteria	Pseudomonadota	Gammaproteobacteria	Vibrionales	Vibrionaceae	Vibrio	Vibrio cholerae	vcs	R12956	irreversible	dTMP (C00364)	Thymine (C00178)	MS6_0699	K06966	pyrimidine-5'-nucleotide nucleosidase [3.2.2.10]
ko00240	Bacteria	Pseudomonadota	Gammaproteobacteria	Vibrionales	Vibrionaceae	Vibrio	Vibrio cholerae	vce	R12956	irreversible	dTMP (C00364)	Thymine (C00178)	Vch1786_I0405	K06966	pyrimidine-5'-nucleotide nucleosidase [3.2.2.10]
ko00240	Bacteria	Pseudomonadota	Gammaproteobacteria	Vibrionales	Vibrionaceae	Vibrio	Vibrio cholerae	vcq	R12956	irreversible	dTMP (C00364)	Thymine (C00178)	EN18_07840	K06966	pyrimidine-5'-nucleotide nucleosidase [3.2.2.10]
ko00240	Bacteria	Pseudomonadota	Gammaproteobacteria	Vibrionales	Vibrionaceae	Vibrio	Vibrio cholerae	vcj	R12956	irreversible	dTMP (C00364)	Thymine (C00178)	VCD_003433	K06966	pyrimidine-5'-nucleotide nucleosidase [3.2.2.10]
ko00240	Bacteria	Pseudomonadota	Gammaproteobacteria	Vibrionales	Vibrionaceae	Vibrio	Vibrio cholerae	vci	R12956	irreversible	dTMP (C00364)	Thymine (C00178)	O3Y_04175	K06966	pyrimidine-5'-nucleotide nucleosidase [3.2.2.10]
ko00240	Bacteria	Pseudomonadota	Gammaproteobacteria	Vibrionales	Vibrionaceae	Vibrio	Vibrio cholerae	vco	R12956	irreversible	dTMP (C00364)	Thymine (C00178)	VC0395_A0421	K06966	pyrimidine-5'-nucleotide nucleosidase [3.2.2.10]
ko00240	Bacteria	Pseudomonadota	Gammaproteobacteria	Vibrionales	Vibrionaceae	Vibrio	Vibrio cholerae	vcr	R12956	irreversible	dTMP (C00364)	Thymine (C00178)	VC395_0915	K06966	pyrimidine-5'-nucleotide nucleosidase [3.2.2.10]
ko00240	Bacteria	Pseudomonadota	Gammaproteobacteria	Vibrionales	Vibrionaceae	Vibrio	Vibrio cholerae	vcm	R12956	irreversible	dTMP (C00364)	Thymine (C00178)	VCM66_0856	K06966	pyrimidine-5'-nucleotide nucleosidase [3.2.2.10]
ko00240	Bacteria	Pseudomonadota	Gammaproteobacteria	Vibrionales	Vibrionaceae	Vibrio	Vibrio cholerae	vcl	R12956	irreversible	dTMP (C00364)	Thymine (C00178)	VCLMA_A0769	K06966	pyrimidine-5'-nucleotide nucleosidase [3.2.2.10]
ko00240	Bacteria	Pseudomonadota	Gammaproteobacteria	Vibrionales	Vibrionaceae	Vibrio	Vibrio cholerae	vcx	R12956	irreversible	dTMP (C00364)	Thymine (C00178)	VAA049_2845	K06966	pyrimidine-5'-nucleotide nucleosidase [3.2.2.10]
ko00240	Bacteria	Pseudomonadota	Gammaproteobacteria	Vibrionales	Vibrionaceae	Vibrio	Vibrio cholerae	vcz	R12956	irreversible	dTMP (C00364)	Thymine (C00178)	VAB027_1535	K06966	pyrimidine-5'-nucleotide nucleosidase [3.2.2.10]
ko00240	Bacteria	Pseudomonadota	Gammaproteobacteria	Vibrionales	Vibrionaceae	Vibrio	Vibrio vulnificus	vvu	R12956	irreversible	dTMP (C00364)	Thymine (C00178)	VV1_0300	K06966	pyrimidine-5'-nucleotide nucleosidase [3.2.2.10]
ko00240	Bacteria	Pseudomonadota	Gammaproteobacteria	Vibrionales	Vibrionaceae	Vibrio	Vibrio vulnificus	vvy	R12956	irreversible	dTMP (C00364)	Thymine (C00178)	VV0884	K06966	pyrimidine-5'-nucleotide nucleosidase [3.2.2.10]
ko00240	Bacteria	Pseudomonadota	Gammaproteobacteria	Vibrionales	Vibrionaceae	Vibrio	Vibrio vulnificus	vvm	R12956	irreversible	dTMP (C00364)	Thymine (C00178)	VVMO6_02338	K06966	pyrimidine-5'-nucleotide nucleosidase [3.2.2.10]
ko00240	Bacteria	Pseudomonadota	Gammaproteobacteria	Vibrionales	Vibrionaceae	Vibrio	Vibrio vulnificus	vvl	R12956	irreversible	dTMP (C00364)	Thymine (C00178)	VV93_v1c08210	K06966	pyrimidine-5'-nucleotide nucleosidase [3.2.2.10]
ko00240	Bacteria	Pseudomonadota	Gammaproteobacteria	Vibrionales	Vibrionaceae	Vibrio	Vibrio parahaemolyticus	vpa	R12956	irreversible	dTMP (C00364)	Thymine (C00178)	VP0698	K06966	pyrimidine-5'-nucleotide nucleosidase [3.2.2.10]
ko00240	Bacteria	Pseudomonadota	Gammaproteobacteria	Vibrionales	Vibrionaceae	Vibrio	Vibrio parahaemolyticus	vpb	R12956	irreversible	dTMP (C00364)	Thymine (C00178)	VPBB_0669	K06966	pyrimidine-5'-nucleotide nucleosidase [3.2.2.10]
ko00240	Bacteria	Pseudomonadota	Gammaproteobacteria	Vibrionales	Vibrionaceae	Vibrio	Vibrio parahaemolyticus	vpk	R12956	irreversible	dTMP (C00364)	Thymine (C00178)	M636_18345	K06966	pyrimidine-5'-nucleotide nucleosidase [3.2.2.10]
ko00240	Bacteria	Pseudomonadota	Gammaproteobacteria	Vibrionales	Vibrionaceae	Vibrio	Vibrio parahaemolyticus	vpf	R12956	irreversible	dTMP (C00364)	Thymine (C00178)	M634_05410	K06966	pyrimidine-5'-nucleotide nucleosidase [3.2.2.10]
ko00240	Bacteria	Pseudomonadota	Gammaproteobacteria	Vibrionales	Vibrionaceae	Vibrio	Vibrio parahaemolyticus	vph	R12956	irreversible	dTMP (C00364)	Thymine (C00178)	VPUCM_2524	K06966	pyrimidine-5'-nucleotide nucleosidase [3.2.2.10]
ko00240	Bacteria	Pseudomonadota	Gammaproteobacteria	Vibrionales	Vibrionaceae	Vibrio	Vibrio campbellii	vha	R12956	irreversible	dTMP (C00364)	Thymine (C00178)	VIBHAR_01190	K06966	pyrimidine-5'-nucleotide nucleosidase [3.2.2.10]
ko00240	Bacteria	Pseudomonadota	Gammaproteobacteria	Vibrionales	Vibrionaceae	Vibrio	Vibrio campbellii	vca	R12956	irreversible	dTMP (C00364)	Thymine (C00178)	M892_07010	K06966	pyrimidine-5'-nucleotide nucleosidase [3.2.2.10]
ko00240	Bacteria	Pseudomonadota	Gammaproteobacteria	Vibrionales	Vibrionaceae	Vibrio	Vibrio alginolyticus	vag	R12956	irreversible	dTMP (C00364)	Thymine (C00178)	N646_2852	K06966	pyrimidine-5'-nucleotide nucleosidase [3.2.2.10]
ko00240	Bacteria	Pseudomonadota	Gammaproteobacteria	Vibrionales	Vibrionaceae	Vibrio	Vibrio antiquarius	vex	R12956	irreversible	dTMP (C00364)	Thymine (C00178)	VEA_004247	K06966	pyrimidine-5'-nucleotide nucleosidase [3.2.2.10]
ko00240	Bacteria	Pseudomonadota	Gammaproteobacteria	Vibrionales	Vibrionaceae	Vibrio	Vibrio diabolicus	vdb	R12956	irreversible	dTMP (C00364)	Thymine (C00178)	AL552_11790	K06966	pyrimidine-5'-nucleotide nucleosidase [3.2.2.10]
ko00240	Bacteria	Pseudomonadota	Gammaproteobacteria	Vibrionales	Vibrionaceae	Vibrio	Vibrio harveyi	vhr	R12956	irreversible	dTMP (C00364)	Thymine (C00178)	AL538_12945	K06966	pyrimidine-5'-nucleotide nucleosidase [3.2.2.10]
ko00240	Bacteria	Pseudomonadota	Gammaproteobacteria	Vibrionales	Vibrionaceae	Vibrio	Vibrio natriegens	vna	R12956	irreversible	dTMP (C00364)	Thymine (C00178)	PN96_10025	K06966	pyrimidine-5'-nucleotide nucleosidase [3.2.2.10]
ko00240	Bacteria	Pseudomonadota	Gammaproteobacteria	Vibrionales	Vibrionaceae	Vibrio	Vibrio owensii	vow	R12956	irreversible	dTMP (C00364)	Thymine (C00178)	A9237_04920	K06966	pyrimidine-5'-nucleotide nucleosidase [3.2.2.10]
ko00240	Bacteria	Pseudomonadota	Gammaproteobacteria	Vibrionales	Vibrionaceae	Vibrio	Vibrio rotiferianus	vro	R12956	irreversible	dTMP (C00364)	Thymine (C00178)	BSZ04_20025	K06966	pyrimidine-5'-nucleotide nucleosidase [3.2.2.10]
ko00240	Bacteria	Pseudomonadota	Gammaproteobacteria	Vibrionales	Vibrionaceae	Vibrio	Vibrio atlanticus	vsp	R12956	irreversible	dTMP (C00364)	Thymine (C00178)	VS_2393	K06966	pyrimidine-5'-nucleotide nucleosidase [3.2.2.10]
ko00240	Bacteria	Pseudomonadota	Gammaproteobacteria	Vibrionales	Vibrionaceae	Vibrio	Vibrio sp. EJY3	vej	R12956	irreversible	dTMP (C00364)	Thymine (C00178)	VEJY3_03215	K06966	pyrimidine-5'-nucleotide nucleosidase [3.2.2.10]
ko00240	Bacteria	Pseudomonadota	Gammaproteobacteria	Vibrionales	Vibrionaceae	Vibrio	Vibrio furnissii	vfu	R12956	irreversible	dTMP (C00364)	Thymine (C00178)	vfu_A02683	K06966	pyrimidine-5'-nucleotide nucleosidase [3.2.2.10]
ko00240	Bacteria	Pseudomonadota	Gammaproteobacteria	Vibrionales	Vibrionaceae	Vibrio	Vibrio nigripulchritudo	vni	R12956	irreversible	dTMP (C00364)	Thymine (C00178)	VIBNI_A2521	K06966	pyrimidine-5'-nucleotide nucleosidase [3.2.2.10]
ko00240	Bacteria	Pseudomonadota	Gammaproteobacteria	Vibrionales	Vibrionaceae	Vibrio	Vibrio anguillarum	van	R12956	irreversible	dTMP (C00364)	Thymine (C00178)	VAA_01155	K06966	pyrimidine-5'-nucleotide nucleosidase [3.2.2.10]
ko00240	Bacteria	Pseudomonadota	Gammaproteobacteria	Vibrionales	Vibrionaceae	Vibrio	Vibrio anguillarum	lag	R12956	irreversible	dTMP (C00364)	Thymine (C00178)	N175_11120	K06966	pyrimidine-5'-nucleotide nucleosidase [3.2.2.10]
ko00240	Bacteria	Pseudomonadota	Gammaproteobacteria	Vibrionales	Vibrionaceae	Vibrio	Vibrio anguillarum	vau	R12956	irreversible	dTMP (C00364)	Thymine (C00178)	VANGNB10_cI0775c	K06966	pyrimidine-5'-nucleotide nucleosidase [3.2.2.10]
ko00240	Bacteria	Pseudomonadota	Gammaproteobacteria	Vibrionales	Vibrionaceae	Vibrio	Vibrio coralliilyticus	vcy	R12956	irreversible	dTMP (C00364)	Thymine (C00178)	IX92_03330	K06966	pyrimidine-5'-nucleotide nucleosidase [3.2.2.10]
ko00240	Bacteria	Pseudomonadota	Gammaproteobacteria	Vibrionales	Vibrionaceae	Vibrio	Vibrio coralliilyticus	vct	R12956	irreversible	dTMP (C00364)	Thymine (C00178)	JV59_35390	K06966	pyrimidine-5'-nucleotide nucleosidase [3.2.2.10]
ko00240	Bacteria	Pseudomonadota	Gammaproteobacteria	Vibrionales	Vibrionaceae	Vibrio	Vibrio tubiashii	vtu	R12956	irreversible	dTMP (C00364)	Thymine (C00178)	IX91_04255	K06966	pyrimidine-5'-nucleotide nucleosidase [3.2.2.10]
ko00240	Bacteria	Pseudomonadota	Gammaproteobacteria	Vibrionales	Vibrionaceae	Vibrio	Vibrio sinaloensis	vsi	R12956	irreversible	dTMP (C00364)	Thymine (C00178)	MTO69_09615	K06966	pyrimidine-5'-nucleotide nucleosidase [3.2.2.10]
ko00240	Bacteria	Pseudomonadota	Gammaproteobacteria	Vibrionales	Vibrionaceae	Vibrio	Vibrio fluvialis	vfl	R12956	irreversible	dTMP (C00364)	Thymine (C00178)	AL536_16580	K06966	pyrimidine-5'-nucleotide nucleosidase [3.2.2.10]
ko00240	Bacteria	Pseudomonadota	Gammaproteobacteria	Vibrionales	Vibrionaceae	Vibrio	Vibrio mimicus	vmi	R12956	irreversible	dTMP (C00364)	Thymine (C00178)	AL543_13615	K06966	pyrimidine-5'-nucleotide nucleosidase [3.2.2.10]
ko00240	Bacteria	Pseudomonadota	Gammaproteobacteria	Vibrionales	Vibrionaceae	Vibrio	Vibrio breoganii	vbr	R12956	irreversible	dTMP (C00364)	Thymine (C00178)	A6E01_09820	K06966	pyrimidine-5'-nucleotide nucleosidase [3.2.2.10]
ko00240	Bacteria	Pseudomonadota	Gammaproteobacteria	Vibrionales	Vibrionaceae	Vibrio	Vibrio scophthalmi	vsc	R12956	irreversible	dTMP (C00364)	Thymine (C00178)	VSVS12_02338	K06966	pyrimidine-5'-nucleotide nucleosidase [3.2.2.10]
ko00240	Bacteria	Pseudomonadota	Gammaproteobacteria	Vibrionales	Vibrionaceae	Vibrio	Vibrio gazogenes	vga	R12956	irreversible	dTMP (C00364)	Thymine (C00178)	BSQ33_13490	K06966	pyrimidine-5'-nucleotide nucleosidase [3.2.2.10]
ko00240	Bacteria	Pseudomonadota	Gammaproteobacteria	Vibrionales	Vibrionaceae	Vibrio	Vibrio mediterranei	vsh	R12956	irreversible	dTMP (C00364)	Thymine (C00178)	BSZ05_10015	K06966	pyrimidine-5'-nucleotide nucleosidase [3.2.2.10]
ko00240	Bacteria	Pseudomonadota	Gammaproteobacteria	Vibrionales	Vibrionaceae	Vibrio	Vibrio qinghaiensis	vqi	R12956	irreversible	dTMP (C00364)	Thymine (C00178)	CCZ37_03750	K06966	pyrimidine-5'-nucleotide nucleosidase [3.2.2.10]
ko00240	Bacteria	Pseudomonadota	Gammaproteobacteria	Vibrionales	Vibrionaceae	Vibrio	Vibrio tapetis	vta	R12956	irreversible	dTMP (C00364)	Thymine (C00178)	A2365	K06966	pyrimidine-5'-nucleotide nucleosidase [3.2.2.10]
ko00240	Bacteria	Pseudomonadota	Gammaproteobacteria	Vibrionales	Vibrionaceae	Vibrio	Vibrio alfacsensis	vaf	R12956	irreversible	dTMP (C00364)	Thymine (C00178)	D1115_11770	K06966	pyrimidine-5'-nucleotide nucleosidase [3.2.2.10]
ko00240	Bacteria	Pseudomonadota	Gammaproteobacteria	Vibrionales	Vibrionaceae	Vibrio	Vibrio neocaledonicus	vnl	R12956	irreversible	dTMP (C00364)	Thymine (C00178)	D3H41_03500	K06966	pyrimidine-5'-nucleotide nucleosidase [3.2.2.10]
ko00240	Bacteria	Pseudomonadota	Gammaproteobacteria	Vibrionales	Vibrionaceae	Vibrio	Vibrio cyclitrophicus	vcc	R12956	irreversible	dTMP (C00364)	Thymine (C00178)	FAZ90_03645	K06966	pyrimidine-5'-nucleotide nucleosidase [3.2.2.10]
ko00240	Bacteria	Pseudomonadota	Gammaproteobacteria	Vibrionales	Vibrionaceae	Vibrio	Vibrio astriarenae	vas	R12956	irreversible	dTMP (C00364)	Thymine (C00178)	GT360_03770	K06966	pyrimidine-5'-nucleotide nucleosidase [3.2.2.10]
ko00240	Bacteria	Pseudomonadota	Gammaproteobacteria	Vibrionales	Vibrionaceae	Vibrio	Vibrio aquimaris	vaq	R12956	irreversible	dTMP (C00364)	Thymine (C00178)	FIV01_10795	K06966	pyrimidine-5'-nucleotide nucleosidase [3.2.2.10]
ko00240	Bacteria	Pseudomonadota	Gammaproteobacteria	Vibrionales	Vibrionaceae	Vibrio	Vibrio spartinae	vsr	R12956	irreversible	dTMP (C00364)	Thymine (C00178)	Vspart_00937	K06966	pyrimidine-5'-nucleotide nucleosidase [3.2.2.10]
ko00240	Bacteria	Pseudomonadota	Gammaproteobacteria	Vibrionales	Vibrionaceae	Vibrio	Vibrio kanaloae	vka	R12956	irreversible	dTMP (C00364)	Thymine (C00178)	BTD91_02985	K06966	pyrimidine-5'-nucleotide nucleosidase [3.2.2.10]
ko00240	Bacteria	Pseudomonadota	Gammaproteobacteria	Vibrionales	Vibrionaceae	Vibrio	Vibrio ziniensis	vzi	R12956	irreversible	dTMP (C00364)	Thymine (C00178)	G5S32_03760	K06966	pyrimidine-5'-nucleotide nucleosidase [3.2.2.10]
ko00240	Bacteria	Pseudomonadota	Gammaproteobacteria	Vibrionales	Vibrionaceae	Vibrio	Vibrio navarrensis	vnv	R12956	irreversible	dTMP (C00364)	Thymine (C00178)	IF132_11830	K06966	pyrimidine-5'-nucleotide nucleosidase [3.2.2.10]
ko00240	Bacteria	Pseudomonadota	Gammaproteobacteria	Vibrionales	Vibrionaceae	Vibrio	Vibrio gigantis	vgi	R12956	irreversible	dTMP (C00364)	Thymine (C00178)	MID13_12015	K06966	pyrimidine-5'-nucleotide nucleosidase [3.2.2.10]
ko00240	Bacteria	Pseudomonadota	Gammaproteobacteria	Vibrionales	Vibrionaceae	Vibrio	Vibrio splendidus	vsl	R12956	irreversible	dTMP (C00364)	Thymine (C00178)	LTQ54_12345	K06966	pyrimidine-5'-nucleotide nucleosidase [3.2.2.10]
ko00240	Bacteria	Pseudomonadota	Gammaproteobacteria	Vibrionales	Vibrionaceae	Vibrio	Vibrio paracholerae	vpl	R12956	irreversible	dTMP (C00364)	Thymine (C00178)	SA104470976_01868	K06966	pyrimidine-5'-nucleotide nucleosidase [3.2.2.10]
ko00240	Bacteria	Pseudomonadota	Gammaproteobacteria	Vibrionales	Vibrionaceae	Vibrio	Vibrio japonicus	vjp	R12956	irreversible	dTMP (C00364)	Thymine (C00178)	NP165_09130	K06966	pyrimidine-5'-nucleotide nucleosidase [3.2.2.10]
ko00240	Bacteria	Pseudomonadota	Gammaproteobacteria	Vibrionales	Vibrionaceae	Vibrio	Vibrio pelagius	vpg	R12956	irreversible	dTMP (C00364)	Thymine (C00178)	LZI70_10385	K06966	pyrimidine-5'-nucleotide nucleosidase [3.2.2.10]
ko00240	Bacteria	Pseudomonadota	Gammaproteobacteria	Vibrionales	Vibrionaceae	Vibrio	Vibrio ostreae	vos	R12956	irreversible	dTMP (C00364)	Thymine (C00178)	KNV97_14535	K06966	pyrimidine-5'-nucleotide nucleosidase [3.2.2.10]
ko00240	Bacteria	Pseudomonadota	Gammaproteobacteria	Vibrionales	Vibrionaceae	Vibrio	Vibrio tarriae	vti	R12956	irreversible	dTMP (C00364)	Thymine (C00178)	CEQ48_14420	K06966	pyrimidine-5'-nucleotide nucleosidase [3.2.2.10]
ko00240	Bacteria	Pseudomonadota	Gammaproteobacteria	Vibrionales	Vibrionaceae	Vibrio	Vibrio crassostreae	vcra	R12956	irreversible	dTMP (C00364)	Thymine (C00178)	IS519_14260	K06966	pyrimidine-5'-nucleotide nucleosidase [3.2.2.10]
ko00240	Bacteria	Pseudomonadota	Gammaproteobacteria	Vibrionales	Vibrionaceae	Vibrio	Vibrio neptunius	vnp	R12956	irreversible	dTMP (C00364)	Thymine (C00178)	KW548_14545	K06966	pyrimidine-5'-nucleotide nucleosidase [3.2.2.10]
ko00240	Bacteria	Pseudomonadota	Gammaproteobacteria	Vibrionales	Vibrionaceae	Vibrio	Vibrio lentus	vle	R12956	irreversible	dTMP (C00364)	Thymine (C00178)	ISX51_04955	K06966	pyrimidine-5'-nucleotide nucleosidase [3.2.2.10]
ko00240	Bacteria	Pseudomonadota	Gammaproteobacteria	Vibrionales	Vibrionaceae	Aliivibrio	Aliivibrio fischeri	vfi	R12956	irreversible	dTMP (C00364)	Thymine (C00178)	VF_0595	K06966	pyrimidine-5'-nucleotide nucleosidase [3.2.2.10]
ko00240	Bacteria	Pseudomonadota	Gammaproteobacteria	Vibrionales	Vibrionaceae	Aliivibrio	Aliivibrio fischeri	vfm	R12956	irreversible	dTMP (C00364)	Thymine (C00178)	VFMJ11_0609	K06966	pyrimidine-5'-nucleotide nucleosidase [3.2.2.10]
ko00240	Bacteria	Pseudomonadota	Gammaproteobacteria	Vibrionales	Vibrionaceae	Aliivibrio	Aliivibrio salmonicida	vsa	R12956	irreversible	dTMP (C00364)	Thymine (C00178)	VSAL_I0695	K06966	pyrimidine-5'-nucleotide nucleosidase [3.2.2.10]
ko00240	Bacteria	Pseudomonadota	Gammaproteobacteria	Vibrionales	Vibrionaceae	Aliivibrio	Aliivibrio wodanis	awd	R12956	irreversible	dTMP (C00364)	Thymine (C00178)	AWOD_I_0577	K06966	pyrimidine-5'-nucleotide nucleosidase [3.2.2.10]
ko00240	Bacteria	Pseudomonadota	Gammaproteobacteria	Vibrionales	Vibrionaceae	Photobacterium	Photobacterium profundum	ppr	R12956	irreversible	dTMP (C00364)	Thymine (C00178)	PBPRA2985	K06966	pyrimidine-5'-nucleotide nucleosidase [3.2.2.10]
ko00240	Bacteria	Pseudomonadota	Gammaproteobacteria	Vibrionales	Vibrionaceae	Photobacterium	Photobacterium gaetbulicola	pgb	R12956	irreversible	dTMP (C00364)	Thymine (C00178)	H744_2c0908	K06966	pyrimidine-5'-nucleotide nucleosidase [3.2.2.10]
ko00240	Bacteria	Pseudomonadota	Gammaproteobacteria	Vibrionales	Vibrionaceae	Photobacterium	Photobacterium damselae	pds	R12956	irreversible	dTMP (C00364)	Thymine (C00178)	CAY62_11200	K06966	pyrimidine-5'-nucleotide nucleosidase [3.2.2.10]
ko00240	Bacteria	Pseudomonadota	Gammaproteobacteria	Vibrionales	Vibrionaceae	Photobacterium	Photobacterium ganghwense	pgh	R12956	irreversible	dTMP (C00364)	Thymine (C00178)	FH974_02990	K06966	pyrimidine-5'-nucleotide nucleosidase [3.2.2.10]
ko00240	Bacteria	Pseudomonadota	Gammaproteobacteria	Vibrionales	Vibrionaceae	Grimontia	Grimontia hollisae	gho	R12956	irreversible	dTMP (C00364)	Thymine (C00178)	AL542_06175	K06966	pyrimidine-5'-nucleotide nucleosidase [3.2.2.10]
ko00240	Bacteria	Pseudomonadota	Gammaproteobacteria	Vibrionales	Vibrionaceae	Salinivibrio	Salinivibrio sp. YCSC6	saly	R12956	irreversible	dTMP (C00364)	Thymine (C00178)	E8E00_10325	K06966	pyrimidine-5'-nucleotide nucleosidase [3.2.2.10]
ko00240	Bacteria	Pseudomonadota	Gammaproteobacteria	Vibrionales	Vibrionaceae	Salinivibrio	Salinivibrio kushneri	sks	R12956	irreversible	dTMP (C00364)	Thymine (C00178)	FCN78_03175	K06966	pyrimidine-5'-nucleotide nucleosidase [3.2.2.10]
ko00240	Bacteria	Pseudomonadota	Gammaproteobacteria	Vibrionales	Vibrionaceae	Salinivibrio	Salinivibrio costicola	scot	R12956	irreversible	dTMP (C00364)	Thymine (C00178)	HBA18_03350	K06966	pyrimidine-5'-nucleotide nucleosidase [3.2.2.10]
ko00240	Bacteria	Pseudomonadota	Gammaproteobacteria	Vibrionales	Vibrionaceae	Salinivibrio	Salinivibrio proteolyticus	spro	R12956	irreversible	dTMP (C00364)	Thymine (C00178)	N7E60_03360	K06966	pyrimidine-5'-nucleotide nucleosidase [3.2.2.10]
ko00240	Bacteria	Pseudomonadota	Gammaproteobacteria	Pseudomonadales	Pseudomonadaceae	Pseudomonas	Pseudomonas aeruginosa	pae	R12956	irreversible	dTMP (C00364)	Thymine (C00178)	PA4115	K06966	pyrimidine-5'-nucleotide nucleosidase [3.2.2.10]
ko00240	Bacteria	Pseudomonadota	Gammaproteobacteria	Pseudomonadales	Pseudomonadaceae	Pseudomonas	Pseudomonas aeruginosa	paev	R12956	irreversible	dTMP (C00364)	Thymine (C00178)	N297_4247	K06966	pyrimidine-5'-nucleotide nucleosidase [3.2.2.10]
ko00240	Bacteria	Pseudomonadota	Gammaproteobacteria	Pseudomonadales	Pseudomonadaceae	Pseudomonas	Pseudomonas aeruginosa	paei	R12956	irreversible	dTMP (C00364)	Thymine (C00178)	N296_4247	K06966	pyrimidine-5'-nucleotide nucleosidase [3.2.2.10]
ko00240	Bacteria	Pseudomonadota	Gammaproteobacteria	Pseudomonadales	Pseudomonadaceae	Pseudomonas	Pseudomonas aeruginosa	pau	R12956	irreversible	dTMP (C00364)	Thymine (C00178)	PA14_10730	K06966	pyrimidine-5'-nucleotide nucleosidase [3.2.2.10]
ko00240	Bacteria	Pseudomonadota	Gammaproteobacteria	Pseudomonadales	Pseudomonadaceae	Pseudomonas	Pseudomonas aeruginosa	pap	R12956	irreversible	dTMP (C00364)	Thymine (C00178)	PSPA7_0977	K06966	pyrimidine-5'-nucleotide nucleosidase [3.2.2.10]
ko00240	Bacteria	Pseudomonadota	Gammaproteobacteria	Pseudomonadales	Pseudomonadaceae	Pseudomonas	Pseudomonas aeruginosa	pag	R12956	irreversible	dTMP (C00364)	Thymine (C00178)	PLES_08561	K06966	pyrimidine-5'-nucleotide nucleosidase [3.2.2.10]
ko00240	Bacteria	Pseudomonadota	Gammaproteobacteria	Pseudomonadales	Pseudomonadaceae	Pseudomonas	Pseudomonas aeruginosa	paf	R12956	irreversible	dTMP (C00364)	Thymine (C00178)	PAM18_0824	K06966	pyrimidine-5'-nucleotide nucleosidase [3.2.2.10]
ko00240	Bacteria	Pseudomonadota	Gammaproteobacteria	Pseudomonadales	Pseudomonadaceae	Pseudomonas	Pseudomonas aeruginosa	pnc	R12956	irreversible	dTMP (C00364)	Thymine (C00178)	NCGM2_5316	K06966	pyrimidine-5'-nucleotide nucleosidase [3.2.2.10]
ko00240	Bacteria	Pseudomonadota	Gammaproteobacteria	Pseudomonadales	Pseudomonadaceae	Pseudomonas	Pseudomonas aeruginosa	paeb	R12956	irreversible	dTMP (C00364)	Thymine (C00178)	NCGM1900_0845	K06966	pyrimidine-5'-nucleotide nucleosidase [3.2.2.10]
ko00240	Bacteria	Pseudomonadota	Gammaproteobacteria	Pseudomonadales	Pseudomonadaceae	Pseudomonas	Pseudomonas aeruginosa	pdk	R12956	irreversible	dTMP (C00364)	Thymine (C00178)	PADK2_03740	K06966	pyrimidine-5'-nucleotide nucleosidase [3.2.2.10]
ko00240	Bacteria	Pseudomonadota	Gammaproteobacteria	Pseudomonadales	Pseudomonadaceae	Pseudomonas	Pseudomonas aeruginosa	psg	R12956	irreversible	dTMP (C00364)	Thymine (C00178)	G655_04125	K06966	pyrimidine-5'-nucleotide nucleosidase [3.2.2.10]
ko00240	Bacteria	Pseudomonadota	Gammaproteobacteria	Pseudomonadales	Pseudomonadaceae	Pseudomonas	Pseudomonas aeruginosa	prp	R12956	irreversible	dTMP (C00364)	Thymine (C00178)	M062_21705	K06966	pyrimidine-5'-nucleotide nucleosidase [3.2.2.10]
ko00240	Bacteria	Pseudomonadota	Gammaproteobacteria	Pseudomonadales	Pseudomonadaceae	Pseudomonas	Pseudomonas aeruginosa	paep	R12956	irreversible	dTMP (C00364)	Thymine (C00178)	PA1S_04245	K06966	pyrimidine-5'-nucleotide nucleosidase [3.2.2.10]
ko00240	Bacteria	Pseudomonadota	Gammaproteobacteria	Pseudomonadales	Pseudomonadaceae	Pseudomonas	Pseudomonas aeruginosa	paer	R12956	irreversible	dTMP (C00364)	Thymine (C00178)	PA1R_gp2006	K06966	pyrimidine-5'-nucleotide nucleosidase [3.2.2.10]
ko00240	Bacteria	Pseudomonadota	Gammaproteobacteria	Pseudomonadales	Pseudomonadaceae	Pseudomonas	Pseudomonas aeruginosa	paem	R12956	irreversible	dTMP (C00364)	Thymine (C00178)	U769_04270	K06966	pyrimidine-5'-nucleotide nucleosidase [3.2.2.10]
ko00240	Bacteria	Pseudomonadota	Gammaproteobacteria	Pseudomonadales	Pseudomonadaceae	Pseudomonas	Pseudomonas aeruginosa	pael	R12956	irreversible	dTMP (C00364)	Thymine (C00178)	T223_04180	K06966	pyrimidine-5'-nucleotide nucleosidase [3.2.2.10]
ko00240	Bacteria	Pseudomonadota	Gammaproteobacteria	Pseudomonadales	Pseudomonadaceae	Pseudomonas	Pseudomonas aeruginosa	paes	R12956	irreversible	dTMP (C00364)	Thymine (C00178)	SCV20265_0852	K06966	pyrimidine-5'-nucleotide nucleosidase [3.2.2.10]
ko00240	Bacteria	Pseudomonadota	Gammaproteobacteria	Pseudomonadales	Pseudomonadaceae	Pseudomonas	Pseudomonas aeruginosa	paeu	R12956	irreversible	dTMP (C00364)	Thymine (C00178)	BN889_04569	K06966	pyrimidine-5'-nucleotide nucleosidase [3.2.2.10]
ko00240	Bacteria	Pseudomonadota	Gammaproteobacteria	Pseudomonadales	Pseudomonadaceae	Pseudomonas	Pseudomonas aeruginosa	paeg	R12956	irreversible	dTMP (C00364)	Thymine (C00178)	AI22_29370	K06966	pyrimidine-5'-nucleotide nucleosidase [3.2.2.10]
ko00240	Bacteria	Pseudomonadota	Gammaproteobacteria	Pseudomonadales	Pseudomonadaceae	Pseudomonas	Pseudomonas aeruginosa	paec	R12956	irreversible	dTMP (C00364)	Thymine (C00178)	M802_4245	K06966	pyrimidine-5'-nucleotide nucleosidase [3.2.2.10]
ko00240	Bacteria	Pseudomonadota	Gammaproteobacteria	Pseudomonadales	Pseudomonadaceae	Pseudomonas	Pseudomonas aeruginosa	paeo	R12956	irreversible	dTMP (C00364)	Thymine (C00178)	M801_4113	K06966	pyrimidine-5'-nucleotide nucleosidase [3.2.2.10]
ko00240	Bacteria	Pseudomonadota	Gammaproteobacteria	Pseudomonadales	Pseudomonadaceae	Pseudomonas	Pseudomonas mendocina	pmy	R12956	irreversible	dTMP (C00364)	Thymine (C00178)	Pmen_0422	K06966	pyrimidine-5'-nucleotide nucleosidase [3.2.2.10]
ko00240	Bacteria	Pseudomonadota	Gammaproteobacteria	Pseudomonadales	Pseudomonadaceae	Pseudomonas	Pseudomonas mendocina	pmk	R12956	irreversible	dTMP (C00364)	Thymine (C00178)	MDS_0477	K06966	pyrimidine-5'-nucleotide nucleosidase [3.2.2.10]
ko00240	Bacteria	Pseudomonadota	Gammaproteobacteria	Pseudomonadales	Pseudomonadaceae	Pseudomonas	Pseudomonas resinovorans	pre	R12956	irreversible	dTMP (C00364)	Thymine (C00178)	PCA10_43770	K06966	pyrimidine-5'-nucleotide nucleosidase [3.2.2.10]
ko00240	Bacteria	Pseudomonadota	Gammaproteobacteria	Pseudomonadales	Pseudomonadaceae	Pseudomonas	Pseudomonas oleovorans	ppse	R12956	irreversible	dTMP (C00364)	Thymine (C00178)	BN5_0324	K06966	pyrimidine-5'-nucleotide nucleosidase [3.2.2.10]
ko00240	Bacteria	Pseudomonadota	Gammaproteobacteria	Pseudomonadales	Pseudomonadaceae	Pseudomonas	Pseudomonas furukawaii	pfuw	R12956	irreversible	dTMP (C00364)	Thymine (C00178)	KF707C_43190	K06966	pyrimidine-5'-nucleotide nucleosidase [3.2.2.10]
ko00240	Bacteria	Pseudomonadota	Gammaproteobacteria	Pseudomonadales	Pseudomonadaceae	Pseudomonas	Pseudomonas alcaligenes	palc	R12956	irreversible	dTMP (C00364)	Thymine (C00178)	A0T30_03635	K06966	pyrimidine-5'-nucleotide nucleosidase [3.2.2.10]
ko00240	Bacteria	Pseudomonadota	Gammaproteobacteria	Pseudomonadales	Pseudomonadaceae	Pseudomonas	Pseudomonas citronellolis	pcq	R12956	irreversible	dTMP (C00364)	Thymine (C00178)	PcP3B5_13970	K06966	pyrimidine-5'-nucleotide nucleosidase [3.2.2.10]
ko00240	Bacteria	Pseudomonadota	Gammaproteobacteria	Pseudomonadales	Pseudomonadaceae	Pseudomonas	Pseudomonas multiresinivorans	pmui	R12956	irreversible	dTMP (C00364)	Thymine (C00178)	G4G71_25565	K06966	pyrimidine-5'-nucleotide nucleosidase [3.2.2.10]
ko00240	Bacteria	Pseudomonadota	Gammaproteobacteria	Pseudomonadales	Pseudomonadaceae	Pseudomonas	Pseudomonas nitroreducens	pnt	R12956	irreversible	dTMP (C00364)	Thymine (C00178)	G5B91_08465	K06966	pyrimidine-5'-nucleotide nucleosidase [3.2.2.10]
ko00240	Bacteria	Pseudomonadota	Gammaproteobacteria	Pseudomonadales	Pseudomonadaceae	Pseudomonas	Pseudomonas paraeruginosa	ppaa	R12956	irreversible	dTMP (C00364)	Thymine (C00178)	B7D75_04115	K06966	pyrimidine-5'-nucleotide nucleosidase [3.2.2.10]
ko00240	Bacteria	Pseudomonadota	Gammaproteobacteria	Pseudomonadales	Pseudomonadaceae	Pseudomonas	Pseudomonas putida	ppu	R12956	irreversible	dTMP (C00364)	Thymine (C00178)	PP_3662	K06966	pyrimidine-5'-nucleotide nucleosidase [3.2.2.10]
ko00240	Bacteria	Pseudomonadota	Gammaproteobacteria	Pseudomonadales	Pseudomonadaceae	Pseudomonas	Pseudomonas putida	ppf	R12956	irreversible	dTMP (C00364)	Thymine (C00178)	Pput_2067	K06966	pyrimidine-5'-nucleotide nucleosidase [3.2.2.10]
ko00240	Bacteria	Pseudomonadota	Gammaproteobacteria	Pseudomonadales	Pseudomonadaceae	Pseudomonas	Pseudomonas putida	ppg	R12956	irreversible	dTMP (C00364)	Thymine (C00178)	PputGB1_2241	K06966	pyrimidine-5'-nucleotide nucleosidase [3.2.2.10]
ko00240	Bacteria	Pseudomonadota	Gammaproteobacteria	Pseudomonadales	Pseudomonadaceae	Pseudomonas	Pseudomonas putida	ppw	R12956	irreversible	dTMP (C00364)	Thymine (C00178)	PputW619_2241	K06966	pyrimidine-5'-nucleotide nucleosidase [3.2.2.10]
ko00240	Bacteria	Pseudomonadota	Gammaproteobacteria	Pseudomonadales	Pseudomonadaceae	Pseudomonas	Pseudomonas putida	ppt	R12956	irreversible	dTMP (C00364)	Thymine (C00178)	PPS_3165	K06966	pyrimidine-5'-nucleotide nucleosidase [3.2.2.10]
ko00240	Bacteria	Pseudomonadota	Gammaproteobacteria	Pseudomonadales	Pseudomonadaceae	Pseudomonas	Pseudomonas putida	ppb	R12956	irreversible	dTMP (C00364)	Thymine (C00178)	PPUBIRD1_2066	K06966	pyrimidine-5'-nucleotide nucleosidase [3.2.2.10]
ko00240	Bacteria	Pseudomonadota	Gammaproteobacteria	Pseudomonadales	Pseudomonadaceae	Pseudomonas	Pseudomonas putida	ppi	R12956	irreversible	dTMP (C00364)	Thymine (C00178)	YSA_09487	K06966	pyrimidine-5'-nucleotide nucleosidase [3.2.2.10]
ko00240	Bacteria	Pseudomonadota	Gammaproteobacteria	Pseudomonadales	Pseudomonadaceae	Pseudomonas	Pseudomonas putida	ppx	R12956	irreversible	dTMP (C00364)	Thymine (C00178)	T1E_1759	K06966	pyrimidine-5'-nucleotide nucleosidase [3.2.2.10]
ko00240	Bacteria	Pseudomonadota	Gammaproteobacteria	Pseudomonadales	Pseudomonadaceae	Pseudomonas	Pseudomonas putida	ppuh	R12956	irreversible	dTMP (C00364)	Thymine (C00178)	B479_15705	K06966	pyrimidine-5'-nucleotide nucleosidase [3.2.2.10]
ko00240	Bacteria	Pseudomonadota	Gammaproteobacteria	Pseudomonadales	Pseudomonadaceae	Pseudomonas	Pseudomonas putida	pput	R12956	irreversible	dTMP (C00364)	Thymine (C00178)	L483_19220	K06966	pyrimidine-5'-nucleotide nucleosidase [3.2.2.10]
ko00240	Bacteria	Pseudomonadota	Gammaproteobacteria	Pseudomonadales	Pseudomonadaceae	Pseudomonas	Pseudomonas putida	ppun	R12956	irreversible	dTMP (C00364)	Thymine (C00178)	PP4_21330	K06966	pyrimidine-5'-nucleotide nucleosidase [3.2.2.10]
ko00240	Bacteria	Pseudomonadota	Gammaproteobacteria	Pseudomonadales	Pseudomonadaceae	Pseudomonas	Pseudomonas putida	ppud	R12956	irreversible	dTMP (C00364)	Thymine (C00178)	DW66_3436	K06966	pyrimidine-5'-nucleotide nucleosidase [3.2.2.10]
ko00240	Bacteria	Pseudomonadota	Gammaproteobacteria	Pseudomonadales	Pseudomonadaceae	Pseudomonas	Pseudomonas fulva	pfv	R12956	irreversible	dTMP (C00364)	Thymine (C00178)	Psefu_0336	K06966	pyrimidine-5'-nucleotide nucleosidase [3.2.2.10]
ko00240	Bacteria	Pseudomonadota	Gammaproteobacteria	Pseudomonadales	Pseudomonadaceae	Pseudomonas	Pseudomonas monteilii	pmon	R12956	irreversible	dTMP (C00364)	Thymine (C00178)	X969_15210	K06966	pyrimidine-5'-nucleotide nucleosidase [3.2.2.10]
ko00240	Bacteria	Pseudomonadota	Gammaproteobacteria	Pseudomonadales	Pseudomonadaceae	Pseudomonas	Pseudomonas monteilii	pmot	R12956	irreversible	dTMP (C00364)	Thymine (C00178)	X970_14855	K06966	pyrimidine-5'-nucleotide nucleosidase [3.2.2.10]
ko00240	Bacteria	Pseudomonadota	Gammaproteobacteria	Pseudomonadales	Pseudomonadaceae	Pseudomonas	Pseudomonas soli	pmos	R12956	irreversible	dTMP (C00364)	Thymine (C00178)	O165_007545	K06966	pyrimidine-5'-nucleotide nucleosidase [3.2.2.10]
ko00240	Bacteria	Pseudomonadota	Gammaproteobacteria	Pseudomonadales	Pseudomonadaceae	Pseudomonas	Pseudomonas plecoglossicida	ppj	R12956	irreversible	dTMP (C00364)	Thymine (C00178)	RK21_01471	K06966	pyrimidine-5'-nucleotide nucleosidase [3.2.2.10]
ko00240	Bacteria	Pseudomonadota	Gammaproteobacteria	Pseudomonadales	Pseudomonadaceae	Pseudomonas	Pseudomonas oryzihabitans	por	R12956	irreversible	dTMP (C00364)	Thymine (C00178)	APT59_16195	K06966	pyrimidine-5'-nucleotide nucleosidase [3.2.2.10]
ko00240	Bacteria	Pseudomonadota	Gammaproteobacteria	Pseudomonadales	Pseudomonadaceae	Pseudomonas	Pseudomonas mosselii	pmol	R12956	irreversible	dTMP (C00364)	Thymine (C00178)	CLJ08_01375	K06966	pyrimidine-5'-nucleotide nucleosidase [3.2.2.10]
ko00240	Bacteria	Pseudomonadota	Gammaproteobacteria	Pseudomonadales	Pseudomonadaceae	Pseudomonas	Pseudomonas syringae group genomosp. 3	pst	R12956	irreversible	dTMP (C00364)	Thymine (C00178)	PSPTO_1909	K06966	pyrimidine-5'-nucleotide nucleosidase [3.2.2.10]
ko00240	Bacteria	Pseudomonadota	Gammaproteobacteria	Pseudomonadales	Pseudomonadaceae	Pseudomonas	Pseudomonas syringae	psb	R12956	irreversible	dTMP (C00364)	Thymine (C00178)	Psyr_3498	K06966	pyrimidine-5'-nucleotide nucleosidase [3.2.2.10]
ko00240	Bacteria	Pseudomonadota	Gammaproteobacteria	Pseudomonadales	Pseudomonadaceae	Pseudomonas	Pseudomonas syringae	psyr	R12956	irreversible	dTMP (C00364)	Thymine (C00178)	N018_07990	K06966	pyrimidine-5'-nucleotide nucleosidase [3.2.2.10]
ko00240	Bacteria	Pseudomonadota	Gammaproteobacteria	Pseudomonadales	Pseudomonadaceae	Pseudomonas	Pseudomonas savastanoi	psp	R12956	irreversible	dTMP (C00364)	Thymine (C00178)	PSPPH_3430	K06966	pyrimidine-5'-nucleotide nucleosidase [3.2.2.10]
ko00240	Bacteria	Pseudomonadota	Gammaproteobacteria	Pseudomonadales	Pseudomonadaceae	Pseudomonas	Pseudomonas savastanoi	psav	R12956	irreversible	dTMP (C00364)	Thymine (C00178)	PSA3335_11625	K06966	pyrimidine-5'-nucleotide nucleosidase [3.2.2.10]
ko00240	Bacteria	Pseudomonadota	Gammaproteobacteria	Pseudomonadales	Pseudomonadaceae	Pseudomonas	Pseudomonas amygdali	pamg	R12956	irreversible	dTMP (C00364)	Thymine (C00178)	BKM19_020490	K06966	pyrimidine-5'-nucleotide nucleosidase [3.2.2.10]
ko00240	Bacteria	Pseudomonadota	Gammaproteobacteria	Pseudomonadales	Pseudomonadaceae	Pseudomonas	Pseudomonas cichorii	pci	R12956	irreversible	dTMP (C00364)	Thymine (C00178)	PCH70_33940	K06966	pyrimidine-5'-nucleotide nucleosidase [3.2.2.10]
ko00240	Bacteria	Pseudomonadota	Gammaproteobacteria	Pseudomonadales	Pseudomonadaceae	Pseudomonas	Pseudomonas avellanae	pavl	R12956	irreversible	dTMP (C00364)	Thymine (C00178)	BKM03_20025	K06966	pyrimidine-5'-nucleotide nucleosidase [3.2.2.10]
ko00240	Bacteria	Pseudomonadota	Gammaproteobacteria	Pseudomonadales	Pseudomonadaceae	Pseudomonas	Pseudomonas viridiflava	pvd	R12956	irreversible	dTMP (C00364)	Thymine (C00178)	CFBP1590__1784	K06966	pyrimidine-5'-nucleotide nucleosidase [3.2.2.10]
ko00240	Bacteria	Pseudomonadota	Gammaproteobacteria	Pseudomonadales	Pseudomonadaceae	Pseudomonas	Pseudomonas cannabina	pcab	R12956	irreversible	dTMP (C00364)	Thymine (C00178)	JGS08_18205	K06966	pyrimidine-5'-nucleotide nucleosidase [3.2.2.10]
ko00240	Bacteria	Pseudomonadota	Gammaproteobacteria	Pseudomonadales	Pseudomonadaceae	Pseudomonas	Pseudomonas coronafaciens	pcof	R12956	irreversible	dTMP (C00364)	Thymine (C00178)	POR16_07805	K06966	pyrimidine-5'-nucleotide nucleosidase [3.2.2.10]
ko00240	Bacteria	Pseudomonadota	Gammaproteobacteria	Pseudomonadales	Pseudomonadaceae	Pseudomonas	Pseudomonas tremae	ptre	R12956	irreversible	dTMP (C00364)	Thymine (C00178)	I9H09_08440	K06966	pyrimidine-5'-nucleotide nucleosidase [3.2.2.10]
ko00240	Bacteria	Pseudomonadota	Gammaproteobacteria	Pseudomonadales	Pseudomonadaceae	Pseudomonas	Pseudomonas syringae group genomosp. 7	psyi	R12956	irreversible	dTMP (C00364)	Thymine (C00178)	MME58_17915	K06966	pyrimidine-5'-nucleotide nucleosidase [3.2.2.10]
ko00240	Bacteria	Pseudomonadota	Gammaproteobacteria	Pseudomonadales	Pseudomonadaceae	Pseudomonas	Pseudomonas asturiensis	past	R12956	irreversible	dTMP (C00364)	Thymine (C00178)	N015_18275	K06966	pyrimidine-5'-nucleotide nucleosidase [3.2.2.10]
ko00240	Bacteria	Pseudomonadota	Gammaproteobacteria	Pseudomonadales	Pseudomonadaceae	Pseudomonas	Pseudomonas lijiangensis	plij	R12956	irreversible	dTMP (C00364)	Thymine (C00178)	KQP88_16155	K06966	pyrimidine-5'-nucleotide nucleosidase [3.2.2.10]
ko00240	Bacteria	Pseudomonadota	Gammaproteobacteria	Pseudomonadales	Pseudomonadaceae	Pseudomonas	Pseudomonas protegens	pfl	R12956	irreversible	dTMP (C00364)	Thymine (C00178)	PFL_2451	K06966	pyrimidine-5'-nucleotide nucleosidase [3.2.2.10]
ko00240	Bacteria	Pseudomonadota	Gammaproteobacteria	Pseudomonadales	Pseudomonadaceae	Pseudomonas	Pseudomonas protegens	pprc	R12956	irreversible	dTMP (C00364)	Thymine (C00178)	PFLCHA0_c25110	K06966	pyrimidine-5'-nucleotide nucleosidase [3.2.2.10]
ko00240	Bacteria	Pseudomonadota	Gammaproteobacteria	Pseudomonadales	Pseudomonadaceae	Pseudomonas	Pseudomonas protegens	ppro	R12956	irreversible	dTMP (C00364)	Thymine (C00178)	PPC_2490	K06966	pyrimidine-5'-nucleotide nucleosidase [3.2.2.10]
ko00240	Bacteria	Pseudomonadota	Gammaproteobacteria	Pseudomonadales	Pseudomonadaceae	Pseudomonas	Pseudomonas ogarae	pfe	R12956	irreversible	dTMP (C00364)	Thymine (C00178)	PSF113_2295	K06966	pyrimidine-5'-nucleotide nucleosidase [3.2.2.10]
ko00240	Bacteria	Pseudomonadota	Gammaproteobacteria	Pseudomonadales	Pseudomonadaceae	Pseudomonas	Pseudomonas fluorescens	pfn	R12956	irreversible	dTMP (C00364)	Thymine (C00178)	HZ99_07955	K06966	pyrimidine-5'-nucleotide nucleosidase [3.2.2.10]
ko00240	Bacteria	Pseudomonadota	Gammaproteobacteria	Pseudomonadales	Pseudomonadaceae	Pseudomonas	Pseudomonas fluorescens	pfo	R12956	irreversible	dTMP (C00364)	Thymine (C00178)	Pfl01_3302	K06966	pyrimidine-5'-nucleotide nucleosidase [3.2.2.10]
ko00240	Bacteria	Pseudomonadota	Gammaproteobacteria	Pseudomonadales	Pseudomonadaceae	Pseudomonas	Pseudomonas fluorescens	pfs	R12956	irreversible	dTMP (C00364)	Thymine (C00178)	PFLU_1619	K06966	pyrimidine-5'-nucleotide nucleosidase [3.2.2.10]
ko00240	Bacteria	Pseudomonadota	Gammaproteobacteria	Pseudomonadales	Pseudomonadaceae	Pseudomonas	Pseudomonas fluorescens	pfc	R12956	irreversible	dTMP (C00364)	Thymine (C00178)	PflA506_1672	K06966	pyrimidine-5'-nucleotide nucleosidase [3.2.2.10]
ko00240	Bacteria	Pseudomonadota	Gammaproteobacteria	Pseudomonadales	Pseudomonadaceae	Pseudomonas	Pseudomonas poae	ppz	R12956	irreversible	dTMP (C00364)	Thymine (C00178)	H045_04505	K06966	pyrimidine-5'-nucleotide nucleosidase [3.2.2.10]
ko00240	Bacteria	Pseudomonadota	Gammaproteobacteria	Pseudomonadales	Pseudomonadaceae	Pseudomonas	Pseudomonas synxantha	pfb	R12956	irreversible	dTMP (C00364)	Thymine (C00178)	VO64_4741	K06966	pyrimidine-5'-nucleotide nucleosidase [3.2.2.10]
ko00240	Bacteria	Pseudomonadota	Gammaproteobacteria	Pseudomonadales	Pseudomonadaceae	Pseudomonas	Pseudomonas mandelii	pman	R12956	irreversible	dTMP (C00364)	Thymine (C00178)	OU5_6146	K06966	pyrimidine-5'-nucleotide nucleosidase [3.2.2.10]
ko00240	Bacteria	Pseudomonadota	Gammaproteobacteria	Pseudomonadales	Pseudomonadaceae	Pseudomonas	Pseudomonas trivialis	ptv	R12956	irreversible	dTMP (C00364)	Thymine (C00178)	AA957_06085	K06966	pyrimidine-5'-nucleotide nucleosidase [3.2.2.10]
ko00240	Bacteria	Pseudomonadota	Gammaproteobacteria	Pseudomonadales	Pseudomonadaceae	Pseudomonas	Pseudomonas corrugata	pcg	R12956	irreversible	dTMP (C00364)	Thymine (C00178)	AXG94_04750	K06966	pyrimidine-5'-nucleotide nucleosidase [3.2.2.10]
ko00240	Bacteria	Pseudomonadota	Gammaproteobacteria	Pseudomonadales	Pseudomonadaceae	Pseudomonas	Pseudomonas veronii	pvr	R12956	irreversible	dTMP (C00364)	Thymine (C00178)	PverR02_08380	K06966	pyrimidine-5'-nucleotide nucleosidase [3.2.2.10]
ko00240	Bacteria	Pseudomonadota	Gammaproteobacteria	Pseudomonadales	Pseudomonadaceae	Pseudomonas	Pseudomonas azotoformans	pazo	R12956	irreversible	dTMP (C00364)	Thymine (C00178)	AYR47_15245	K06966	pyrimidine-5'-nucleotide nucleosidase [3.2.2.10]
ko00240	Bacteria	Pseudomonadota	Gammaproteobacteria	Pseudomonadales	Pseudomonadaceae	Pseudomonas	Pseudomonas orientalis	poi	R12956	irreversible	dTMP (C00364)	Thymine (C00178)	BOP93_07685	K06966	pyrimidine-5'-nucleotide nucleosidase [3.2.2.10]
ko00240	Bacteria	Pseudomonadota	Gammaproteobacteria	Pseudomonadales	Pseudomonadaceae	Pseudomonas	Pseudomonas rhodesiae	prx	R12956	irreversible	dTMP (C00364)	Thymine (C00178)	HRH33_08900	K06966	pyrimidine-5'-nucleotide nucleosidase [3.2.2.10]
ko00240	Bacteria	Pseudomonadota	Gammaproteobacteria	Pseudomonadales	Pseudomonadaceae	Pseudomonas	Pseudomonas mediterranea	pmed	R12956	irreversible	dTMP (C00364)	Thymine (C00178)	E3Z27_17070	K06966	pyrimidine-5'-nucleotide nucleosidase [3.2.2.10]
ko00240	Bacteria	Pseudomonadota	Gammaproteobacteria	Pseudomonadales	Pseudomonadaceae	Pseudomonas	Pseudomonas koreensis	pkr	R12956	irreversible	dTMP (C00364)	Thymine (C00178)	AYO71_18515	K06966	pyrimidine-5'-nucleotide nucleosidase [3.2.2.10]
ko00240	Bacteria	Pseudomonadota	Gammaproteobacteria	Pseudomonadales	Pseudomonadaceae	Pseudomonas	Pseudomonas mucidolens	pmud	R12956	irreversible	dTMP (C00364)	Thymine (C00178)	NCTC8068_03522	K06966	pyrimidine-5'-nucleotide nucleosidase [3.2.2.10]
ko00240	Bacteria	Pseudomonadota	Gammaproteobacteria	Pseudomonadales	Pseudomonadaceae	Pseudomonas	Pseudomonas tolaasii	ptol	R12956	irreversible	dTMP (C00364)	Thymine (C00178)	I7845_07940	K06966	pyrimidine-5'-nucleotide nucleosidase [3.2.2.10]
ko00240	Bacteria	Pseudomonadota	Gammaproteobacteria	Pseudomonadales	Pseudomonadaceae	Pseudomonas	Pseudomonas simiae	pfw	R12956	irreversible	dTMP (C00364)	Thymine (C00178)	PF1751_v1c15860	K06966	pyrimidine-5'-nucleotide nucleosidase [3.2.2.10]
ko00240	Bacteria	Pseudomonadota	Gammaproteobacteria	Pseudomonadales	Pseudomonadaceae	Pseudomonas	Pseudomonas simiae	pff	R12956	irreversible	dTMP (C00364)	Thymine (C00178)	PFLUOLIPICF700385	K06966	pyrimidine-5'-nucleotide nucleosidase [3.2.2.10]
ko00240	Bacteria	Pseudomonadota	Gammaproteobacteria	Pseudomonadales	Pseudomonadaceae	Pseudomonas	Pseudomonas lurida	pfx	R12956	irreversible	dTMP (C00364)	Thymine (C00178)	A7318_07130	K06966	pyrimidine-5'-nucleotide nucleosidase [3.2.2.10]
ko00240	Bacteria	Pseudomonadota	Gammaproteobacteria	Pseudomonadales	Pseudomonadaceae	Pseudomonas	Pseudomonas entomophila	pen	R12956	irreversible	dTMP (C00364)	Thymine (C00178)	PSEEN2055	K06966	pyrimidine-5'-nucleotide nucleosidase [3.2.2.10]
ko00240	Bacteria	Pseudomonadota	Gammaproteobacteria	Pseudomonadales	Pseudomonadaceae	Pseudomonas	Pseudomonas luteola	plul	R12956	irreversible	dTMP (C00364)	Thymine (C00178)	FOB45_05055	K06966	pyrimidine-5'-nucleotide nucleosidase [3.2.2.10]
ko00240	Bacteria	Pseudomonadota	Gammaproteobacteria	Pseudomonadales	Pseudomonadaceae	Pseudomonas	Pseudomonas brassicacearum	pba	R12956	irreversible	dTMP (C00364)	Thymine (C00178)	PSEBR_a3435	K06966	pyrimidine-5'-nucleotide nucleosidase [3.2.2.10]
ko00240	Bacteria	Pseudomonadota	Gammaproteobacteria	Pseudomonadales	Pseudomonadaceae	Pseudomonas	Pseudomonas brassicacearum	pbc	R12956	irreversible	dTMP (C00364)	Thymine (C00178)	CD58_11855	K06966	pyrimidine-5'-nucleotide nucleosidase [3.2.2.10]
ko00240	Bacteria	Pseudomonadota	Gammaproteobacteria	Pseudomonadales	Pseudomonadaceae	Pseudomonas	Pseudomonas sp. UW4	ppuu	R12956	irreversible	dTMP (C00364)	Thymine (C00178)	PputUW4_03273	K06966	pyrimidine-5'-nucleotide nucleosidase [3.2.2.10]
ko00240	Bacteria	Pseudomonadota	Gammaproteobacteria	Pseudomonadales	Pseudomonadaceae	Pseudomonas	Pseudomonas sp. ATCC 13867	pdr	R12956	irreversible	dTMP (C00364)	Thymine (C00178)	H681_07170	K06966	pyrimidine-5'-nucleotide nucleosidase [3.2.2.10]
ko00240	Bacteria	Pseudomonadota	Gammaproteobacteria	Pseudomonadales	Pseudomonadaceae	Pseudomonas	Pseudomonas sp. VLB120	psv	R12956	irreversible	dTMP (C00364)	Thymine (C00178)	PVLB_11025	K06966	pyrimidine-5'-nucleotide nucleosidase [3.2.2.10]
ko00240	Bacteria	Pseudomonadota	Gammaproteobacteria	Pseudomonadales	Pseudomonadaceae	Pseudomonas	Pseudomonas sp. TKP	psk	R12956	irreversible	dTMP (C00364)	Thymine (C00178)	U771_09150	K06966	pyrimidine-5'-nucleotide nucleosidase [3.2.2.10]
ko00240	Bacteria	Pseudomonadota	Gammaproteobacteria	Pseudomonadales	Pseudomonadaceae	Pseudomonas	Pseudomonas knackmussii	pkc	R12956	irreversible	dTMP (C00364)	Thymine (C00178)	PKB_4218	K06966	pyrimidine-5'-nucleotide nucleosidase [3.2.2.10]
ko00240	Bacteria	Pseudomonadota	Gammaproteobacteria	Pseudomonadales	Pseudomonadaceae	Pseudomonas	Pseudomonas chlororaphis	pch	R12956	irreversible	dTMP (C00364)	Thymine (C00178)	EY04_11200	K06966	pyrimidine-5'-nucleotide nucleosidase [3.2.2.10]
ko00240	Bacteria	Pseudomonadota	Gammaproteobacteria	Pseudomonadales	Pseudomonadaceae	Pseudomonas	Pseudomonas chlororaphis	pcz	R12956	irreversible	dTMP (C00364)	Thymine (C00178)	PCL1606_37500	K06966	pyrimidine-5'-nucleotide nucleosidase [3.2.2.10]
ko00240	Bacteria	Pseudomonadota	Gammaproteobacteria	Pseudomonadales	Pseudomonadaceae	Pseudomonas	Pseudomonas chlororaphis	pcp	R12956	irreversible	dTMP (C00364)	Thymine (C00178)	JM49_18755	K06966	pyrimidine-5'-nucleotide nucleosidase [3.2.2.10]
ko00240	Bacteria	Pseudomonadota	Gammaproteobacteria	Pseudomonadales	Pseudomonadaceae	Pseudomonas	Pseudomonas fragi	pfz	R12956	irreversible	dTMP (C00364)	Thymine (C00178)	AV641_14190	K06966	pyrimidine-5'-nucleotide nucleosidase [3.2.2.10]
ko00240	Bacteria	Pseudomonadota	Gammaproteobacteria	Pseudomonadales	Pseudomonadaceae	Pseudomonas	Pseudomonas lundensis	plq	R12956	irreversible	dTMP (C00364)	Thymine (C00178)	AA042_00860	K06966	pyrimidine-5'-nucleotide nucleosidase [3.2.2.10]
ko00240	Bacteria	Pseudomonadota	Gammaproteobacteria	Pseudomonadales	Pseudomonadaceae	Pseudomonas	Pseudomonas alkylphenolica	palk	R12956	irreversible	dTMP (C00364)	Thymine (C00178)	PSAKL28_20730	K06966	pyrimidine-5'-nucleotide nucleosidase [3.2.2.10]
ko00240	Bacteria	Pseudomonadota	Gammaproteobacteria	Pseudomonadales	Pseudomonadaceae	Pseudomonas	Pseudomonas rhizosphaerae	prh	R12956	irreversible	dTMP (C00364)	Thymine (C00178)	LT40_09825	K06966	pyrimidine-5'-nucleotide nucleosidase [3.2.2.10]
ko00240	Bacteria	Pseudomonadota	Gammaproteobacteria	Pseudomonadales	Pseudomonadaceae	Pseudomonas	Pseudomonas cremoricolorata	psw	R12956	irreversible	dTMP (C00364)	Thymine (C00178)	LK03_19200	K06966	pyrimidine-5'-nucleotide nucleosidase [3.2.2.10]
ko00240	Bacteria	Pseudomonadota	Gammaproteobacteria	Pseudomonadales	Pseudomonadaceae	Pseudomonas	Pseudomonas parafulva	ppv	R12956	irreversible	dTMP (C00364)	Thymine (C00178)	NJ69_05775	K06966	pyrimidine-5'-nucleotide nucleosidase [3.2.2.10]
ko00240	Bacteria	Pseudomonadota	Gammaproteobacteria	Pseudomonadales	Pseudomonadaceae	Pseudomonas	Pseudomonas sp. StFLB209	pses	R12956	irreversible	dTMP (C00364)	Thymine (C00178)	PSCI_3427	K06966	pyrimidine-5'-nucleotide nucleosidase [3.2.2.10]
ko00240	Bacteria	Pseudomonadota	Gammaproteobacteria	Pseudomonadales	Pseudomonadaceae	Pseudomonas	Pseudomonas sp. MRSN 12121	psem	R12956	irreversible	dTMP (C00364)	Thymine (C00178)	TO66_11990	K06966	pyrimidine-5'-nucleotide nucleosidase [3.2.2.10]
ko00240	Bacteria	Pseudomonadota	Gammaproteobacteria	Pseudomonadales	Pseudomonadaceae	Pseudomonas	Pseudomonas sp. CCOS 191	psec	R12956	irreversible	dTMP (C00364)	Thymine (C00178)	CCOS191_2980	K06966	pyrimidine-5'-nucleotide nucleosidase [3.2.2.10]
ko00240	Bacteria	Pseudomonadota	Gammaproteobacteria	Pseudomonadales	Pseudomonadaceae	Pseudomonas	Pseudomonas versuta	ppsy	R12956	irreversible	dTMP (C00364)	Thymine (C00178)	AOC04_10855	K06966	pyrimidine-5'-nucleotide nucleosidase [3.2.2.10]
ko00240	Bacteria	Pseudomonadota	Gammaproteobacteria	Pseudomonadales	Pseudomonadaceae	Pseudomonas	Pseudomonas sp. Os17	psos	R12956	irreversible	dTMP (C00364)	Thymine (C00178)	POS17_2447	K06966	pyrimidine-5'-nucleotide nucleosidase [3.2.2.10]
ko00240	Bacteria	Pseudomonadota	Gammaproteobacteria	Pseudomonadales	Pseudomonadaceae	Pseudomonas	Pseudomonas frederiksbergensis	pfk	R12956	irreversible	dTMP (C00364)	Thymine (C00178)	PFAS1_22780	K06966	pyrimidine-5'-nucleotide nucleosidase [3.2.2.10]
ko00240	Bacteria	Pseudomonadota	Gammaproteobacteria	Pseudomonadales	Pseudomonadaceae	Pseudomonas	Pseudomonas antarctica	panr	R12956	irreversible	dTMP (C00364)	Thymine (C00178)	A7J50_1777	K06966	pyrimidine-5'-nucleotide nucleosidase [3.2.2.10]
ko00240	Bacteria	Pseudomonadota	Gammaproteobacteria	Pseudomonadales	Pseudomonadaceae	Pseudomonas	Pseudomonas psychrotolerans	ppsl	R12956	irreversible	dTMP (C00364)	Thymine (C00178)	BJP27_07875	K06966	pyrimidine-5'-nucleotide nucleosidase [3.2.2.10]
ko00240	Bacteria	Pseudomonadota	Gammaproteobacteria	Pseudomonadales	Pseudomonadaceae	Pseudomonas	Pseudomonas sp. TCU-HL1	pset	R12956	irreversible	dTMP (C00364)	Thymine (C00178)	THL1_4419	K06966	pyrimidine-5'-nucleotide nucleosidase [3.2.2.10]
ko00240	Bacteria	Pseudomonadota	Gammaproteobacteria	Pseudomonadales	Pseudomonadaceae	Pseudomonas	Pseudomonas silesiensis	psil	R12956	irreversible	dTMP (C00364)	Thymine (C00178)	PMA3_10910	K06966	pyrimidine-5'-nucleotide nucleosidase [3.2.2.10]
ko00240	Bacteria	Pseudomonadota	Gammaproteobacteria	Pseudomonadales	Pseudomonadaceae	Pseudomonas	Pseudomonas yamanorum	pym	R12956	irreversible	dTMP (C00364)	Thymine (C00178)	AK972_4195	K06966	pyrimidine-5'-nucleotide nucleosidase [3.2.2.10]
ko00240	Bacteria	Pseudomonadota	Gammaproteobacteria	Pseudomonadales	Pseudomonadaceae	Pseudomonas	Pseudomonas kribbensis	pke	R12956	irreversible	dTMP (C00364)	Thymine (C00178)	DLD99_16745	K06966	pyrimidine-5'-nucleotide nucleosidase [3.2.2.10]
ko00240	Bacteria	Pseudomonadota	Gammaproteobacteria	Pseudomonadales	Pseudomonadaceae	Pseudomonas	Pseudomonas alcaliphila	pall	R12956	irreversible	dTMP (C00364)	Thymine (C00178)	UYA_01980	K06966	pyrimidine-5'-nucleotide nucleosidase [3.2.2.10]
ko00240	Bacteria	Pseudomonadota	Gammaproteobacteria	Pseudomonadales	Pseudomonadaceae	Pseudomonas	Pseudomonas umsongensis	pum	R12956	irreversible	dTMP (C00364)	Thymine (C00178)	HGP31_18695	K06966	pyrimidine-5'-nucleotide nucleosidase [3.2.2.10]
ko00240	Bacteria	Pseudomonadota	Gammaproteobacteria	Pseudomonadales	Pseudomonadaceae	Pseudomonas	Pseudomonas otitidis	poj	R12956	irreversible	dTMP (C00364)	Thymine (C00178)	PtoMrB4_24740	K06966	pyrimidine-5'-nucleotide nucleosidase [3.2.2.10]
ko00240	Bacteria	Pseudomonadota	Gammaproteobacteria	Pseudomonadales	Pseudomonadaceae	Pseudomonas	Pseudomonas graminis	pgg	R12956	irreversible	dTMP (C00364)	Thymine (C00178)	FX982_04449	K06966	pyrimidine-5'-nucleotide nucleosidase [3.2.2.10]
ko00240	Bacteria	Pseudomonadota	Gammaproteobacteria	Pseudomonadales	Pseudomonadaceae	Pseudomonas	Pseudomonas psychrophila	ppsh	R12956	irreversible	dTMP (C00364)	Thymine (C00178)	G5J76_12370	K06966	pyrimidine-5'-nucleotide nucleosidase [3.2.2.10]
ko00240	Bacteria	Pseudomonadota	Gammaproteobacteria	Pseudomonadales	Pseudomonadaceae	Pseudomonas	Pseudomonas glycinae	pgy	R12956	irreversible	dTMP (C00364)	Thymine (C00178)	AWU82_05555	K06966	pyrimidine-5'-nucleotide nucleosidase [3.2.2.10]
ko00240	Bacteria	Pseudomonadota	Gammaproteobacteria	Pseudomonadales	Pseudomonadaceae	Pseudomonas	Pseudomonas lalkuanensis	plal	R12956	irreversible	dTMP (C00364)	Thymine (C00178)	FXN65_21195	K06966	pyrimidine-5'-nucleotide nucleosidase [3.2.2.10]
ko00240	Bacteria	Pseudomonadota	Gammaproteobacteria	Pseudomonadales	Pseudomonadaceae	Pseudomonas	Pseudomonas sediminis	psej	R12956	irreversible	dTMP (C00364)	Thymine (C00178)	HNQ25_22290	K06966	pyrimidine-5'-nucleotide nucleosidase [3.2.2.10]
ko00240	Bacteria	Pseudomonadota	Gammaproteobacteria	Pseudomonadales	Pseudomonadaceae	Pseudomonas	Pseudomonas viciae	pvk	R12956	irreversible	dTMP (C00364)	Thymine (C00178)	EPZ47_11695	K06966	pyrimidine-5'-nucleotide nucleosidase [3.2.2.10]
ko00240	Bacteria	Pseudomonadota	Gammaproteobacteria	Pseudomonadales	Pseudomonadaceae	Pseudomonas	Pseudomonas eucalypticola	pez	R12956	irreversible	dTMP (C00364)	Thymine (C00178)	HWQ56_13035	K06966	pyrimidine-5'-nucleotide nucleosidase [3.2.2.10]
ko00240	Bacteria	Pseudomonadota	Gammaproteobacteria	Pseudomonadales	Pseudomonadaceae	Pseudomonas	Pseudomonas bijieensis	pbz	R12956	irreversible	dTMP (C00364)	Thymine (C00178)	GN234_06540	K06966	pyrimidine-5'-nucleotide nucleosidase [3.2.2.10]
ko00240	Bacteria	Pseudomonadota	Gammaproteobacteria	Pseudomonadales	Pseudomonadaceae	Pseudomonas	Pseudomonas khazarica	pkh	R12956	irreversible	dTMP (C00364)	Thymine (C00178)	JLK41_02030	K06966	pyrimidine-5'-nucleotide nucleosidase [3.2.2.10]
ko00240	Bacteria	Pseudomonadota	Gammaproteobacteria	Pseudomonadales	Pseudomonadaceae	Pseudomonas	Pseudomonas toyotomiensis	pty	R12956	irreversible	dTMP (C00364)	Thymine (C00178)	JWV26_12820	K06966	pyrimidine-5'-nucleotide nucleosidase [3.2.2.10]
ko00240	Bacteria	Pseudomonadota	Gammaproteobacteria	Pseudomonadales	Pseudomonadaceae	Pseudomonas	Pseudomonas marincola	pmao	R12956	irreversible	dTMP (C00364)	Thymine (C00178)	PMYSY11_2815	K06966	pyrimidine-5'-nucleotide nucleosidase [3.2.2.10]
ko00240	Bacteria	Pseudomonadota	Gammaproteobacteria	Pseudomonadales	Pseudomonadaceae	Pseudomonas	Pseudomonas atacamensis	pata	R12956	irreversible	dTMP (C00364)	Thymine (C00178)	JWU58_11770	K06966	pyrimidine-5'-nucleotide nucleosidase [3.2.2.10]
ko00240	Bacteria	Pseudomonadota	Gammaproteobacteria	Pseudomonadales	Pseudomonadaceae	Pseudomonas	Pseudomonas donghuensis	pdw	R12956	irreversible	dTMP (C00364)	Thymine (C00178)	BV82_3422	K06966	pyrimidine-5'-nucleotide nucleosidase [3.2.2.10]
ko00240	Bacteria	Pseudomonadota	Gammaproteobacteria	Pseudomonadales	Pseudomonadaceae	Pseudomonas	Pseudomonas zeae	pze	R12956	irreversible	dTMP (C00364)	Thymine (C00178)	HU754_017980	K06966	pyrimidine-5'-nucleotide nucleosidase [3.2.2.10]
ko00240	Bacteria	Pseudomonadota	Gammaproteobacteria	Pseudomonadales	Pseudomonadaceae	Pseudomonas	Pseudomonas monsensis	pmoe	R12956	irreversible	dTMP (C00364)	Thymine (C00178)	HV782_012380	K06966	pyrimidine-5'-nucleotide nucleosidase [3.2.2.10]
ko00240	Bacteria	Pseudomonadota	Gammaproteobacteria	Pseudomonadales	Pseudomonadaceae	Pseudomonas	Pseudomonas sessilinigenes	psep	R12956	irreversible	dTMP (C00364)	Thymine (C00178)	C4K39_2363	K06966	pyrimidine-5'-nucleotide nucleosidase [3.2.2.10]
ko00240	Bacteria	Pseudomonadota	Gammaproteobacteria	Pseudomonadales	Pseudomonadaceae	Pseudomonas	Pseudomonas vanderleydeniana	pvw	R12956	irreversible	dTMP (C00364)	Thymine (C00178)	HU752_018635	K06966	pyrimidine-5'-nucleotide nucleosidase [3.2.2.10]
ko00240	Bacteria	Pseudomonadota	Gammaproteobacteria	Pseudomonadales	Pseudomonadaceae	Pseudomonas	Pseudomonas tritici	ptrt	R12956	irreversible	dTMP (C00364)	Thymine (C00178)	HU722_0009060	K06966	pyrimidine-5'-nucleotide nucleosidase [3.2.2.10]
ko00240	Bacteria	Pseudomonadota	Gammaproteobacteria	Pseudomonadales	Pseudomonadaceae	Pseudomonas	Pseudomonas xanthosomae	pxa	R12956	irreversible	dTMP (C00364)	Thymine (C00178)	KSS93_14040	K06966	pyrimidine-5'-nucleotide nucleosidase [3.2.2.10]
ko00240	Bacteria	Pseudomonadota	Gammaproteobacteria	Pseudomonadales	Pseudomonadaceae	Pseudomonas	Pseudomonas salmasensis	psam	R12956	irreversible	dTMP (C00364)	Thymine (C00178)	HU731_024055	K06966	pyrimidine-5'-nucleotide nucleosidase [3.2.2.10]
ko00240	Bacteria	Pseudomonadota	Gammaproteobacteria	Pseudomonadales	Pseudomonadaceae	Pseudomonas	Pseudomonas tensinigenes	ptz	R12956	irreversible	dTMP (C00364)	Thymine (C00178)	HU718_012535	K06966	pyrimidine-5'-nucleotide nucleosidase [3.2.2.10]
ko00240	Bacteria	Pseudomonadota	Gammaproteobacteria	Pseudomonadales	Pseudomonadaceae	Pseudomonas	Pseudomonas qingdaonensis	pqi	R12956	irreversible	dTMP (C00364)	Thymine (C00178)	KH389_16770	K06966	pyrimidine-5'-nucleotide nucleosidase [3.2.2.10]
ko00240	Bacteria	Pseudomonadota	Gammaproteobacteria	Pseudomonadales	Pseudomonadaceae	Pseudomonas	Pseudomonas shahriarae	pshh	R12956	irreversible	dTMP (C00364)	Thymine (C00178)	HU773_019355	K06966	pyrimidine-5'-nucleotide nucleosidase [3.2.2.10]
ko00240	Bacteria	Pseudomonadota	Gammaproteobacteria	Pseudomonadales	Pseudomonadaceae	Pseudomonas	Pseudomonas xantholysinigenes	pxn	R12956	irreversible	dTMP (C00364)	Thymine (C00178)	HU772_014845	K06966	pyrimidine-5'-nucleotide nucleosidase [3.2.2.10]
ko00240	Bacteria	Pseudomonadota	Gammaproteobacteria	Pseudomonadales	Pseudomonadaceae	Pseudomonas	Pseudomonas hamedanensis	phv	R12956	irreversible	dTMP (C00364)	Thymine (C00178)	HU739_006075	K06966	pyrimidine-5'-nucleotide nucleosidase [3.2.2.10]
ko00240	Bacteria	Pseudomonadota	Gammaproteobacteria	Pseudomonadales	Pseudomonadaceae	Pseudomonas	Pseudomonas promysalinigenes	pprg	R12956	irreversible	dTMP (C00364)	Thymine (C00178)	HU725_012895	K06966	pyrimidine-5'-nucleotide nucleosidase [3.2.2.10]
ko00240	Bacteria	Pseudomonadota	Gammaproteobacteria	Pseudomonadales	Pseudomonadaceae	Pseudomonas	Pseudomonas anuradhapurensis	panh	R12956	irreversible	dTMP (C00364)	Thymine (C00178)	HU763_010665	K06966	pyrimidine-5'-nucleotide nucleosidase [3.2.2.10]
ko00240	Bacteria	Pseudomonadota	Gammaproteobacteria	Pseudomonadales	Pseudomonadaceae	Pseudomonas	Pseudomonas asgharzadehiana	pasg	R12956	irreversible	dTMP (C00364)	Thymine (C00178)	KSS96_08610	K06966	pyrimidine-5'-nucleotide nucleosidase [3.2.2.10]
ko00240	Bacteria	Pseudomonadota	Gammaproteobacteria	Pseudomonadales	Pseudomonadaceae	Pseudomonas	Pseudomonas fakonensis	pfak	R12956	irreversible	dTMP (C00364)	Thymine (C00178)	KSS94_11305	K06966	pyrimidine-5'-nucleotide nucleosidase [3.2.2.10]
ko00240	Bacteria	Pseudomonadota	Gammaproteobacteria	Pseudomonadales	Pseudomonadaceae	Pseudomonas	Pseudomonas muyukensis	pmuy	R12956	irreversible	dTMP (C00364)	Thymine (C00178)	KSS95_17540	K06966	pyrimidine-5'-nucleotide nucleosidase [3.2.2.10]
ko00240	Bacteria	Pseudomonadota	Gammaproteobacteria	Pseudomonadales	Pseudomonadaceae	Pseudomonas	Pseudomonas maumuensis	pmam	R12956	irreversible	dTMP (C00364)	Thymine (C00178)	KSS90_15280	K06966	pyrimidine-5'-nucleotide nucleosidase [3.2.2.10]
ko00240	Bacteria	Pseudomonadota	Gammaproteobacteria	Pseudomonadales	Pseudomonadaceae	Pseudomonas	Pseudomonas azerbaijanoriens	paze	R12956	irreversible	dTMP (C00364)	Thymine (C00178)	KSS91_10550	K06966	pyrimidine-5'-nucleotide nucleosidase [3.2.2.10]
ko00240	Bacteria	Pseudomonadota	Gammaproteobacteria	Pseudomonadales	Pseudomonadaceae	Pseudomonas	Pseudomonas alvandae	palv	R12956	irreversible	dTMP (C00364)	Thymine (C00178)	KSS97_11700	K06966	pyrimidine-5'-nucleotide nucleosidase [3.2.2.10]
ko00240	Bacteria	Pseudomonadota	Gammaproteobacteria	Pseudomonadales	Pseudomonadaceae	Pseudomonas	Pseudomonas phragmitis	ppha	R12956	irreversible	dTMP (C00364)	Thymine (C00178)	BVH74_11315	K06966	pyrimidine-5'-nucleotide nucleosidase [3.2.2.10]
ko00240	Bacteria	Pseudomonadota	Gammaproteobacteria	Pseudomonadales	Pseudomonadaceae	Pseudomonas	Pseudomonas oryziphila	pory	R12956	irreversible	dTMP (C00364)	Thymine (C00178)	EJA05_11650	K06966	pyrimidine-5'-nucleotide nucleosidase [3.2.2.10]
ko00240	Bacteria	Pseudomonadota	Gammaproteobacteria	Pseudomonadales	Pseudomonadaceae	Pseudomonas	Pseudomonas wenzhouensis	pwz	R12956	irreversible	dTMP (C00364)	Thymine (C00178)	J7655_02350	K06966	pyrimidine-5'-nucleotide nucleosidase [3.2.2.10]
ko00240	Bacteria	Pseudomonadota	Gammaproteobacteria	Pseudomonadales	Pseudomonadaceae	Pseudomonas	Pseudomonas tructae	ptk	R12956	irreversible	dTMP (C00364)	Thymine (C00178)	EXN22_16750	K06966	pyrimidine-5'-nucleotide nucleosidase [3.2.2.10]
ko00240	Bacteria	Pseudomonadota	Gammaproteobacteria	Pseudomonadales	Pseudomonadaceae	Pseudomonas	Pseudomonas tohonis	ptw	R12956	irreversible	dTMP (C00364)	Thymine (C00178)	TUM18999_35870	K06966	pyrimidine-5'-nucleotide nucleosidase [3.2.2.10]
ko00240	Bacteria	Pseudomonadota	Gammaproteobacteria	Pseudomonadales	Pseudomonadaceae	Pseudomonas	Pseudomonas zarinae	pza	R12956	irreversible	dTMP (C00364)	Thymine (C00178)	HU749_018400	K06966	pyrimidine-5'-nucleotide nucleosidase [3.2.2.10]
ko00240	Bacteria	Pseudomonadota	Gammaproteobacteria	Pseudomonadales	Pseudomonadaceae	Pseudomonas	Pseudomonas iranensis	pie	R12956	irreversible	dTMP (C00364)	Thymine (C00178)	HU724_016895	K06966	pyrimidine-5'-nucleotide nucleosidase [3.2.2.10]
ko00240	Bacteria	Pseudomonadota	Gammaproteobacteria	Pseudomonadales	Pseudomonadaceae	Pseudomonas	Pseudomonas wayambapalatensis	pwy	R12956	irreversible	dTMP (C00364)	Thymine (C00178)	HU734_012780	K06966	pyrimidine-5'-nucleotide nucleosidase [3.2.2.10]
ko00240	Bacteria	Pseudomonadota	Gammaproteobacteria	Pseudomonadales	Pseudomonadaceae	Pseudomonas	Pseudomonas taetrolens	ptae	R12956	irreversible	dTMP (C00364)	Thymine (C00178)	NCTC10697_01758	K06966	pyrimidine-5'-nucleotide nucleosidase [3.2.2.10]
ko00240	Bacteria	Pseudomonadota	Gammaproteobacteria	Pseudomonadales	Pseudomonadaceae	Pseudomonas	Pseudomonas germanica	pgf	R12956	irreversible	dTMP (C00364)	Thymine (C00178)	J0G10_13015	K06966	pyrimidine-5'-nucleotide nucleosidase [3.2.2.10]
ko00240	Bacteria	Pseudomonadota	Gammaproteobacteria	Pseudomonadales	Pseudomonadaceae	Pseudomonas	Pseudomonas juntendi	pju	R12956	irreversible	dTMP (C00364)	Thymine (C00178)	L1P09_10580	K06966	pyrimidine-5'-nucleotide nucleosidase [3.2.2.10]
ko00240	Bacteria	Pseudomonadota	Gammaproteobacteria	Pseudomonadales	Pseudomonadaceae	Pseudomonas	Pseudomonas hydrolytica	phf	R12956	irreversible	dTMP (C00364)	Thymine (C00178)	NLY38_02145	K06966	pyrimidine-5'-nucleotide nucleosidase [3.2.2.10]
ko00240	Bacteria	Pseudomonadota	Gammaproteobacteria	Pseudomonadales	Pseudomonadaceae	Pseudomonas	Pseudomonas phenolilytica	pphn	R12956	irreversible	dTMP (C00364)	Thymine (C00178)	HU825_05395	K06966	pyrimidine-5'-nucleotide nucleosidase [3.2.2.10]
ko00240	Bacteria	Pseudomonadota	Gammaproteobacteria	Pseudomonadales	Pseudomonadaceae	Pseudomonas	Pseudomonas izuensis	piz	R12956	irreversible	dTMP (C00364)	Thymine (C00178)	LAB08_R37650	K06966	pyrimidine-5'-nucleotide nucleosidase [3.2.2.10]
ko00240	Bacteria	Pseudomonadota	Gammaproteobacteria	Pseudomonadales	Pseudomonadaceae	Pseudomonas	Pseudomonas pergaminensis	ppeg	R12956	irreversible	dTMP (C00364)	Thymine (C00178)	KUA23_08380	K06966	pyrimidine-5'-nucleotide nucleosidase [3.2.2.10]
ko00240	Bacteria	Pseudomonadota	Gammaproteobacteria	Pseudomonadales	Pseudomonadaceae	Pseudomonas	Pseudomonas siliginis	psii	R12956	irreversible	dTMP (C00364)	Thymine (C00178)	NF676_15820	K06966	pyrimidine-5'-nucleotide nucleosidase [3.2.2.10]
ko00240	Bacteria	Pseudomonadota	Gammaproteobacteria	Pseudomonadales	Pseudomonadaceae	Pseudomonas	Pseudomonas sichuanensis	psih	R12956	irreversible	dTMP (C00364)	Thymine (C00178)	LOY51_11480	K06966	pyrimidine-5'-nucleotide nucleosidase [3.2.2.10]
ko00240	Bacteria	Pseudomonadota	Gammaproteobacteria	Pseudomonadales	Pseudomonadaceae	Pseudomonas	Pseudomonas canavaninivorans	pcas	R12956	irreversible	dTMP (C00364)	Thymine (C00178)	LOY40_11190	K06966	pyrimidine-5'-nucleotide nucleosidase [3.2.2.10]
ko00240	Bacteria	Pseudomonadota	Gammaproteobacteria	Pseudomonadales	Pseudomonadaceae	Pseudomonas	Pseudomonas fitomaticsae	pfit	R12956	irreversible	dTMP (C00364)	Thymine (C00178)	KJY40_17310	K06966	pyrimidine-5'-nucleotide nucleosidase [3.2.2.10]
ko00240	Bacteria	Pseudomonadota	Gammaproteobacteria	Pseudomonadales	Pseudomonadaceae	Pseudomonas	Pseudomonas asiatica	pasi	R12956	irreversible	dTMP (C00364)	Thymine (C00178)	LG197_21420	K06966	pyrimidine-5'-nucleotide nucleosidase [3.2.2.10]
ko00240	Bacteria	Pseudomonadota	Gammaproteobacteria	Pseudomonadales	Pseudomonadaceae	Pseudomonas	Pseudomonas kermanshahensis	pkm	R12956	irreversible	dTMP (C00364)	Thymine (C00178)	PZ739_16340	K06966	pyrimidine-5'-nucleotide nucleosidase [3.2.2.10]
ko00240	Bacteria	Pseudomonadota	Gammaproteobacteria	Pseudomonadales	Pseudomonadaceae	Pseudomonas	Pseudomonas nunensis	pnb	R12956	irreversible	dTMP (C00364)	Thymine (C00178)	NK667_08905	K06966	pyrimidine-5'-nucleotide nucleosidase [3.2.2.10]
ko00240	Bacteria	Pseudomonadota	Gammaproteobacteria	Pseudomonadales	Pseudomonadaceae	Stutzerimonas	Stutzerimonas stutzeri	psa	R12956	irreversible	dTMP (C00364)	Thymine (C00178)	PST_0111	K06966	pyrimidine-5'-nucleotide nucleosidase [3.2.2.10]
ko00240	Bacteria	Pseudomonadota	Gammaproteobacteria	Pseudomonadales	Pseudomonadaceae	Stutzerimonas	Stutzerimonas stutzeri	psz	R12956	irreversible	dTMP (C00364)	Thymine (C00178)	PSTAB_0164	K06966	pyrimidine-5'-nucleotide nucleosidase [3.2.2.10]
ko00240	Bacteria	Pseudomonadota	Gammaproteobacteria	Pseudomonadales	Pseudomonadaceae	Stutzerimonas	Stutzerimonas stutzeri	psr	R12956	irreversible	dTMP (C00364)	Thymine (C00178)	PSTAA_0133	K06966	pyrimidine-5'-nucleotide nucleosidase [3.2.2.10]
ko00240	Bacteria	Pseudomonadota	Gammaproteobacteria	Pseudomonadales	Pseudomonadaceae	Stutzerimonas	Stutzerimonas stutzeri	psc	R12956	irreversible	dTMP (C00364)	Thymine (C00178)	A458_20790	K06966	pyrimidine-5'-nucleotide nucleosidase [3.2.2.10]
ko00240	Bacteria	Pseudomonadota	Gammaproteobacteria	Pseudomonadales	Pseudomonadaceae	Stutzerimonas	Stutzerimonas stutzeri	psj	R12956	irreversible	dTMP (C00364)	Thymine (C00178)	PSJM300_00640	K06966	pyrimidine-5'-nucleotide nucleosidase [3.2.2.10]
ko00240	Bacteria	Pseudomonadota	Gammaproteobacteria	Pseudomonadales	Pseudomonadaceae	Stutzerimonas	Stutzerimonas stutzeri	psh	R12956	irreversible	dTMP (C00364)	Thymine (C00178)	Psest_4222	K06966	pyrimidine-5'-nucleotide nucleosidase [3.2.2.10]
ko00240	Bacteria	Pseudomonadota	Gammaproteobacteria	Pseudomonadales	Pseudomonadaceae	Stutzerimonas	Stutzerimonas stutzeri	pstt	R12956	irreversible	dTMP (C00364)	Thymine (C00178)	CH92_00660	K06966	pyrimidine-5'-nucleotide nucleosidase [3.2.2.10]
ko00240	Bacteria	Pseudomonadota	Gammaproteobacteria	Pseudomonadales	Pseudomonadaceae	Stutzerimonas	Stutzerimonas decontaminans	pstu	R12956	irreversible	dTMP (C00364)	Thymine (C00178)	UIB01_21490	K06966	pyrimidine-5'-nucleotide nucleosidase [3.2.2.10]
ko00240	Bacteria	Pseudomonadota	Gammaproteobacteria	Pseudomonadales	Pseudomonadaceae	Stutzerimonas	Stutzerimonas frequens	psed	R12956	irreversible	dTMP (C00364)	Thymine (C00178)	DM292_18565	K06966	pyrimidine-5'-nucleotide nucleosidase [3.2.2.10]
ko00240	Bacteria	Pseudomonadota	Gammaproteobacteria	Pseudomonadales	Pseudomonadaceae	Stutzerimonas	Stutzerimonas chloritidismutans	pchl	R12956	irreversible	dTMP (C00364)	Thymine (C00178)	LLJ08_20195	K06966	pyrimidine-5'-nucleotide nucleosidase [3.2.2.10]
ko00240	Bacteria	Pseudomonadota	Gammaproteobacteria	Pseudomonadales	Pseudomonadaceae	Stutzerimonas	Stutzerimonas balearica	pbm	R12956	irreversible	dTMP (C00364)	Thymine (C00178)	CL52_20085	K06966	pyrimidine-5'-nucleotide nucleosidase [3.2.2.10]
ko00240	Bacteria	Pseudomonadota	Gammaproteobacteria	Pseudomonadales	Pseudomonadaceae	Stutzerimonas	Stutzerimonas kunmingensis	pkg	R12956	irreversible	dTMP (C00364)	Thymine (C00178)	LW136_21800	K06966	pyrimidine-5'-nucleotide nucleosidase [3.2.2.10]
ko00240	Bacteria	Pseudomonadota	Gammaproteobacteria	Pseudomonadales	Pseudomonadaceae	Stutzerimonas	Stutzerimonas degradans	sdeg	R12956	irreversible	dTMP (C00364)	Thymine (C00178)	GOM96_10685	K06966	pyrimidine-5'-nucleotide nucleosidase [3.2.2.10]
ko00240	Bacteria	Pseudomonadota	Gammaproteobacteria	Pseudomonadales	Pseudomonadaceae	Azotobacter	Azotobacter vinelandii	avn	R12956	irreversible	dTMP (C00364)	Thymine (C00178)	Avin_27090	K06966	pyrimidine-5'-nucleotide nucleosidase [3.2.2.10]
ko00240	Bacteria	Pseudomonadota	Gammaproteobacteria	Pseudomonadales	Pseudomonadaceae	Azotobacter	Azotobacter vinelandii	avl	R12956	irreversible	dTMP (C00364)	Thymine (C00178)	AvCA_27090	K06966	pyrimidine-5'-nucleotide nucleosidase [3.2.2.10]
ko00240	Bacteria	Pseudomonadota	Gammaproteobacteria	Pseudomonadales	Pseudomonadaceae	Azotobacter	Azotobacter vinelandii	avd	R12956	irreversible	dTMP (C00364)	Thymine (C00178)	AvCA6_27090	K06966	pyrimidine-5'-nucleotide nucleosidase [3.2.2.10]
ko00240	Bacteria	Pseudomonadota	Gammaproteobacteria	Pseudomonadales	Pseudomonadaceae	Azotobacter	Azotobacter chroococcum	acx	R12956	irreversible	dTMP (C00364)	Thymine (C00178)	Achr_21720	K06966	pyrimidine-5'-nucleotide nucleosidase [3.2.2.10]
ko00240	Bacteria	Pseudomonadota	Gammaproteobacteria	Pseudomonadales	Pseudomonadaceae	Permianibacter	Permianibacter aggregans	pagr	R12956	irreversible	dTMP (C00364)	Thymine (C00178)	E2H98_11960	K06966	pyrimidine-5'-nucleotide nucleosidase [3.2.2.10]
ko00240	Bacteria	Pseudomonadota	Gammaproteobacteria	Pseudomonadales	Pseudomonadaceae	Halopseudomonas	Halopseudomonas pelagia	hpeg	R12956	irreversible	dTMP (C00364)	Thymine (C00178)	EAO82_09740	K06966	pyrimidine-5'-nucleotide nucleosidase [3.2.2.10]
ko00240	Bacteria	Pseudomonadota	Gammaproteobacteria	Pseudomonadales	Pseudomonadaceae	Halopseudomonas	Halopseudomonas aestusnigri	haes	R12956	irreversible	dTMP (C00364)	Thymine (C00178)	LO767_00585	K06966	pyrimidine-5'-nucleotide nucleosidase [3.2.2.10]
ko00240	Bacteria	Pseudomonadota	Gammaproteobacteria	Pseudomonadales	Pseudomonadaceae	Halopseudomonas	Halopseudomonas sp. RR6	harr	R12956	irreversible	dTMP (C00364)	Thymine (C00178)	HV822_10625	K06966	pyrimidine-5'-nucleotide nucleosidase [3.2.2.10]
ko00240	Bacteria	Pseudomonadota	Gammaproteobacteria	Pseudomonadales	Pseudomonadaceae	Halopseudomonas	Halopseudomonas nanhaiensis	pnn	R12956	irreversible	dTMP (C00364)	Thymine (C00178)	KEM63_10545	K06966	pyrimidine-5'-nucleotide nucleosidase [3.2.2.10]
ko00240	Bacteria	Pseudomonadota	Gammaproteobacteria	Pseudomonadales	Pseudomonadaceae	unclassified Pseudomonadaceae genus	Pseudomonadaceae bacterium T75	pbau	R12956	irreversible	dTMP (C00364)	Thymine (C00178)	OS670_11955	K06966	pyrimidine-5'-nucleotide nucleosidase [3.2.2.10]
ko00240	Bacteria	Pseudomonadota	Gammaproteobacteria	Pseudomonadales	Marinobacteraceae	Marinobacter	Marinobacter nauticus	maq	R12956	irreversible	dTMP (C00364)	Thymine (C00178)	Maqu_3650	K06966	pyrimidine-5'-nucleotide nucleosidase [3.2.2.10]
ko00240	Bacteria	Pseudomonadota	Gammaproteobacteria	Pseudomonadales	Marinobacteraceae	Marinobacter	Marinobacter nauticus	mhc	R12956	irreversible	dTMP (C00364)	Thymine (C00178)	MARHY3555	K06966	pyrimidine-5'-nucleotide nucleosidase [3.2.2.10]
ko00240	Bacteria	Pseudomonadota	Gammaproteobacteria	Pseudomonadales	Marinobacteraceae	Marinobacter	Marinobacter adhaerens	mad	R12956	irreversible	dTMP (C00364)	Thymine (C00178)	HP15_3408	K06966	pyrimidine-5'-nucleotide nucleosidase [3.2.2.10]
ko00240	Bacteria	Pseudomonadota	Gammaproteobacteria	Pseudomonadales	Marinobacteraceae	Marinobacter	Marinobacter sp. BSs20148	mbs	R12956	irreversible	dTMP (C00364)	Thymine (C00178)	MRBBS_3629	K06966	pyrimidine-5'-nucleotide nucleosidase [3.2.2.10]
ko00240	Bacteria	Pseudomonadota	Gammaproteobacteria	Pseudomonadales	Marinobacteraceae	Marinobacter	Marinobacter similis	msx	R12956	irreversible	dTMP (C00364)	Thymine (C00178)	AU14_07895	K06966	pyrimidine-5'-nucleotide nucleosidase [3.2.2.10]
ko00240	Bacteria	Pseudomonadota	Gammaproteobacteria	Pseudomonadales	Marinobacteraceae	Marinobacter	Marinobacter psychrophilus	mpq	R12956	irreversible	dTMP (C00364)	Thymine (C00178)	ABA45_17020	K06966	pyrimidine-5'-nucleotide nucleosidase [3.2.2.10]
ko00240	Bacteria	Pseudomonadota	Gammaproteobacteria	Pseudomonadales	Marinobacteraceae	Marinobacter	Marinobacter sp. CP1	mari	R12956	irreversible	dTMP (C00364)	Thymine (C00178)	ACP86_07560	K06966	pyrimidine-5'-nucleotide nucleosidase [3.2.2.10]
ko00240	Bacteria	Pseudomonadota	Gammaproteobacteria	Pseudomonadales	Marinobacteraceae	Marinobacter	Marinobacter sp. LQ44	mlq	R12956	irreversible	dTMP (C00364)	Thymine (C00178)	ASQ50_12230	K06966	pyrimidine-5'-nucleotide nucleosidase [3.2.2.10]
ko00240	Bacteria	Pseudomonadota	Gammaproteobacteria	Pseudomonadales	Marinobacteraceae	Marinobacter	Marinobacter salinus	msq	R12956	irreversible	dTMP (C00364)	Thymine (C00178)	BKP64_16680	K06966	pyrimidine-5'-nucleotide nucleosidase [3.2.2.10]
ko00240	Bacteria	Pseudomonadota	Gammaproteobacteria	Pseudomonadales	Marinobacteraceae	Marinobacter	Marinobacter sp. Arc7-DN-1	mara	R12956	irreversible	dTMP (C00364)	Thymine (C00178)	D0851_11065	K06966	pyrimidine-5'-nucleotide nucleosidase [3.2.2.10]
ko00240	Bacteria	Pseudomonadota	Gammaproteobacteria	Pseudomonadales	Marinobacteraceae	Marinobacter	Marinobacter sp. JH2	marj	R12956	irreversible	dTMP (C00364)	Thymine (C00178)	MARI_30140	K06966	pyrimidine-5'-nucleotide nucleosidase [3.2.2.10]
ko00240	Bacteria	Pseudomonadota	Gammaproteobacteria	Pseudomonadales	Marinobacteraceae	Marinobacter	Marinobacter alkaliphilus	mall	R12956	irreversible	dTMP (C00364)	Thymine (C00178)	PBN92_18475	K06966	pyrimidine-5'-nucleotide nucleosidase [3.2.2.10]
ko00240	Bacteria	Pseudomonadota	Gammaproteobacteria	Alteromonadales	Shewanellaceae	Shewanella	Shewanella oneidensis	son	R12956	irreversible	dTMP (C00364)	Thymine (C00178)	SO_1550	K06966	pyrimidine-5'-nucleotide nucleosidase [3.2.2.10]
ko00240	Bacteria	Pseudomonadota	Gammaproteobacteria	Alteromonadales	Shewanellaceae	Shewanella	Shewanella denitrificans	sdn	R12956	irreversible	dTMP (C00364)	Thymine (C00178)	Sden_2557	K06966	pyrimidine-5'-nucleotide nucleosidase [3.2.2.10]
ko00240	Bacteria	Pseudomonadota	Gammaproteobacteria	Alteromonadales	Shewanellaceae	Shewanella	Shewanella frigidimarina	sfr	R12956	irreversible	dTMP (C00364)	Thymine (C00178)	Sfri_2775	K06966	pyrimidine-5'-nucleotide nucleosidase [3.2.2.10]
ko00240	Bacteria	Pseudomonadota	Gammaproteobacteria	Alteromonadales	Shewanellaceae	Shewanella	Shewanella amazonensis	saz	R12956	irreversible	dTMP (C00364)	Thymine (C00178)	Sama_2419	K06966	pyrimidine-5'-nucleotide nucleosidase [3.2.2.10]
ko00240	Bacteria	Pseudomonadota	Gammaproteobacteria	Alteromonadales	Shewanellaceae	Shewanella	Shewanella baltica	sbl	R12956	irreversible	dTMP (C00364)	Thymine (C00178)	Sbal_1372	K06966	pyrimidine-5'-nucleotide nucleosidase [3.2.2.10]
ko00240	Bacteria	Pseudomonadota	Gammaproteobacteria	Alteromonadales	Shewanellaceae	Shewanella	Shewanella baltica	sbm	R12956	irreversible	dTMP (C00364)	Thymine (C00178)	Shew185_1358	K06966	pyrimidine-5'-nucleotide nucleosidase [3.2.2.10]
ko00240	Bacteria	Pseudomonadota	Gammaproteobacteria	Alteromonadales	Shewanellaceae	Shewanella	Shewanella baltica	sbn	R12956	irreversible	dTMP (C00364)	Thymine (C00178)	Sbal195_1397	K06966	pyrimidine-5'-nucleotide nucleosidase [3.2.2.10]
ko00240	Bacteria	Pseudomonadota	Gammaproteobacteria	Alteromonadales	Shewanellaceae	Shewanella	Shewanella baltica	sbp	R12956	irreversible	dTMP (C00364)	Thymine (C00178)	Sbal223_2987	K06966	pyrimidine-5'-nucleotide nucleosidase [3.2.2.10]
ko00240	Bacteria	Pseudomonadota	Gammaproteobacteria	Alteromonadales	Shewanellaceae	Shewanella	Shewanella baltica	sbt	R12956	irreversible	dTMP (C00364)	Thymine (C00178)	Sbal678_1432	K06966	pyrimidine-5'-nucleotide nucleosidase [3.2.2.10]
ko00240	Bacteria	Pseudomonadota	Gammaproteobacteria	Alteromonadales	Shewanellaceae	Shewanella	Shewanella baltica	sbs	R12956	irreversible	dTMP (C00364)	Thymine (C00178)	Sbal117_1480	K06966	pyrimidine-5'-nucleotide nucleosidase [3.2.2.10]
ko00240	Bacteria	Pseudomonadota	Gammaproteobacteria	Alteromonadales	Shewanellaceae	Shewanella	Shewanella baltica	sbb	R12956	irreversible	dTMP (C00364)	Thymine (C00178)	Sbal175_2964	K06966	pyrimidine-5'-nucleotide nucleosidase [3.2.2.10]
ko00240	Bacteria	Pseudomonadota	Gammaproteobacteria	Alteromonadales	Shewanellaceae	Shewanella	Shewanella loihica	slo	R12956	irreversible	dTMP (C00364)	Thymine (C00178)	Shew_2755	K06966	pyrimidine-5'-nucleotide nucleosidase [3.2.2.10]
ko00240	Bacteria	Pseudomonadota	Gammaproteobacteria	Alteromonadales	Shewanellaceae	Shewanella	Shewanella putrefaciens	spc	R12956	irreversible	dTMP (C00364)	Thymine (C00178)	Sputcn32_1290	K06966	pyrimidine-5'-nucleotide nucleosidase [3.2.2.10]
ko00240	Bacteria	Pseudomonadota	Gammaproteobacteria	Alteromonadales	Shewanellaceae	Shewanella	Shewanella putrefaciens	shp	R12956	irreversible	dTMP (C00364)	Thymine (C00178)	Sput200_1296	K06966	pyrimidine-5'-nucleotide nucleosidase [3.2.2.10]
ko00240	Bacteria	Pseudomonadota	Gammaproteobacteria	Alteromonadales	Shewanellaceae	Shewanella	Shewanella sediminis	sse	R12956	irreversible	dTMP (C00364)	Thymine (C00178)	Ssed_3310	K06966	pyrimidine-5'-nucleotide nucleosidase [3.2.2.10]
ko00240	Bacteria	Pseudomonadota	Gammaproteobacteria	Alteromonadales	Shewanellaceae	Shewanella	Shewanella pealeana	spl	R12956	irreversible	dTMP (C00364)	Thymine (C00178)	Spea_2975	K06966	pyrimidine-5'-nucleotide nucleosidase [3.2.2.10]
ko00240	Bacteria	Pseudomonadota	Gammaproteobacteria	Alteromonadales	Shewanellaceae	Shewanella	Shewanella sp. MR-4	she	R12956	irreversible	dTMP (C00364)	Thymine (C00178)	Shewmr4_2715	K06966	pyrimidine-5'-nucleotide nucleosidase [3.2.2.10]
ko00240	Bacteria	Pseudomonadota	Gammaproteobacteria	Alteromonadales	Shewanellaceae	Shewanella	Shewanella sp. MR-7	shm	R12956	irreversible	dTMP (C00364)	Thymine (C00178)	Shewmr7_2783	K06966	pyrimidine-5'-nucleotide nucleosidase [3.2.2.10]
ko00240	Bacteria	Pseudomonadota	Gammaproteobacteria	Alteromonadales	Shewanellaceae	Shewanella	Shewanella sp. ANA-3	shn	R12956	irreversible	dTMP (C00364)	Thymine (C00178)	Shewana3_2885	K06966	pyrimidine-5'-nucleotide nucleosidase [3.2.2.10]
ko00240	Bacteria	Pseudomonadota	Gammaproteobacteria	Alteromonadales	Shewanellaceae	Shewanella	Shewanella sp. W3-18-1	shw	R12956	irreversible	dTMP (C00364)	Thymine (C00178)	Sputw3181_2813	K06966	pyrimidine-5'-nucleotide nucleosidase [3.2.2.10]
ko00240	Bacteria	Pseudomonadota	Gammaproteobacteria	Alteromonadales	Shewanellaceae	Shewanella	Shewanella halifaxensis	shl	R12956	irreversible	dTMP (C00364)	Thymine (C00178)	Shal_3065	K06966	pyrimidine-5'-nucleotide nucleosidase [3.2.2.10]
ko00240	Bacteria	Pseudomonadota	Gammaproteobacteria	Alteromonadales	Shewanellaceae	Shewanella	Shewanella woodyi	swd	R12956	irreversible	dTMP (C00364)	Thymine (C00178)	Swoo_3459	K06966	pyrimidine-5'-nucleotide nucleosidase [3.2.2.10]
ko00240	Bacteria	Pseudomonadota	Gammaproteobacteria	Alteromonadales	Shewanellaceae	Shewanella	Shewanella piezotolerans	swp	R12956	irreversible	dTMP (C00364)	Thymine (C00178)	swp_3667	K06966	pyrimidine-5'-nucleotide nucleosidase [3.2.2.10]
ko00240	Bacteria	Pseudomonadota	Gammaproteobacteria	Alteromonadales	Shewanellaceae	Shewanella	Shewanella violacea	svo	R12956	irreversible	dTMP (C00364)	Thymine (C00178)	SVI_1143	K06966	pyrimidine-5'-nucleotide nucleosidase [3.2.2.10]
ko00240	Bacteria	Pseudomonadota	Gammaproteobacteria	Alteromonadales	Shewanellaceae	Shewanella	Shewanella sp. FDAARGOS_354	shf	R12956	irreversible	dTMP (C00364)	Thymine (C00178)	CEQ32_08415	K06966	pyrimidine-5'-nucleotide nucleosidase [3.2.2.10]
ko00240	Bacteria	Pseudomonadota	Gammaproteobacteria	Alteromonadales	Shewanellaceae	Shewanella	Shewanella japonica	sja	R12956	irreversible	dTMP (C00364)	Thymine (C00178)	SJ2017_2879	K06966	pyrimidine-5'-nucleotide nucleosidase [3.2.2.10]
ko00240	Bacteria	Pseudomonadota	Gammaproteobacteria	Alteromonadales	Shewanellaceae	Shewanella	Shewanella psychrophila	spsw	R12956	irreversible	dTMP (C00364)	Thymine (C00178)	Sps_02226	K06966	pyrimidine-5'-nucleotide nucleosidase [3.2.2.10]
ko00240	Bacteria	Pseudomonadota	Gammaproteobacteria	Alteromonadales	Shewanellaceae	Shewanella	Shewanella bicestrii	sbj	R12956	irreversible	dTMP (C00364)	Thymine (C00178)	CF168_06430	K06966	pyrimidine-5'-nucleotide nucleosidase [3.2.2.10]
ko00240	Bacteria	Pseudomonadota	Gammaproteobacteria	Alteromonadales	Shewanellaceae	Shewanella	Shewanella marisflavi	smav	R12956	irreversible	dTMP (C00364)	Thymine (C00178)	CFF01_05620	K06966	pyrimidine-5'-nucleotide nucleosidase [3.2.2.10]
ko00240	Bacteria	Pseudomonadota	Gammaproteobacteria	Alteromonadales	Shewanellaceae	Shewanella	Shewanella sp. WE21	shew	R12956	irreversible	dTMP (C00364)	Thymine (C00178)	CKQ84_00850	K06966	pyrimidine-5'-nucleotide nucleosidase [3.2.2.10]
ko00240	Bacteria	Pseudomonadota	Gammaproteobacteria	Alteromonadales	Shewanellaceae	Shewanella	Shewanella algae	salg	R12956	irreversible	dTMP (C00364)	Thymine (C00178)	BS332_00340	K06966	pyrimidine-5'-nucleotide nucleosidase [3.2.2.10]
ko00240	Bacteria	Pseudomonadota	Gammaproteobacteria	Alteromonadales	Shewanellaceae	Shewanella	Shewanella livingstonensis	slj	R12956	irreversible	dTMP (C00364)	Thymine (C00178)	EGC82_15745	K06966	pyrimidine-5'-nucleotide nucleosidase [3.2.2.10]
ko00240	Bacteria	Pseudomonadota	Gammaproteobacteria	Alteromonadales	Shewanellaceae	Shewanella	Shewanella maritima	smai	R12956	irreversible	dTMP (C00364)	Thymine (C00178)	EXU30_02795	K06966	pyrimidine-5'-nucleotide nucleosidase [3.2.2.10]
ko00240	Bacteria	Pseudomonadota	Gammaproteobacteria	Alteromonadales	Shewanellaceae	Shewanella	Shewanella polaris	spol	R12956	irreversible	dTMP (C00364)	Thymine (C00178)	FH971_05960	K06966	pyrimidine-5'-nucleotide nucleosidase [3.2.2.10]
ko00240	Bacteria	Pseudomonadota	Gammaproteobacteria	Alteromonadales	Shewanellaceae	Shewanella	Shewanella benthica	sbk	R12956	irreversible	dTMP (C00364)	Thymine (C00178)	SHEWBE_1852	K06966	pyrimidine-5'-nucleotide nucleosidase [3.2.2.10]
ko00240	Bacteria	Pseudomonadota	Gammaproteobacteria	Alteromonadales	Shewanellaceae	Shewanella	Shewanella khirikhana	skh	R12956	irreversible	dTMP (C00364)	Thymine (C00178)	STH12_02198	K06966	pyrimidine-5'-nucleotide nucleosidase [3.2.2.10]
ko00240	Bacteria	Pseudomonadota	Gammaproteobacteria	Alteromonadales	Shewanellaceae	Shewanella	Shewanella aestuarii	saes	R12956	irreversible	dTMP (C00364)	Thymine (C00178)	HBH39_05580	K06966	pyrimidine-5'-nucleotide nucleosidase [3.2.2.10]
ko00240	Bacteria	Pseudomonadota	Gammaproteobacteria	Alteromonadales	Shewanellaceae	Shewanella	Shewanella litorisediminis	slit	R12956	irreversible	dTMP (C00364)	Thymine (C00178)	JQC75_12555	K06966	pyrimidine-5'-nucleotide nucleosidase [3.2.2.10]
ko00240	Bacteria	Pseudomonadota	Gammaproteobacteria	Alteromonadales	Shewanellaceae	Shewanella	Shewanella dokdonensis	sdk	R12956	irreversible	dTMP (C00364)	Thymine (C00178)	KHX94_15650	K06966	pyrimidine-5'-nucleotide nucleosidase [3.2.2.10]
ko00240	Bacteria	Pseudomonadota	Gammaproteobacteria	Alteromonadales	Shewanellaceae	Shewanella	Shewanella carassii	scaa	R12956	irreversible	dTMP (C00364)	Thymine (C00178)	TUM17387_12220	K06966	pyrimidine-5'-nucleotide nucleosidase [3.2.2.10]
ko00240	Bacteria	Pseudomonadota	Gammaproteobacteria	Alteromonadales	Shewanellaceae	Shewanella	Shewanella psychropiezotolerans	spsh	R12956	irreversible	dTMP (C00364)	Thymine (C00178)	FM037_20630	K06966	pyrimidine-5'-nucleotide nucleosidase [3.2.2.10]
ko00240	Bacteria	Pseudomonadota	Gammaproteobacteria	Alteromonadales	Shewanellaceae	Shewanella	Shewanella eurypsychrophilus	seur	R12956	irreversible	dTMP (C00364)	Thymine (C00178)	FM038_018105	K06966	pyrimidine-5'-nucleotide nucleosidase [3.2.2.10]
ko00240	Bacteria	Pseudomonadota	Gammaproteobacteria	Alteromonadales	Shewanellaceae	Shewanella	Shewanella yunxiaonensis	syk	R12956	irreversible	dTMP (C00364)	Thymine (C00178)	KDN34_11445	K06966	pyrimidine-5'-nucleotide nucleosidase [3.2.2.10]
ko00240	Bacteria	Pseudomonadota	Gammaproteobacteria	Alteromonadales	Shewanellaceae	Shewanella	Shewanella cyperi	scyp	R12956	irreversible	dTMP (C00364)	Thymine (C00178)	JYB88_05065	K06966	pyrimidine-5'-nucleotide nucleosidase [3.2.2.10]
ko00240	Bacteria	Pseudomonadota	Gammaproteobacteria	Alteromonadales	Shewanellaceae	Shewanella	Shewanella avicenniae	savi	R12956	irreversible	dTMP (C00364)	Thymine (C00178)	JYB87_12205	K06966	pyrimidine-5'-nucleotide nucleosidase [3.2.2.10]
ko00240	Bacteria	Pseudomonadota	Gammaproteobacteria	Alteromonadales	Shewanellaceae	Shewanella	Shewanella sedimentimangrovi	ssem	R12956	irreversible	dTMP (C00364)	Thymine (C00178)	JYB85_05300	K06966	pyrimidine-5'-nucleotide nucleosidase [3.2.2.10]
ko00240	Bacteria	Pseudomonadota	Gammaproteobacteria	Alteromonadales	Shewanellaceae	Shewanella	Shewanella glacialimarina	sgla	R12956	irreversible	dTMP (C00364)	Thymine (C00178)	FJ709_12715	K06966	pyrimidine-5'-nucleotide nucleosidase [3.2.2.10]
ko00240	Bacteria	Pseudomonadota	Gammaproteobacteria	Alteromonadales	Shewanellaceae	Shewanella	Shewanella inventionis	sinv	R12956	irreversible	dTMP (C00364)	Thymine (C00178)	K8B83_17135	K06966	pyrimidine-5'-nucleotide nucleosidase [3.2.2.10]
ko00240	Bacteria	Pseudomonadota	Gammaproteobacteria	Alteromonadales	Shewanellaceae	Shewanella	Shewanella xiamenensis	sxm	R12956	irreversible	dTMP (C00364)	Thymine (C00178)	MKD32_14040	K06966	pyrimidine-5'-nucleotide nucleosidase [3.2.2.10]
ko00240	Bacteria	Pseudomonadota	Gammaproteobacteria	Alteromonadales	Shewanellaceae	Shewanella	Shewanella vesiculosa	svm	R12956	irreversible	dTMP (C00364)	Thymine (C00178)	KDH10_000154	K06966	pyrimidine-5'-nucleotide nucleosidase [3.2.2.10]
ko00240	Bacteria	Pseudomonadota	Gammaproteobacteria	Alteromonadales	Shewanellaceae	Shewanella	Shewanella sp. JNE2	shej	R12956	irreversible	dTMP (C00364)	Thymine (C00178)	MZ182_06155	K06966	pyrimidine-5'-nucleotide nucleosidase [3.2.2.10]
ko00240	Bacteria	Pseudomonadota	Gammaproteobacteria	Alteromonadales	Shewanellaceae	Shewanella	Shewanella chilikensis	schk	R12956	irreversible	dTMP (C00364)	Thymine (C00178)	GII14_07125	K06966	pyrimidine-5'-nucleotide nucleosidase [3.2.2.10]
ko00240	Bacteria	Pseudomonadota	Gammaproteobacteria	Alteromonadales	Idiomarinaceae	Idiomarina	Idiomarina loihiensis	ilo	R12956	irreversible	dTMP (C00364)	Thymine (C00178)	IL0858	K06966	pyrimidine-5'-nucleotide nucleosidase [3.2.2.10]
ko00240	Bacteria	Pseudomonadota	Gammaproteobacteria	Alteromonadales	Idiomarinaceae	Idiomarina	Idiomarina loihiensis	ili	R12956	irreversible	dTMP (C00364)	Thymine (C00178)	K734_04310	K06966	pyrimidine-5'-nucleotide nucleosidase [3.2.2.10]
ko00240	Bacteria	Pseudomonadota	Gammaproteobacteria	Alteromonadales	Idiomarinaceae	Idiomarina	Idiomarina piscisalsi	ipi	R12956	irreversible	dTMP (C00364)	Thymine (C00178)	CEW91_07635	K06966	pyrimidine-5'-nucleotide nucleosidase [3.2.2.10]
ko00240	Bacteria	Pseudomonadota	Gammaproteobacteria	Alteromonadales	Idiomarinaceae	Idiomarina	Idiomarina sp. X4	idi	R12956	irreversible	dTMP (C00364)	Thymine (C00178)	CWC33_00475	K06966	pyrimidine-5'-nucleotide nucleosidase [3.2.2.10]
ko00240	Bacteria	Pseudomonadota	Gammaproteobacteria	Alteromonadales	Idiomarinaceae	Idiomarina	Idiomarina sp. OT37-5b	idt	R12956	irreversible	dTMP (C00364)	Thymine (C00178)	C5610_04625	K06966	pyrimidine-5'-nucleotide nucleosidase [3.2.2.10]
ko00240	Bacteria	Pseudomonadota	Gammaproteobacteria	Alteromonadales	Idiomarinaceae	Idiomarina	Idiomarina abyssalis	iab	R12956	irreversible	dTMP (C00364)	Thymine (C00178)	K5X84_07475	K06966	pyrimidine-5'-nucleotide nucleosidase [3.2.2.10]
ko00240	Bacteria	Pseudomonadota	Gammaproteobacteria	Alteromonadales	Colwelliaceae	Colwellia	Colwellia psychrerythraea	cps	R12956	irreversible	dTMP (C00364)	Thymine (C00178)	CPS_3537	K06966	pyrimidine-5'-nucleotide nucleosidase [3.2.2.10]
ko00240	Bacteria	Pseudomonadota	Gammaproteobacteria	Alteromonadales	Colwelliaceae	Colwellia	Colwellia sp. MT41	com	R12956	irreversible	dTMP (C00364)	Thymine (C00178)	CMT41_12040	K06966	pyrimidine-5'-nucleotide nucleosidase [3.2.2.10]
ko00240	Bacteria	Pseudomonadota	Gammaproteobacteria	Alteromonadales	Colwelliaceae	Colwellia	Colwellia sp. PAMC 20917	coz	R12956	irreversible	dTMP (C00364)	Thymine (C00178)	A3Q34_15925	K06966	pyrimidine-5'-nucleotide nucleosidase [3.2.2.10]
ko00240	Bacteria	Pseudomonadota	Gammaproteobacteria	Alteromonadales	Colwelliaceae	Colwellia	Colwellia sp. PAMC 21821	colw	R12956	irreversible	dTMP (C00364)	Thymine (C00178)	A3Q33_15960	K06966	pyrimidine-5'-nucleotide nucleosidase [3.2.2.10]
ko00240	Bacteria	Pseudomonadota	Gammaproteobacteria	Alteromonadales	Colwelliaceae	Colwellia	Colwellia sp. Arc7-D	cola	R12956	irreversible	dTMP (C00364)	Thymine (C00178)	DBO93_11300	K06966	pyrimidine-5'-nucleotide nucleosidase [3.2.2.10]
ko00240	Bacteria	Pseudomonadota	Gammaproteobacteria	Alteromonadales	Colwelliaceae	Colwellia	Colwellia sp. Arc7-635	cov	R12956	irreversible	dTMP (C00364)	Thymine (C00178)	EKO29_08565	K06966	pyrimidine-5'-nucleotide nucleosidase [3.2.2.10]
ko00240	Bacteria	Pseudomonadota	Gammaproteobacteria	Alteromonadales	Colwelliaceae	Cognaticolwellia	Cognaticolwellia beringensis	cber	R12956	irreversible	dTMP (C00364)	Thymine (C00178)	B5D82_16170	K06966	pyrimidine-5'-nucleotide nucleosidase [3.2.2.10]
ko00240	Bacteria	Pseudomonadota	Gammaproteobacteria	Alteromonadales	Colwelliaceae	Litorilituus	Litorilituus sediminis	lsd	R12956	irreversible	dTMP (C00364)	Thymine (C00178)	EMK97_18560	K06966	pyrimidine-5'-nucleotide nucleosidase [3.2.2.10]
ko00240	Bacteria	Pseudomonadota	Gammaproteobacteria	Alteromonadales	Colwelliaceae	Thalassotalea	Thalassotalea sp. HSM 43	tht	R12956	irreversible	dTMP (C00364)	Thymine (C00178)	E2K93_01925	K06966	pyrimidine-5'-nucleotide nucleosidase [3.2.2.10]
ko00240	Bacteria	Pseudomonadota	Gammaproteobacteria	Alteromonadales	Colwelliaceae	Thalassotalea	Thalassotalea sp. PS06	thap	R12956	irreversible	dTMP (C00364)	Thymine (C00178)	FNC98_10405	K06966	pyrimidine-5'-nucleotide nucleosidase [3.2.2.10]
ko00240	Bacteria	Pseudomonadota	Gammaproteobacteria	Alteromonadales	Colwelliaceae	Thalassotalea	Thalassotalea sp. LPB0316	thab	R12956	irreversible	dTMP (C00364)	Thymine (C00178)	LP316_09205	K06966	pyrimidine-5'-nucleotide nucleosidase [3.2.2.10]
ko00240	Bacteria	Pseudomonadota	Gammaproteobacteria	Alteromonadales	Colwelliaceae	Thalassomonas	Thalassomonas haliotis	that	R12956	irreversible	dTMP (C00364)	Thymine (C00178)	H3N35_19580	K06966	pyrimidine-5'-nucleotide nucleosidase [3.2.2.10]
ko00240	Bacteria	Pseudomonadota	Gammaproteobacteria	Alteromonadales	Colwelliaceae	Thalassomonas	Thalassomonas actiniarum	tact	R12956	irreversible	dTMP (C00364)	Thymine (C00178)	SG35_020700	K06966	pyrimidine-5'-nucleotide nucleosidase [3.2.2.10]
ko00240	Bacteria	Pseudomonadota	Gammaproteobacteria	Alteromonadales	Colwelliaceae	Thalassomonas	Thalassomonas viridans	tvd	R12956	irreversible	dTMP (C00364)	Thymine (C00178)	SG34_008450	K06966	pyrimidine-5'-nucleotide nucleosidase [3.2.2.10]
ko00240	Bacteria	Pseudomonadota	Gammaproteobacteria	Alteromonadales	Pseudoalteromonadaceae	Pseudoalteromonas	Pseudoalteromonas translucida	pha	R12956	irreversible	dTMP (C00364)	Thymine (C00178)	PSHAb0469	K06966	pyrimidine-5'-nucleotide nucleosidase [3.2.2.10]
ko00240	Bacteria	Pseudomonadota	Gammaproteobacteria	Alteromonadales	Pseudoalteromonadaceae	Pseudoalteromonas	Pseudoalteromonas translucida	ptn	R12956	irreversible	dTMP (C00364)	Thymine (C00178)	PTRA_b0673	K06966	pyrimidine-5'-nucleotide nucleosidase [3.2.2.10]
ko00240	Bacteria	Pseudomonadota	Gammaproteobacteria	Alteromonadales	Alteromonadaceae	Paraglaciecola	Paraglaciecola sp. T6c	pat	R12956	irreversible	dTMP (C00364)	Thymine (C00178)	Patl_3194	K06966	pyrimidine-5'-nucleotide nucleosidase [3.2.2.10]
ko00240	Bacteria	Pseudomonadota	Gammaproteobacteria	Alteromonadales	Pseudoalteromonadaceae	Pseudoalteromonas	Pseudoalteromonas sp. SM9913	psm	R12956	irreversible	dTMP (C00364)	Thymine (C00178)	PSM_B0545	K06966	pyrimidine-5'-nucleotide nucleosidase [3.2.2.10]
ko00240	Bacteria	Pseudomonadota	Gammaproteobacteria	Alteromonadales	Pseudoalteromonadaceae	Pseudoalteromonas	Pseudoalteromonas piratica	pseo	R12956	irreversible	dTMP (C00364)	Thymine (C00178)	OM33_18490	K06966	pyrimidine-5'-nucleotide nucleosidase [3.2.2.10]
ko00240	Bacteria	Pseudomonadota	Gammaproteobacteria	Alteromonadales	Pseudoalteromonadaceae	Pseudoalteromonas	Pseudoalteromonas issachenkonii	pia	R12956	irreversible	dTMP (C00364)	Thymine (C00178)	PI2015_3557	K06966	pyrimidine-5'-nucleotide nucleosidase [3.2.2.10]
ko00240	Bacteria	Pseudomonadota	Gammaproteobacteria	Alteromonadales	Pseudoalteromonadaceae	Pseudoalteromonas	Pseudoalteromonas phenolica	pphe	R12956	irreversible	dTMP (C00364)	Thymine (C00178)	PP2015_4184	K06966	pyrimidine-5'-nucleotide nucleosidase [3.2.2.10]
ko00240	Bacteria	Pseudomonadota	Gammaproteobacteria	Alteromonadales	Pseudoalteromonadaceae	Pseudoalteromonas	Pseudoalteromonas sp. Bsw20308	pbw	R12956	irreversible	dTMP (C00364)	Thymine (C00178)	D172_019700	K06966	pyrimidine-5'-nucleotide nucleosidase [3.2.2.10]
ko00240	Bacteria	Pseudomonadota	Gammaproteobacteria	Alteromonadales	Pseudoalteromonadaceae	Pseudoalteromonas	Pseudoalteromonas rubra	prr	R12956	irreversible	dTMP (C00364)	Thymine (C00178)	AT705_21860	K06966	pyrimidine-5'-nucleotide nucleosidase [3.2.2.10]
ko00240	Bacteria	Pseudomonadota	Gammaproteobacteria	Alteromonadales	Pseudoalteromonadaceae	Pseudoalteromonas	Pseudoalteromonas luteoviolacea	plz	R12956	irreversible	dTMP (C00364)	Thymine (C00178)	S4054249_22230	K06966	pyrimidine-5'-nucleotide nucleosidase [3.2.2.10]
ko00240	Bacteria	Pseudomonadota	Gammaproteobacteria	Alteromonadales	Pseudoalteromonadaceae	Pseudoalteromonas	Pseudoalteromonas aliena	paln	R12956	irreversible	dTMP (C00364)	Thymine (C00178)	B0W48_01175	K06966	pyrimidine-5'-nucleotide nucleosidase [3.2.2.10]
ko00240	Bacteria	Pseudomonadota	Gammaproteobacteria	Alteromonadales	Pseudoalteromonadaceae	Pseudoalteromonas	Pseudoalteromonas piscicida	ppis	R12956	irreversible	dTMP (C00364)	Thymine (C00178)	B1L02_20535	K06966	pyrimidine-5'-nucleotide nucleosidase [3.2.2.10]
ko00240	Bacteria	Pseudomonadota	Gammaproteobacteria	Alteromonadales	Pseudoalteromonadaceae	Pseudoalteromonas	Pseudoalteromonas espejiana	pea	R12956	irreversible	dTMP (C00364)	Thymine (C00178)	PESP_b0755	K06966	pyrimidine-5'-nucleotide nucleosidase [3.2.2.10]
ko00240	Bacteria	Pseudomonadota	Gammaproteobacteria	Alteromonadales	Pseudoalteromonadaceae	Pseudoalteromonas	Pseudoalteromonas spongiae	pspo	R12956	irreversible	dTMP (C00364)	Thymine (C00178)	PSPO_b0904	K06966	pyrimidine-5'-nucleotide nucleosidase [3.2.2.10]
ko00240	Bacteria	Pseudomonadota	Gammaproteobacteria	Alteromonadales	Pseudoalteromonadaceae	Pseudoalteromonas	Pseudoalteromonas arctica	part	R12956	irreversible	dTMP (C00364)	Thymine (C00178)	PARC_b0721	K06966	pyrimidine-5'-nucleotide nucleosidase [3.2.2.10]
ko00240	Bacteria	Pseudomonadota	Gammaproteobacteria	Alteromonadales	Pseudoalteromonadaceae	Pseudoalteromonas	Pseudoalteromonas tunicata	ptu	R12956	irreversible	dTMP (C00364)	Thymine (C00178)	PTUN_b0819	K06966	pyrimidine-5'-nucleotide nucleosidase [3.2.2.10]
ko00240	Bacteria	Pseudomonadota	Gammaproteobacteria	Alteromonadales	Pseudoalteromonadaceae	Pseudoalteromonas	Pseudoalteromonas nigrifaciens	png	R12956	irreversible	dTMP (C00364)	Thymine (C00178)	PNIG_b0635	K06966	pyrimidine-5'-nucleotide nucleosidase [3.2.2.10]
ko00240	Bacteria	Pseudomonadota	Gammaproteobacteria	Alteromonadales	Pseudoalteromonadaceae	Pseudoalteromonas	Pseudoalteromonas tetraodonis	ptd	R12956	irreversible	dTMP (C00364)	Thymine (C00178)	PTET_b0677	K06966	pyrimidine-5'-nucleotide nucleosidase [3.2.2.10]
ko00240	Bacteria	Pseudomonadota	Gammaproteobacteria	Alteromonadales	Pseudoalteromonadaceae	Pseudoalteromonas	Pseudoalteromonas sp. NC201	psen	R12956	irreversible	dTMP (C00364)	Thymine (C00178)	PNC201_19375	K06966	pyrimidine-5'-nucleotide nucleosidase [3.2.2.10]
ko00240	Bacteria	Pseudomonadota	Gammaproteobacteria	Alteromonadales	Pseudoalteromonadaceae	Pseudoalteromonas	Pseudoalteromonas donghaensis	pdj	R12956	irreversible	dTMP (C00364)	Thymine (C00178)	D0907_16950	K06966	pyrimidine-5'-nucleotide nucleosidase [3.2.2.10]
ko00240	Bacteria	Pseudomonadota	Gammaproteobacteria	Alteromonadales	Pseudoalteromonadaceae	Pseudoalteromonas	Pseudoalteromonas agarivorans	paga	R12956	irreversible	dTMP (C00364)	Thymine (C00178)	PAGA_b0858	K06966	pyrimidine-5'-nucleotide nucleosidase [3.2.2.10]
ko00240	Bacteria	Pseudomonadota	Gammaproteobacteria	Alteromonadales	Pseudoalteromonadaceae	Pseudoalteromonas	Pseudoalteromonas carrageenovora	pcar	R12956	irreversible	dTMP (C00364)	Thymine (C00178)	PC2016_3274	K06966	pyrimidine-5'-nucleotide nucleosidase [3.2.2.10]
ko00240	Bacteria	Pseudomonadota	Gammaproteobacteria	Alteromonadales	Pseudoalteromonadaceae	Pseudoalteromonas	Pseudoalteromonas xiamenensis	pxi	R12956	irreversible	dTMP (C00364)	Thymine (C00178)	J5O05_20235	K06966	pyrimidine-5'-nucleotide nucleosidase [3.2.2.10]
ko00240	Bacteria	Pseudomonadota	Gammaproteobacteria	Alteromonadales	Pseudoalteromonadaceae	Pseudoalteromonas	Pseudoalteromonas viridis	pvb	R12956	irreversible	dTMP (C00364)	Thymine (C00178)	J5X90_20130	K06966	pyrimidine-5'-nucleotide nucleosidase [3.2.2.10]
ko00240	Bacteria	Pseudomonadota	Gammaproteobacteria	Alteromonadales	Pseudoalteromonadaceae	Pseudoalteromonas	Pseudoalteromonas sp. A25	psaz	R12956	irreversible	dTMP (C00364)	Thymine (C00178)	PA25_32960	K06966	pyrimidine-5'-nucleotide nucleosidase [3.2.2.10]
ko00240	Bacteria	Pseudomonadota	Gammaproteobacteria	Alteromonadales	Pseudoalteromonadaceae	Pseudoalteromonas	Pseudoalteromonas distincta	pdv	R12956	irreversible	dTMP (C00364)	Thymine (C00178)	FFU37_16910	K06966	pyrimidine-5'-nucleotide nucleosidase [3.2.2.10]
ko00240	Bacteria	Pseudomonadota	Gammaproteobacteria	Alteromonadales	Pseudoalteromonadaceae	Pseudoalteromonas	Pseudoalteromonas flavipulchra	pfli	R12956	irreversible	dTMP (C00364)	Thymine (C00178)	CTT31_21170	K06966	pyrimidine-5'-nucleotide nucleosidase [3.2.2.10]
ko00240	Bacteria	Pseudomonadota	Gammaproteobacteria	Alteromonadales	Pseudoalteromonadaceae	Pseudoalteromonas	Pseudoalteromonas shioyasakiensis	psho	R12956	irreversible	dTMP (C00364)	Thymine (C00178)	KQ246_17660	K06966	pyrimidine-5'-nucleotide nucleosidase [3.2.2.10]
ko00240	Bacteria	Pseudomonadota	Gammaproteobacteria	Alteromonadales	Pseudoalteromonadaceae	Psychrosphaera	Psychrosphaera ytuae	psym	R12956	irreversible	dTMP (C00364)	Thymine (C00178)	J1N51_01680	K06966	pyrimidine-5'-nucleotide nucleosidase [3.2.2.10]
ko00240	Bacteria	Pseudomonadota	Gammaproteobacteria	Alteromonadales	Alteromonadaceae	Alteromonas	Alteromonas mediterranea	amc	R12956	irreversible	dTMP (C00364)	Thymine (C00178)	MADE_1004890	K06966	pyrimidine-5'-nucleotide nucleosidase [3.2.2.10]
ko00240	Bacteria	Pseudomonadota	Gammaproteobacteria	Alteromonadales	Alteromonadaceae	Alteromonas	Alteromonas mediterranea	amh	R12956	irreversible	dTMP (C00364)	Thymine (C00178)	I633_04875	K06966	pyrimidine-5'-nucleotide nucleosidase [3.2.2.10]
ko00240	Bacteria	Pseudomonadota	Gammaproteobacteria	Alteromonadales	Alteromonadaceae	Alteromonas	Alteromonas mediterranea	amaa	R12956	irreversible	dTMP (C00364)	Thymine (C00178)	amad1_04755	K06966	pyrimidine-5'-nucleotide nucleosidase [3.2.2.10]
ko00240	Bacteria	Pseudomonadota	Gammaproteobacteria	Alteromonadales	Alteromonadaceae	Alteromonas	Alteromonas mediterranea	amal	R12956	irreversible	dTMP (C00364)	Thymine (C00178)	I607_04520	K06966	pyrimidine-5'-nucleotide nucleosidase [3.2.2.10]
ko00240	Bacteria	Pseudomonadota	Gammaproteobacteria	Alteromonadales	Alteromonadaceae	Alteromonas	Alteromonas mediterranea	amae	R12956	irreversible	dTMP (C00364)	Thymine (C00178)	I876_04730	K06966	pyrimidine-5'-nucleotide nucleosidase [3.2.2.10]
ko00240	Bacteria	Pseudomonadota	Gammaproteobacteria	Alteromonadales	Alteromonadaceae	Alteromonas	Alteromonas mediterranea	amao	R12956	irreversible	dTMP (C00364)	Thymine (C00178)	I634_04905	K06966	pyrimidine-5'-nucleotide nucleosidase [3.2.2.10]
ko00240	Bacteria	Pseudomonadota	Gammaproteobacteria	Alteromonadales	Alteromonadaceae	Alteromonas	Alteromonas mediterranea	amad	R12956	irreversible	dTMP (C00364)	Thymine (C00178)	I636_04750	K06966	pyrimidine-5'-nucleotide nucleosidase [3.2.2.10]
ko00240	Bacteria	Pseudomonadota	Gammaproteobacteria	Alteromonadales	Alteromonadaceae	Alteromonas	Alteromonas mediterranea	amai	R12956	irreversible	dTMP (C00364)	Thymine (C00178)	I635_04725	K06966	pyrimidine-5'-nucleotide nucleosidase [3.2.2.10]
ko00240	Bacteria	Pseudomonadota	Gammaproteobacteria	Alteromonadales	Alteromonadaceae	Alteromonas	Alteromonas mediterranea	amag	R12956	irreversible	dTMP (C00364)	Thymine (C00178)	I533_04485	K06966	pyrimidine-5'-nucleotide nucleosidase [3.2.2.10]
ko00240	Bacteria	Pseudomonadota	Gammaproteobacteria	Alteromonadales	Alteromonadaceae	Alteromonas	Alteromonas macleodii	amac	R12956	irreversible	dTMP (C00364)	Thymine (C00178)	MASE_04365	K06966	pyrimidine-5'-nucleotide nucleosidase [3.2.2.10]
ko00240	Bacteria	Pseudomonadota	Gammaproteobacteria	Alteromonadales	Alteromonadaceae	Alteromonas	Alteromonas macleodii	amb	R12956	irreversible	dTMP (C00364)	Thymine (C00178)	AMBAS45_04630	K06966	pyrimidine-5'-nucleotide nucleosidase [3.2.2.10]
ko00240	Bacteria	Pseudomonadota	Gammaproteobacteria	Alteromonadales	Alteromonadaceae	Alteromonas	Alteromonas macleodii	amg	R12956	irreversible	dTMP (C00364)	Thymine (C00178)	AMEC673_04485	K06966	pyrimidine-5'-nucleotide nucleosidase [3.2.2.10]
ko00240	Bacteria	Pseudomonadota	Gammaproteobacteria	Alteromonadales	Alteromonadaceae	Alteromonas	Alteromonas macleodii	amk	R12956	irreversible	dTMP (C00364)	Thymine (C00178)	AMBLS11_04470	K06966	pyrimidine-5'-nucleotide nucleosidase [3.2.2.10]
ko00240	Bacteria	Pseudomonadota	Gammaproteobacteria	Alteromonadales	Alteromonadaceae	Alteromonas	Alteromonas naphthalenivorans	alt	R12956	irreversible	dTMP (C00364)	Thymine (C00178)	ambt_13805	K06966	pyrimidine-5'-nucleotide nucleosidase [3.2.2.10]
ko00240	Bacteria	Pseudomonadota	Gammaproteobacteria	Alteromonadales	Alteromonadaceae	Alteromonas	Alteromonas australica	aal	R12956	irreversible	dTMP (C00364)	Thymine (C00178)	EP13_04685	K06966	pyrimidine-5'-nucleotide nucleosidase [3.2.2.10]
ko00240	Bacteria	Pseudomonadota	Gammaproteobacteria	Alteromonadales	Alteromonadaceae	Alteromonas	Alteromonas australica	aaus	R12956	irreversible	dTMP (C00364)	Thymine (C00178)	EP12_04710	K06966	pyrimidine-5'-nucleotide nucleosidase [3.2.2.10]
ko00240	Bacteria	Pseudomonadota	Gammaproteobacteria	Alteromonadales	Alteromonadaceae	Alteromonas	Alteromonas stellipolaris	asp	R12956	irreversible	dTMP (C00364)	Thymine (C00178)	AOR13_2568	K06966	pyrimidine-5'-nucleotide nucleosidase [3.2.2.10]
ko00240	Bacteria	Pseudomonadota	Gammaproteobacteria	Alteromonadales	Alteromonadaceae	Alteromonas	Alteromonas stellipolaris	asq	R12956	irreversible	dTMP (C00364)	Thymine (C00178)	AVL57_05895	K06966	pyrimidine-5'-nucleotide nucleosidase [3.2.2.10]
ko00240	Bacteria	Pseudomonadota	Gammaproteobacteria	Alteromonadales	Alteromonadaceae	Alteromonas	Alteromonas stellipolaris	aaw	R12956	irreversible	dTMP (C00364)	Thymine (C00178)	AVL56_04735	K06966	pyrimidine-5'-nucleotide nucleosidase [3.2.2.10]
ko00240	Bacteria	Pseudomonadota	Gammaproteobacteria	Alteromonadales	Alteromonadaceae	Alteromonas	Alteromonas sp. RKMC-009	alr	R12956	irreversible	dTMP (C00364)	Thymine (C00178)	DS731_06030	K06966	pyrimidine-5'-nucleotide nucleosidase [3.2.2.10]
ko00240	Bacteria	Pseudomonadota	Gammaproteobacteria	Alteromonadales	Alteromonadaceae	Alteromonas	Alteromonas sp. Mac1	ale	R12956	irreversible	dTMP (C00364)	Thymine (C00178)	AV939_04935	K06966	pyrimidine-5'-nucleotide nucleosidase [3.2.2.10]
ko00240	Bacteria	Pseudomonadota	Gammaproteobacteria	Alteromonadales	Alteromonadaceae	Alteromonas	Alteromonas sp. Mac2	alz	R12956	irreversible	dTMP (C00364)	Thymine (C00178)	AV940_04780	K06966	pyrimidine-5'-nucleotide nucleosidase [3.2.2.10]
ko00240	Bacteria	Pseudomonadota	Gammaproteobacteria	Alteromonadales	Alteromonadaceae	Alteromonas	Alteromonas pelagimontana	apel	R12956	irreversible	dTMP (C00364)	Thymine (C00178)	CA267_013820	K06966	pyrimidine-5'-nucleotide nucleosidase [3.2.2.10]
ko00240	Bacteria	Pseudomonadota	Gammaproteobacteria	Alteromonadales	Alteromonadaceae	Salinimonas	Salinimonas sediminis	salm	R12956	irreversible	dTMP (C00364)	Thymine (C00178)	D0Y50_04275	K06966	pyrimidine-5'-nucleotide nucleosidase [3.2.2.10]
ko00240	Bacteria	Pseudomonadota	Gammaproteobacteria	Alteromonadales	Alteromonadaceae	Salinimonas	Salinimonas iocasae	salk	R12956	irreversible	dTMP (C00364)	Thymine (C00178)	FBQ74_13020	K06966	pyrimidine-5'-nucleotide nucleosidase [3.2.2.10]
ko00240	Bacteria	Pseudomonadota	Gammaproteobacteria	Alteromonadales	Alteromonadaceae	Glaciecola	Glaciecola sp. 4H-3-7+YE-5	gag	R12956	irreversible	dTMP (C00364)	Thymine (C00178)	Glaag_1138	K06966	pyrimidine-5'-nucleotide nucleosidase [3.2.2.10]
ko00240	Bacteria	Pseudomonadota	Gammaproteobacteria	Alteromonadales	Alteromonadaceae	Glaciecola	Glaciecola nitratireducens	gni	R12956	irreversible	dTMP (C00364)	Thymine (C00178)	GNIT_2476	K06966	pyrimidine-5'-nucleotide nucleosidase [3.2.2.10]
ko00240	Bacteria	Pseudomonadota	Gammaproteobacteria	Alteromonadales	Alteromonadaceae	Paraglaciecola	Paraglaciecola psychrophila	gps	R12956	irreversible	dTMP (C00364)	Thymine (C00178)	C427_1661	K06966	pyrimidine-5'-nucleotide nucleosidase [3.2.2.10]
ko00240	Bacteria	Pseudomonadota	Gammaproteobacteria	Alteromonadales	Alteromonadaceae	Paraglaciecola	Paraglaciecola mesophila	pmes	R12956	irreversible	dTMP (C00364)	Thymine (C00178)	FX988_03715	K06966	pyrimidine-5'-nucleotide nucleosidase [3.2.2.10]
ko00240	Bacteria	Pseudomonadota	Gammaproteobacteria	Alteromonadales	Alteromonadaceae	Lacimicrobium	Lacimicrobium alkaliphilum	lal	R12956	irreversible	dTMP (C00364)	Thymine (C00178)	AT746_05290	K06966	pyrimidine-5'-nucleotide nucleosidase [3.2.2.10]
ko00240	Bacteria	Pseudomonadota	Gammaproteobacteria	Alteromonadales	Alteromonadaceae	Saccharobesus	Saccharobesus litoralis	cate	R12956	irreversible	dTMP (C00364)	Thymine (C00178)	C2869_01735	K06966	pyrimidine-5'-nucleotide nucleosidase [3.2.2.10]
ko00240	Bacteria	Pseudomonadota	Gammaproteobacteria	Alteromonadales	Alteromonadaceae	Saliniradius	Saliniradius amylolyticus	salh	R12956	irreversible	dTMP (C00364)	Thymine (C00178)	HMF8227_02171	K06966	pyrimidine-5'-nucleotide nucleosidase [3.2.2.10]
ko00240	Bacteria	Pseudomonadota	Gammaproteobacteria	Alteromonadales	Alteromonadaceae	Hydrocarboniclastica	Hydrocarboniclastica marina	hmi	R12956	irreversible	dTMP (C00364)	Thymine (C00178)	soil367_16160	K06966	pyrimidine-5'-nucleotide nucleosidase [3.2.2.10]
ko00240	Bacteria	Pseudomonadota	Gammaproteobacteria	Alteromonadales	Alteromonadaceae	Paraneptunicella	Paraneptunicella aestuarii	paew	R12956	irreversible	dTMP (C00364)	Thymine (C00178)	KIH87_04865	K06966	pyrimidine-5'-nucleotide nucleosidase [3.2.2.10]
ko00240	Bacteria	Pseudomonadota	Gammaproteobacteria	Alteromonadales	Alteromonadaceae	Agarivorans	Agarivorans sp. TSD2052	agz	R12956	irreversible	dTMP (C00364)	Thymine (C00178)	M0C34_13050	K06966	pyrimidine-5'-nucleotide nucleosidase [3.2.2.10]
ko00240	Bacteria	Pseudomonadota	Gammaproteobacteria	Alteromonadales	Alteromonadaceae	Agarivorans	Agarivorans sp. B2Z047	agq	R12956	irreversible	dTMP (C00364)	Thymine (C00178)	LQZ07_09720	K06966	pyrimidine-5'-nucleotide nucleosidase [3.2.2.10]
ko00240	Bacteria	Pseudomonadota	Gammaproteobacteria	Alteromonadales	Alteromonadaceae	Alkalimarinus	Alkalimarinus sp. A2M4	alkm	R12956	irreversible	dTMP (C00364)	Thymine (C00178)	NKI27_02290	K06966	pyrimidine-5'-nucleotide nucleosidase [3.2.2.10]
ko00240	Bacteria	Pseudomonadota	Gammaproteobacteria	Alteromonadales	Alteromonadaceae	Alkalimarinus	Alkalimarinus sediminis	asem	R12956	irreversible	dTMP (C00364)	Thymine (C00178)	NNL22_15860	K06966	pyrimidine-5'-nucleotide nucleosidase [3.2.2.10]
ko00240	Bacteria	Pseudomonadota	Gammaproteobacteria	Alteromonadales	Alteromonadaceae	Catenovulum	Catenovulum sp. TS8	catt	R12956	irreversible	dTMP (C00364)	Thymine (C00178)	OLW01_03495	K06966	pyrimidine-5'-nucleotide nucleosidase [3.2.2.10]
ko00240	Bacteria	Pseudomonadota	Gammaproteobacteria	Alteromonadales	Psychromonadaceae	Psychromonas	Psychromonas ingrahamii	pin	R12956	irreversible	dTMP (C00364)	Thymine (C00178)	Ping_2775	K06966	pyrimidine-5'-nucleotide nucleosidase [3.2.2.10]
ko00240	Bacteria	Pseudomonadota	Gammaproteobacteria	Alteromonadales	Psychromonadaceae	Psychromonas	Psychromonas sp. CNPT3	psy	R12956	irreversible	dTMP (C00364)	Thymine (C00178)	PCNPT3_09585	K06966	pyrimidine-5'-nucleotide nucleosidase [3.2.2.10]
ko00240	Bacteria	Pseudomonadota	Gammaproteobacteria	Alteromonadales	Ferrimonadaceae	Ferrimonas	Ferrimonas balearica	fbl	R12956	irreversible	dTMP (C00364)	Thymine (C00178)	Fbal_2807	K06966	pyrimidine-5'-nucleotide nucleosidase [3.2.2.10]
ko00240	Bacteria	Pseudomonadota	Gammaproteobacteria	Alteromonadales	Ferrimonadaceae	Ferrimonas	Ferrimonas lipolytica	fes	R12956	irreversible	dTMP (C00364)	Thymine (C00178)	HER31_09175	K06966	pyrimidine-5'-nucleotide nucleosidase [3.2.2.10]
ko00240	Bacteria	Pseudomonadota	Gammaproteobacteria	Alteromonadales	Moritellaceae	Moritella	Moritella viscosa	mvs	R12956	irreversible	dTMP (C00364)	Thymine (C00178)	MVIS_3868	K06966	pyrimidine-5'-nucleotide nucleosidase [3.2.2.10]
ko00240	Bacteria	Pseudomonadota	Gammaproteobacteria	Alteromonadales	Moritellaceae	Moritella	Moritella yayanosii	mya	R12956	irreversible	dTMP (C00364)	Thymine (C00178)	MORIYA_3574	K06966	pyrimidine-5'-nucleotide nucleosidase [3.2.2.10]
ko00240	Bacteria	Pseudomonadota	Gammaproteobacteria	Alteromonadales	Moritellaceae	Moritella	Moritella marina	mmaa	R12956	irreversible	dTMP (C00364)	Thymine (C00178)	FR932_20695	K06966	pyrimidine-5'-nucleotide nucleosidase [3.2.2.10]
ko00240	Bacteria	Pseudomonadota	Gammaproteobacteria	Alteromonadales	Moritellaceae	Moritella	Moritella sp. 36	moq	R12956	irreversible	dTMP (C00364)	Thymine (C00178)	HWV03_02630	K06966	pyrimidine-5'-nucleotide nucleosidase [3.2.2.10]
ko00240	Bacteria	Pseudomonadota	Gammaproteobacteria	Cellvibrionales	Cellvibrionaceae	Cellvibrio	Cellvibrio japonicus	cja	R12956	irreversible	dTMP (C00364)	Thymine (C00178)	CJA_1346	K06966	pyrimidine-5'-nucleotide nucleosidase [3.2.2.10]
ko00240	Bacteria	Pseudomonadota	Gammaproteobacteria	Cellvibrionales	Cellvibrionaceae	Cellvibrio	Cellvibrio sp. PSBB023	ceb	R12956	irreversible	dTMP (C00364)	Thymine (C00178)	B0D95_01845	K06966	pyrimidine-5'-nucleotide nucleosidase [3.2.2.10]
ko00240	Bacteria	Pseudomonadota	Gammaproteobacteria	Cellvibrionales	Cellvibrionaceae	Cellvibrio	Cellvibrio sp. PSBB006	cell	R12956	irreversible	dTMP (C00364)	Thymine (C00178)	CBR65_07440	K06966	pyrimidine-5'-nucleotide nucleosidase [3.2.2.10]
ko00240	Bacteria	Pseudomonadota	Gammaproteobacteria	Cellvibrionales	Cellvibrionaceae	Cellvibrio	Cellvibrio sp. KY-YJ-3	cek	R12956	irreversible	dTMP (C00364)	Thymine (C00178)	D0B88_09985	K06966	pyrimidine-5'-nucleotide nucleosidase [3.2.2.10]
ko00240	Bacteria	Pseudomonadota	Gammaproteobacteria	Cellvibrionales	Cellvibrionaceae	Cellvibrio	Cellvibrio sp. KY-GH-1	ceg	R12956	irreversible	dTMP (C00364)	Thymine (C00178)	D0C16_09025	K06966	pyrimidine-5'-nucleotide nucleosidase [3.2.2.10]
ko00240	Bacteria	Pseudomonadota	Gammaproteobacteria	Cellvibrionales	Cellvibrionaceae	Saccharophagus	Saccharophagus degradans	sde	R12956	irreversible	dTMP (C00364)	Thymine (C00178)	Sde_1069	K06966	pyrimidine-5'-nucleotide nucleosidase [3.2.2.10]
ko00240	Bacteria	Pseudomonadota	Gammaproteobacteria	Cellvibrionales	Cellvibrionaceae	Teredinibacter	Teredinibacter turnerae	ttu	R12956	irreversible	dTMP (C00364)	Thymine (C00178)	TERTU_0559	K06966	pyrimidine-5'-nucleotide nucleosidase [3.2.2.10]
ko00240	Bacteria	Pseudomonadota	Gammaproteobacteria	Cellvibrionales	Cellvibrionaceae	Marinagarivorans	Marinagarivorans cellulosilyticus	marq	R12956	irreversible	dTMP (C00364)	Thymine (C00178)	MARGE09_P3347	K06966	pyrimidine-5'-nucleotide nucleosidase [3.2.2.10]
ko00240	Bacteria	Pseudomonadota	Gammaproteobacteria	Cellvibrionales	Cellvibrionaceae	Gilvimarinus	Gilvimarinus sp. DA14	gil	R12956	irreversible	dTMP (C00364)	Thymine (C00178)	NHM04_00860	K06966	pyrimidine-5'-nucleotide nucleosidase [3.2.2.10]
ko00240	Bacteria	Pseudomonadota	Gammaproteobacteria	Cellvibrionales	Cellvibrionaceae	Marinimicrobium	Marinimicrobium sp. C6131	mke	R12956	irreversible	dTMP (C00364)	Thymine (C00178)	OOT55_02470	K06966	pyrimidine-5'-nucleotide nucleosidase [3.2.2.10]
ko00240	Bacteria	Pseudomonadota	Gammaproteobacteria	Cellvibrionales	Microbulbiferaceae	Microbulbifer	Microbulbifer aggregans	micc	R12956	irreversible	dTMP (C00364)	Thymine (C00178)	AUP74_02958	K06966	pyrimidine-5'-nucleotide nucleosidase [3.2.2.10]
ko00240	Bacteria	Pseudomonadota	Gammaproteobacteria	Cellvibrionales	Microbulbiferaceae	Microbulbifer	Microbulbifer agarilyticus	maga	R12956	irreversible	dTMP (C00364)	Thymine (C00178)	Mag101_06245	K06966	pyrimidine-5'-nucleotide nucleosidase [3.2.2.10]
ko00240	Bacteria	Pseudomonadota	Gammaproteobacteria	Cellvibrionales	Microbulbiferaceae	Microbulbifer	Microbulbifer sp. THAF38	mict	R12956	irreversible	dTMP (C00364)	Thymine (C00178)	FIU95_12200	K06966	pyrimidine-5'-nucleotide nucleosidase [3.2.2.10]
ko00240	Bacteria	Pseudomonadota	Gammaproteobacteria	Cellvibrionales	Microbulbiferaceae	Microbulbifer	Microbulbifer hydrolyticus	mhyd	R12956	irreversible	dTMP (C00364)	Thymine (C00178)	GTQ55_10075	K06966	pyrimidine-5'-nucleotide nucleosidase [3.2.2.10]
ko00240	Bacteria	Pseudomonadota	Gammaproteobacteria	Cellvibrionales	Microbulbiferaceae	Microbulbifer	Microbulbifer celer	mcel	R12956	irreversible	dTMP (C00364)	Thymine (C00178)	LPW13_09170	K06966	pyrimidine-5'-nucleotide nucleosidase [3.2.2.10]
ko00240	Bacteria	Pseudomonadota	Gammaproteobacteria	Cellvibrionales	Microbulbiferaceae	Microbulbifer	Microbulbifer variabilis	mvb	R12956	irreversible	dTMP (C00364)	Thymine (C00178)	MJO52_08465	K06966	pyrimidine-5'-nucleotide nucleosidase [3.2.2.10]
ko00240	Bacteria	Pseudomonadota	Gammaproteobacteria	Cellvibrionales	Halieaceae	Kineobactrum	Kineobactrum salinum	kim	R12956	irreversible	dTMP (C00364)	Thymine (C00178)	G3T16_07930	K06966	pyrimidine-5'-nucleotide nucleosidase [3.2.2.10]
ko00240	Bacteria	Pseudomonadota	Gammaproteobacteria	Methylococcales	Methylococcaceae	Methylococcus	Methylococcus capsulatus	mca	R12956	irreversible	dTMP (C00364)	Thymine (C00178)	MCA3091	K06966	pyrimidine-5'-nucleotide nucleosidase [3.2.2.10]
ko00240	Bacteria	Pseudomonadota	Gammaproteobacteria	Methylococcales	Methylococcaceae	Methylococcus	Methylococcus geothermalis	metu	R12956	irreversible	dTMP (C00364)	Thymine (C00178)	GNH96_02265	K06966	pyrimidine-5'-nucleotide nucleosidase [3.2.2.10]
ko00240	Bacteria	Pseudomonadota	Gammaproteobacteria	Methylococcales	Methylococcaceae	Methylotuvimicrobium	Methylotuvimicrobium alcaliphilum	mah	R12956	irreversible	dTMP (C00364)	Thymine (C00178)	MEALZ_3812	K06966	pyrimidine-5'-nucleotide nucleosidase [3.2.2.10]
ko00240	Bacteria	Pseudomonadota	Gammaproteobacteria	Methylococcales	Methylococcaceae	Methylotuvimicrobium	Methylotuvimicrobium buryatense	mbur	R12956	irreversible	dTMP (C00364)	Thymine (C00178)	EQU24_20770	K06966	pyrimidine-5'-nucleotide nucleosidase [3.2.2.10]
ko00240	Bacteria	Pseudomonadota	Gammaproteobacteria	Methylococcales	Methylococcaceae	Methylocaldum	Methylocaldum marinum	mmai	R12956	irreversible	dTMP (C00364)	Thymine (C00178)	sS8_4413	K06966	pyrimidine-5'-nucleotide nucleosidase [3.2.2.10]
ko00240	Bacteria	Pseudomonadota	Gammaproteobacteria	Methylococcales	Methylococcaceae	Methylobacter	Methylobacter sp. S3L5C	mesl	R12956	irreversible	dTMP (C00364)	Thymine (C00178)	KKZ03_14450	K06966	pyrimidine-5'-nucleotide nucleosidase [3.2.2.10]
ko00240	Bacteria	Pseudomonadota	Gammaproteobacteria	Thiotrichales	Piscirickettsiaceae	Hydrogenovibrio	Hydrogenovibrio crunogenus	tcx	R12956	irreversible	dTMP (C00364)	Thymine (C00178)	Tcr_1882	K06966	pyrimidine-5'-nucleotide nucleosidase [3.2.2.10]
ko00240	Bacteria	Pseudomonadota	Gammaproteobacteria	Thiotrichales	Piscirickettsiaceae	Hydrogenovibrio	Hydrogenovibrio thermophilus	htr	R12956	irreversible	dTMP (C00364)	Thymine (C00178)	EPV75_10390	K06966	pyrimidine-5'-nucleotide nucleosidase [3.2.2.10]
ko00240	Bacteria	Pseudomonadota	Gammaproteobacteria	Thiotrichales	Piscirickettsiaceae	Hydrogenovibrio	Hydrogenovibrio marinus	hmar	R12956	irreversible	dTMP (C00364)	Thymine (C00178)	HVMH_2005	K06966	pyrimidine-5'-nucleotide nucleosidase [3.2.2.10]
ko00240	Bacteria	Pseudomonadota	Gammaproteobacteria	Thiotrichales	Piscirickettsiaceae	Thiomicrospira	Thiomicrospira cyclica	tcy	R12956	irreversible	dTMP (C00364)	Thymine (C00178)	Thicy_1472	K06966	pyrimidine-5'-nucleotide nucleosidase [3.2.2.10]
ko00240	Bacteria	Pseudomonadota	Gammaproteobacteria	Thiotrichales	Piscirickettsiaceae	Thiomicrospira	Thiomicrospira aerophila	tao	R12956	irreversible	dTMP (C00364)	Thymine (C00178)	THIAE_09415	K06966	pyrimidine-5'-nucleotide nucleosidase [3.2.2.10]
ko00240	Bacteria	Pseudomonadota	Gammaproteobacteria	Thiotrichales	Piscirickettsiaceae	Thiomicrospira	Thiomicrospira sp. S5	thio	R12956	irreversible	dTMP (C00364)	Thymine (C00178)	AYJ59_02760	K06966	pyrimidine-5'-nucleotide nucleosidase [3.2.2.10]
ko00240	Bacteria	Pseudomonadota	Gammaproteobacteria	Thiotrichales	Piscirickettsiaceae	Thiomicrospira	Thiomicrospira microaerophila	tmh	R12956	irreversible	dTMP (C00364)	Thymine (C00178)	JX580_00760	K06966	pyrimidine-5'-nucleotide nucleosidase [3.2.2.10]
ko00240	Bacteria	Pseudomonadota	Gammaproteobacteria	Thiotrichales	Piscirickettsiaceae	Methylophaga	Methylophaga nitratireducenticrescens	mej	R12956	irreversible	dTMP (C00364)	Thymine (C00178)	Q7A_599	K06966	pyrimidine-5'-nucleotide nucleosidase [3.2.2.10]
ko00240	Bacteria	Pseudomonadota	Gammaproteobacteria	Thiotrichales	Piscirickettsiaceae	Methylophaga	Methylophaga frappieri	mec	R12956	irreversible	dTMP (C00364)	Thymine (C00178)	Q7C_2179	K06966	pyrimidine-5'-nucleotide nucleosidase [3.2.2.10]
ko00240	Bacteria	Pseudomonadota	Gammaproteobacteria	Thiotrichales	Piscirickettsiaceae	Methylophaga	Methylophaga pinxianii	mpin	R12956	irreversible	dTMP (C00364)	Thymine (C00178)	LGT42_000150	K06966	pyrimidine-5'-nucleotide nucleosidase [3.2.2.10]
ko00240	Bacteria	Pseudomonadota	Gammaproteobacteria	Thiotrichales	Piscirickettsiaceae	Thiomicrorhabdus	Thiomicrorhabdus sediminis	thig	R12956	irreversible	dTMP (C00364)	Thymine (C00178)	FE785_09640	K06966	pyrimidine-5'-nucleotide nucleosidase [3.2.2.10]
ko00240	Bacteria	Pseudomonadota	Gammaproteobacteria	Thiotrichales	Piscirickettsiaceae	Thiomicrorhabdus	Thiomicrorhabdus xiamenensis	txa	R12956	irreversible	dTMP (C00364)	Thymine (C00178)	HQN79_10530	K06966	pyrimidine-5'-nucleotide nucleosidase [3.2.2.10]
ko00240	Bacteria	Pseudomonadota	Gammaproteobacteria	Thiotrichales	Piscirickettsiaceae	Thiomicrorhabdus	Thiomicrorhabdus immobilis	tib	R12956	irreversible	dTMP (C00364)	Thymine (C00178)	THMIRHAM_19430	K06966	pyrimidine-5'-nucleotide nucleosidase [3.2.2.10]
ko00240	Bacteria	Pseudomonadota	Gammaproteobacteria	Thiotrichales	Piscirickettsiaceae	Thiosulfatimonas	Thiosulfatimonas sediminis	tse	R12956	irreversible	dTMP (C00364)	Thymine (C00178)	THMIRHAS_03350	K06966	pyrimidine-5'-nucleotide nucleosidase [3.2.2.10]
ko00240	Bacteria	Pseudomonadota	Gammaproteobacteria	Thiotrichales	Piscirickettsiaceae	Thiosulfativibrio	Thiosulfativibrio zosterae	tzo	R12956	irreversible	dTMP (C00364)	Thymine (C00178)	THMIRHAT_03260	K06966	pyrimidine-5'-nucleotide nucleosidase [3.2.2.10]
ko00240	Bacteria	Pseudomonadota	Gammaproteobacteria	Chromatiales	Chromatiaceae	Candidatus Tenderia	Candidatus Tenderia electrophaga	tee	R12956	irreversible	dTMP (C00364)	Thymine (C00178)	Tel_05870	K06966	pyrimidine-5'-nucleotide nucleosidase [3.2.2.10]
ko00240	Bacteria	Pseudomonadota	Gammaproteobacteria	Chromatiales	Chromatiaceae	Rheinheimera	Rheinheimera sp. D18	rhh	R12956	irreversible	dTMP (C00364)	Thymine (C00178)	E0Z06_03595	K06966	pyrimidine-5'-nucleotide nucleosidase [3.2.2.10]
ko00240	Bacteria	Pseudomonadota	Gammaproteobacteria	Chromatiales	Ectothiorhodospiraceae	Thioalkalivibrio	Thioalkalivibrio nitratireducens	tni	R12956	irreversible	dTMP (C00364)	Thymine (C00178)	TVNIR_2901	K06966	pyrimidine-5'-nucleotide nucleosidase [3.2.2.10]
ko00240	Bacteria	Pseudomonadota	Gammaproteobacteria	Chromatiales	Wenzhouxiangellaceae	Wenzhouxiangella	Wenzhouxiangella marina	wma	R12956	irreversible	dTMP (C00364)	Thymine (C00178)	WM2015_2375	K06966	pyrimidine-5'-nucleotide nucleosidase [3.2.2.10]
ko00240	Bacteria	Pseudomonadota	Gammaproteobacteria	Chromatiales	Wenzhouxiangellaceae	Wenzhouxiangella	Wenzhouxiangella sp. AB-CW3	wez	R12956	irreversible	dTMP (C00364)	Thymine (C00178)	IC757_03275	K06966	pyrimidine-5'-nucleotide nucleosidase [3.2.2.10]
ko00240	Bacteria	Pseudomonadota	Gammaproteobacteria	Chromatiales	Woeseiaceae	Woeseia	Woeseia oceani	woc	R12956	irreversible	dTMP (C00364)	Thymine (C00178)	BA177_03100	K06966	pyrimidine-5'-nucleotide nucleosidase [3.2.2.10]
ko00240	Bacteria	Pseudomonadota	Gammaproteobacteria	Oceanospirillales	Hahellaceae	Hahella	Hahella chejuensis	hch	R12956	irreversible	dTMP (C00364)	Thymine (C00178)	HCH_00651	K06966	pyrimidine-5'-nucleotide nucleosidase [3.2.2.10]
ko00240	Bacteria	Pseudomonadota	Gammaproteobacteria	Oceanospirillales	Hahellaceae	Hahella	Hahella sp. KA22	hahe	R12956	irreversible	dTMP (C00364)	Thymine (C00178)	ENC22_02630	K06966	pyrimidine-5'-nucleotide nucleosidase [3.2.2.10]
ko00240	Bacteria	Pseudomonadota	Gammaproteobacteria	Oceanospirillales	Halomonadaceae	Chromohalobacter	Chromohalobacter salexigens	csa	R12956	irreversible	dTMP (C00364)	Thymine (C00178)	Csal_1809	K06966	pyrimidine-5'-nucleotide nucleosidase [3.2.2.10]
ko00240	Bacteria	Pseudomonadota	Gammaproteobacteria	Oceanospirillales	Halomonadaceae	Halomonas	Halomonas elongata	hel	R12956	irreversible	dTMP (C00364)	Thymine (C00178)	HELO_2524	K06966	pyrimidine-5'-nucleotide nucleosidase [3.2.2.10]
ko00240	Bacteria	Pseudomonadota	Gammaproteobacteria	Oceanospirillales	Halomonadaceae	Halomonas	Halomonas campaniensis	hcs	R12956	irreversible	dTMP (C00364)	Thymine (C00178)	FF32_15540	K06966	pyrimidine-5'-nucleotide nucleosidase [3.2.2.10]
ko00240	Bacteria	Pseudomonadota	Gammaproteobacteria	Oceanospirillales	Halomonadaceae	Halomonas	Halomonas sp. KO116	hak	R12956	irreversible	dTMP (C00364)	Thymine (C00178)	KO116_02304	K06966	pyrimidine-5'-nucleotide nucleosidase [3.2.2.10]
ko00240	Bacteria	Pseudomonadota	Gammaproteobacteria	Oceanospirillales	Halomonadaceae	Halomonas	Halomonas sp. R57-5	ham	R12956	irreversible	dTMP (C00364)	Thymine (C00178)	HALO2556	K06966	pyrimidine-5'-nucleotide nucleosidase [3.2.2.10]
ko00240	Bacteria	Pseudomonadota	Gammaproteobacteria	Oceanospirillales	Halomonadaceae	Halomonas	Halomonas huangheensis	hhu	R12956	irreversible	dTMP (C00364)	Thymine (C00178)	AR456_10570	K06966	pyrimidine-5'-nucleotide nucleosidase [3.2.2.10]
ko00240	Bacteria	Pseudomonadota	Gammaproteobacteria	Oceanospirillales	Halomonadaceae	Halomonas	Halomonas chromatireducens	hco	R12956	irreversible	dTMP (C00364)	Thymine (C00178)	LOKO_00435	K06966	pyrimidine-5'-nucleotide nucleosidase [3.2.2.10]
ko00240	Bacteria	Pseudomonadota	Gammaproteobacteria	Oceanospirillales	Halomonadaceae	Halomonas	Halomonas aestuarii	hsi	R12956	irreversible	dTMP (C00364)	Thymine (C00178)	BOX17_15935	K06966	pyrimidine-5'-nucleotide nucleosidase [3.2.2.10]
ko00240	Bacteria	Pseudomonadota	Gammaproteobacteria	Oceanospirillales	Halomonadaceae	Halomonas	Halomonas sp. 1513	halo	R12956	irreversible	dTMP (C00364)	Thymine (C00178)	BWR19_09435	K06966	pyrimidine-5'-nucleotide nucleosidase [3.2.2.10]
ko00240	Bacteria	Pseudomonadota	Gammaproteobacteria	Oceanospirillales	Halomonadaceae	Halomonas	Halomonas hydrothermalis	hhh	R12956	irreversible	dTMP (C00364)	Thymine (C00178)	CLM76_15615	K06966	pyrimidine-5'-nucleotide nucleosidase [3.2.2.10]
ko00240	Bacteria	Pseudomonadota	Gammaproteobacteria	Oceanospirillales	Halomonadaceae	Halomonas	Halomonas beimenensis	hbe	R12956	irreversible	dTMP (C00364)	Thymine (C00178)	BEI_1913	K06966	pyrimidine-5'-nucleotide nucleosidase [3.2.2.10]
ko00240	Bacteria	Pseudomonadota	Gammaproteobacteria	Oceanospirillales	Halomonadaceae	Halomonas	Halomonas sp. GFAJ-1	hag	R12956	irreversible	dTMP (C00364)	Thymine (C00178)	BB497_12150	K06966	pyrimidine-5'-nucleotide nucleosidase [3.2.2.10]
ko00240	Bacteria	Pseudomonadota	Gammaproteobacteria	Oceanospirillales	Halomonadaceae	Halomonas	Halomonas sp. SF2003	haf	R12956	irreversible	dTMP (C00364)	Thymine (C00178)	C8233_17025	K06966	pyrimidine-5'-nucleotide nucleosidase [3.2.2.10]
ko00240	Bacteria	Pseudomonadota	Gammaproteobacteria	Oceanospirillales	Halomonadaceae	Halomonas	Halomonas alkaliphila	halk	R12956	irreversible	dTMP (C00364)	Thymine (C00178)	CUU95_14995	K06966	pyrimidine-5'-nucleotide nucleosidase [3.2.2.10]
ko00240	Bacteria	Pseudomonadota	Gammaproteobacteria	Oceanospirillales	Halomonadaceae	Halomonas	Halomonas venusta	hvn	R12956	irreversible	dTMP (C00364)	Thymine (C00178)	EI420_10010	K06966	pyrimidine-5'-nucleotide nucleosidase [3.2.2.10]
ko00240	Bacteria	Pseudomonadota	Gammaproteobacteria	Oceanospirillales	Halomonadaceae	Halomonas	Halomonas olivaria	hol	R12956	irreversible	dTMP (C00364)	Thymine (C00178)	HORIV_37510	K06966	pyrimidine-5'-nucleotide nucleosidase [3.2.2.10]
ko00240	Bacteria	Pseudomonadota	Gammaproteobacteria	Oceanospirillales	Halomonadaceae	Halomonas	Halomonas meridiana	hmd	R12956	irreversible	dTMP (C00364)	Thymine (C00178)	CTT34_09720	K06966	pyrimidine-5'-nucleotide nucleosidase [3.2.2.10]
ko00240	Bacteria	Pseudomonadota	Gammaproteobacteria	Oceanospirillales	Halomonadaceae	Halomonas	Halomonas axialensis	haxi	R12956	irreversible	dTMP (C00364)	Thymine (C00178)	HAALTHF_38860n	K06966	pyrimidine-5'-nucleotide nucleosidase [3.2.2.10]
ko00240	Bacteria	Pseudomonadota	Gammaproteobacteria	Oceanospirillales	Halomonadaceae	Halomonas	Halomonas titanicae	htt	R12956	irreversible	dTMP (C00364)	Thymine (C00178)	HZS52_17220	K06966	pyrimidine-5'-nucleotide nucleosidase [3.2.2.10]
ko00240	Bacteria	Pseudomonadota	Gammaproteobacteria	Oceanospirillales	Halomonadaceae	Halomonas	Halomonas campisalis	hcam	R12956	irreversible	dTMP (C00364)	Thymine (C00178)	I4484_11405	K06966	pyrimidine-5'-nucleotide nucleosidase [3.2.2.10]
ko00240	Bacteria	Pseudomonadota	Gammaproteobacteria	Oceanospirillales	Halomonadaceae	Halomonas	Halomonas piezotolerans	hpiz	R12956	irreversible	dTMP (C00364)	Thymine (C00178)	GYM47_09020	K06966	pyrimidine-5'-nucleotide nucleosidase [3.2.2.10]
ko00240	Bacteria	Pseudomonadota	Gammaproteobacteria	Oceanospirillales	Halomonadaceae	Halomonas	Halomonas sulfidoxydans	hsx	R12956	irreversible	dTMP (C00364)	Thymine (C00178)	HNO51_11110	K06966	pyrimidine-5'-nucleotide nucleosidase [3.2.2.10]
ko00240	Bacteria	Pseudomonadota	Gammaproteobacteria	Oceanospirillales	Halomonadaceae	Halomonas	Halomonas sulfidivorans	hsv	R12956	irreversible	dTMP (C00364)	Thymine (C00178)	HNO53_09725	K06966	pyrimidine-5'-nucleotide nucleosidase [3.2.2.10]
ko00240	Bacteria	Pseudomonadota	Gammaproteobacteria	Oceanospirillales	Halomonadaceae	Halomonas	Halomonas tianxiuensis	htx	R12956	irreversible	dTMP (C00364)	Thymine (C00178)	EKK97_12425	K06966	pyrimidine-5'-nucleotide nucleosidase [3.2.2.10]
ko00240	Bacteria	Pseudomonadota	Gammaproteobacteria	Oceanospirillales	Halomonadaceae	Halomonas	Halomonas profundus	hpro	R12956	irreversible	dTMP (C00364)	Thymine (C00178)	LMS44_10995	K06966	pyrimidine-5'-nucleotide nucleosidase [3.2.2.10]
ko00240	Bacteria	Pseudomonadota	Gammaproteobacteria	Oceanospirillales	Halomonadaceae	Halomonas	Halomonas qaidamensis	hqd	R12956	irreversible	dTMP (C00364)	Thymine (C00178)	K1Y77_08780	K06966	pyrimidine-5'-nucleotide nucleosidase [3.2.2.10]
ko00240	Bacteria	Pseudomonadota	Gammaproteobacteria	Oceanospirillales	Halomonadaceae	Halomonas	Halomonas binhaiensis	hbh	R12956	irreversible	dTMP (C00364)	Thymine (C00178)	E4T21_10285	K06966	pyrimidine-5'-nucleotide nucleosidase [3.2.2.10]
ko00240	Bacteria	Pseudomonadota	Gammaproteobacteria	Oceanospirillales	Halomonadaceae	Halomonas	Halomonas sp. TD01	hbp	R12956	irreversible	dTMP (C00364)	Thymine (C00178)	HPTD01_3059	K06966	pyrimidine-5'-nucleotide nucleosidase [3.2.2.10]
ko00240	Bacteria	Pseudomonadota	Gammaproteobacteria	Oceanospirillales	Halomonadaceae	Halomonas	Halomonas alkaliantarctica	half	R12956	irreversible	dTMP (C00364)	Thymine (C00178)	QEN58_09025	K06966	pyrimidine-5'-nucleotide nucleosidase [3.2.2.10]
ko00240	Bacteria	Pseudomonadota	Gammaproteobacteria	Oceanospirillales	Halomonadaceae	Zymobacter	Zymobacter palmae	zpl	R12956	irreversible	dTMP (C00364)	Thymine (C00178)	ZBT109_1536	K06966	pyrimidine-5'-nucleotide nucleosidase [3.2.2.10]
ko00240	Bacteria	Pseudomonadota	Gammaproteobacteria	Oceanospirillales	Halomonadaceae	Halotalea	Halotalea alkalilenta	haa	R12956	irreversible	dTMP (C00364)	Thymine (C00178)	A5892_11585	K06966	pyrimidine-5'-nucleotide nucleosidase [3.2.2.10]
ko00240	Bacteria	Pseudomonadota	Gammaproteobacteria	Oceanospirillales	Halomonadaceae	Cobetia	Cobetia marina	cmai	R12956	irreversible	dTMP (C00364)	Thymine (C00178)	BFX80_05930	K06966	pyrimidine-5'-nucleotide nucleosidase [3.2.2.10]
ko00240	Bacteria	Pseudomonadota	Gammaproteobacteria	Oceanospirillales	Halomonadaceae	Cobetia	Cobetia amphilecti	camh	R12956	irreversible	dTMP (C00364)	Thymine (C00178)	LCW13_11610	K06966	pyrimidine-5'-nucleotide nucleosidase [3.2.2.10]
ko00240	Bacteria	Pseudomonadota	Gammaproteobacteria	Oceanospirillales	Halomonadaceae	Cobetia	Cobetia sp. AM6	cobe	R12956	irreversible	dTMP (C00364)	Thymine (C00178)	CLAM6_23410	K06966	pyrimidine-5'-nucleotide nucleosidase [3.2.2.10]
ko00240	Bacteria	Pseudomonadota	Gammaproteobacteria	Oceanospirillales	Halomonadaceae	Kushneria	Kushneria konosiri	kus	R12956	irreversible	dTMP (C00364)	Thymine (C00178)	B9G99_15065	K06966	pyrimidine-5'-nucleotide nucleosidase [3.2.2.10]
ko00240	Bacteria	Pseudomonadota	Gammaproteobacteria	Oceanospirillales	Halomonadaceae	Kushneria	Kushneria marisflavi	kma	R12956	irreversible	dTMP (C00364)	Thymine (C00178)	B9H00_16605	K06966	pyrimidine-5'-nucleotide nucleosidase [3.2.2.10]
ko00240	Bacteria	Pseudomonadota	Gammaproteobacteria	Oceanospirillales	Halomonadaceae	Kushneria	Kushneria phosphatilytica	kuy	R12956	irreversible	dTMP (C00364)	Thymine (C00178)	FY550_08480	K06966	pyrimidine-5'-nucleotide nucleosidase [3.2.2.10]
ko00240	Bacteria	Pseudomonadota	Gammaproteobacteria	Oceanospirillales	Halomonadaceae	Pistricoccus	Pistricoccus aurantiacus	paur	R12956	irreversible	dTMP (C00364)	Thymine (C00178)	FGL86_13055	K06966	pyrimidine-5'-nucleotide nucleosidase [3.2.2.10]
ko00240	Bacteria	Pseudomonadota	Gammaproteobacteria	Oceanospirillales	Alcanivoracaceae	Alcanivorax	Alcanivorax borkumensis	abo	R12956	irreversible	dTMP (C00364)	Thymine (C00178)	ABO_0657	K06966	pyrimidine-5'-nucleotide nucleosidase [3.2.2.10]
ko00240	Bacteria	Pseudomonadota	Gammaproteobacteria	Oceanospirillales	Alcanivoracaceae	Alcanivorax	Alcanivorax sp. NBRC 101098	aln	R12956	irreversible	dTMP (C00364)	Thymine (C00178)	AS19_06740	K06966	pyrimidine-5'-nucleotide nucleosidase [3.2.2.10]
ko00240	Bacteria	Pseudomonadota	Gammaproteobacteria	Oceanospirillales	Alcanivoracaceae	Alloalcanivorax	Alloalcanivorax dieselolei	adi	R12956	irreversible	dTMP (C00364)	Thymine (C00178)	B5T_03342	K06966	pyrimidine-5'-nucleotide nucleosidase [3.2.2.10]
ko00240	Bacteria	Pseudomonadota	Gammaproteobacteria	Oceanospirillales	Alcanivoracaceae	Alloalcanivorax	Alloalcanivorax xenomutans	axe	R12956	irreversible	dTMP (C00364)	Thymine (C00178)	P40_15690	K06966	pyrimidine-5'-nucleotide nucleosidase [3.2.2.10]
ko00240	Bacteria	Pseudomonadota	Gammaproteobacteria	Oceanospirillales	Alcanivoracaceae	Ketobacter	Ketobacter alkanivorans	kak	R12956	irreversible	dTMP (C00364)	Thymine (C00178)	Kalk_00130	K06966	pyrimidine-5'-nucleotide nucleosidase [3.2.2.10]
ko00240	Bacteria	Pseudomonadota	Gammaproteobacteria	Oceanospirillales	Oceanospirillaceae	Marinomonas	Marinomonas sp. MWYL1	mmw	R12956	irreversible	dTMP (C00364)	Thymine (C00178)	Mmwyl1_3796	K06966	pyrimidine-5'-nucleotide nucleosidase [3.2.2.10]
ko00240	Bacteria	Pseudomonadota	Gammaproteobacteria	Oceanospirillales	Oceanospirillaceae	Marinomonas	Marinomonas mediterranea	mme	R12956	irreversible	dTMP (C00364)	Thymine (C00178)	Marme_0585	K06966	pyrimidine-5'-nucleotide nucleosidase [3.2.2.10]
ko00240	Bacteria	Pseudomonadota	Gammaproteobacteria	Oceanospirillales	Oceanospirillaceae	Marinomonas	Marinomonas posidonica	mpc	R12956	irreversible	dTMP (C00364)	Thymine (C00178)	Mar181_0576	K06966	pyrimidine-5'-nucleotide nucleosidase [3.2.2.10]
ko00240	Bacteria	Pseudomonadota	Gammaproteobacteria	Oceanospirillales	Oceanospirillaceae	Marinomonas	Marinomonas primoryensis	mpri	R12956	irreversible	dTMP (C00364)	Thymine (C00178)	MP3633_3096	K06966	pyrimidine-5'-nucleotide nucleosidase [3.2.2.10]
ko00240	Bacteria	Pseudomonadota	Gammaproteobacteria	Oceanospirillales	Oceanospirillaceae	Marinomonas	Marinomonas arctica	mard	R12956	irreversible	dTMP (C00364)	Thymine (C00178)	IBG28_17815	K06966	pyrimidine-5'-nucleotide nucleosidase [3.2.2.10]
ko00240	Bacteria	Pseudomonadota	Gammaproteobacteria	Oceanospirillales	Oceanospirillaceae	Marinomonas	Marinomonas foliarum	mfoi	R12956	irreversible	dTMP (C00364)	Thymine (C00178)	JSY38_06285	K06966	pyrimidine-5'-nucleotide nucleosidase [3.2.2.10]
ko00240	Bacteria	Pseudomonadota	Gammaproteobacteria	Oceanospirillales	Oceanospirillaceae	Marinomonas	Marinomonas profundi	mprf	R12956	irreversible	dTMP (C00364)	Thymine (C00178)	J8N69_05200	K06966	pyrimidine-5'-nucleotide nucleosidase [3.2.2.10]
ko00240	Bacteria	Pseudomonadota	Gammaproteobacteria	Oceanospirillales	Oceanospirillaceae	Marinomonas	Marinomonas rhizomae	mrhi	R12956	irreversible	dTMP (C00364)	Thymine (C00178)	KDW99_03640	K06966	pyrimidine-5'-nucleotide nucleosidase [3.2.2.10]
ko00240	Bacteria	Pseudomonadota	Gammaproteobacteria	Oceanospirillales	Oceanospirillaceae	Thalassolituus	Thalassolituus oleivorans	tol	R12956	irreversible	dTMP (C00364)	Thymine (C00178)	TOL_0629	K06966	pyrimidine-5'-nucleotide nucleosidase [3.2.2.10]
ko00240	Bacteria	Pseudomonadota	Gammaproteobacteria	Oceanospirillales	Oceanospirillaceae	Thalassolituus	Thalassolituus oleivorans	tor	R12956	irreversible	dTMP (C00364)	Thymine (C00178)	R615_14265	K06966	pyrimidine-5'-nucleotide nucleosidase [3.2.2.10]
ko00240	Bacteria	Pseudomonadota	Gammaproteobacteria	Oceanospirillales	Oceanospirillaceae	Thalassolituus	Thalassolituus marinus	twan	R12956	irreversible	dTMP (C00364)	Thymine (C00178)	HUF19_14410	K06966	pyrimidine-5'-nucleotide nucleosidase [3.2.2.10]
ko00240	Bacteria	Pseudomonadota	Gammaproteobacteria	Oceanospirillales	Oceanospirillaceae	Oleispira	Oleispira antarctica	oai	R12956	irreversible	dTMP (C00364)	Thymine (C00178)	OLEAN_C05120	K06966	pyrimidine-5'-nucleotide nucleosidase [3.2.2.10]
ko00240	Bacteria	Pseudomonadota	Gammaproteobacteria	Oceanospirillales	Oceanospirillaceae	Marinobacterium	Marinobacterium iners	mgeo	R12956	irreversible	dTMP (C00364)	Thymine (C00178)	CFI10_11745	K06966	pyrimidine-5'-nucleotide nucleosidase [3.2.2.10]
ko00240	Bacteria	Pseudomonadota	Gammaproteobacteria	Oceanospirillales	Oceanospirillaceae	Marinobacterium	Marinobacterium sediminicola	msec	R12956	irreversible	dTMP (C00364)	Thymine (C00178)	LN244_09350	K06966	pyrimidine-5'-nucleotide nucleosidase [3.2.2.10]
ko00240	Bacteria	Pseudomonadota	Gammaproteobacteria	Oceanospirillales	Oceanospirillaceae	Marinobacterium	Marinobacterium sp. LSUCC0821	marl	R12956	irreversible	dTMP (C00364)	Thymine (C00178)	HH196_02575	K06966	pyrimidine-5'-nucleotide nucleosidase [3.2.2.10]
ko00240	Bacteria	Pseudomonadota	Gammaproteobacteria	Oceanospirillales	Oceanospirillaceae	Marinobacterium	Marinobacterium rhizophilum	mrz	R12956	irreversible	dTMP (C00364)	Thymine (C00178)	KDW95_09330	K06966	pyrimidine-5'-nucleotide nucleosidase [3.2.2.10]
ko00240	Bacteria	Pseudomonadota	Gammaproteobacteria	Oceanospirillales	Oceanospirillaceae	Bacterioplanes	Bacterioplanes sanyensis	bsan	R12956	irreversible	dTMP (C00364)	Thymine (C00178)	CHH28_01170	K06966	pyrimidine-5'-nucleotide nucleosidase [3.2.2.10]
ko00240	Bacteria	Pseudomonadota	Gammaproteobacteria	Oceanospirillales	Oceanospirillaceae	Neptunomonas	Neptunomonas concharum	ncu	R12956	irreversible	dTMP (C00364)	Thymine (C00178)	F0U83_05080	K06966	pyrimidine-5'-nucleotide nucleosidase [3.2.2.10]
ko00240	Bacteria	Pseudomonadota	Gammaproteobacteria	Oceanospirillales	Oceanospirillaceae	Neptunomonas	Neptunomonas japonica	njp	R12956	irreversible	dTMP (C00364)	Thymine (C00178)	NEJAP_1123	K06966	pyrimidine-5'-nucleotide nucleosidase [3.2.2.10]
ko00240	Bacteria	Pseudomonadota	Gammaproteobacteria	Oceanospirillales	Oceanospirillaceae	Nitrincola	Nitrincola iocasae	nik	R12956	irreversible	dTMP (C00364)	Thymine (C00178)	F5I99_06135	K06966	pyrimidine-5'-nucleotide nucleosidase [3.2.2.10]
ko00240	Bacteria	Pseudomonadota	Gammaproteobacteria	Oceanospirillales	Oceanospirillaceae	Bermanella	Bermanella marisrubri	bmar	R12956	irreversible	dTMP (C00364)	Thymine (C00178)	HF888_03505	K06966	pyrimidine-5'-nucleotide nucleosidase [3.2.2.10]
ko00240	Bacteria	Pseudomonadota	Gammaproteobacteria	Oceanospirillales	Oceanospirillaceae	Amphritea	Amphritea japonica	ajp	R12956	irreversible	dTMP (C00364)	Thymine (C00178)	AMJAP_2253	K06966	pyrimidine-5'-nucleotide nucleosidase [3.2.2.10]
ko00240	Bacteria	Pseudomonadota	Gammaproteobacteria	Oceanospirillales	Oceanospirillaceae	Venatoribacter	Venatoribacter cucullus	vcw	R12956	irreversible	dTMP (C00364)	Thymine (C00178)	GJQ55_02590	K06966	pyrimidine-5'-nucleotide nucleosidase [3.2.2.10]
ko00240	Bacteria	Pseudomonadota	Gammaproteobacteria	Oceanospirillales	Oceanospirillaceae	Bacterioplanoides	Bacterioplanoides sp. SCSIO 12839	bacz	R12956	irreversible	dTMP (C00364)	Thymine (C00178)	KFF03_04355	K06966	pyrimidine-5'-nucleotide nucleosidase [3.2.2.10]
ko00240	Bacteria	Pseudomonadota	Gammaproteobacteria	Oceanospirillales	Saccharospirillaceae	Gynuella	Gynuella sunshinyii	gsn	R12956	irreversible	dTMP (C00364)	Thymine (C00178)	YC6258_00881	K06966	pyrimidine-5'-nucleotide nucleosidase [3.2.2.10]
ko00240	Bacteria	Pseudomonadota	Gammaproteobacteria	Oceanospirillales	Saccharospirillaceae	Reinekea	Reinekea forsetii	rfo	R12956	irreversible	dTMP (C00364)	Thymine (C00178)	REIFOR_02883	K06966	pyrimidine-5'-nucleotide nucleosidase [3.2.2.10]
ko00240	Bacteria	Pseudomonadota	Gammaproteobacteria	Oceanospirillales	Oleiphilaceae	Oleiphilus	Oleiphilus messinensis	ome	R12956	irreversible	dTMP (C00364)	Thymine (C00178)	OLMES_4810	K06966	pyrimidine-5'-nucleotide nucleosidase [3.2.2.10]
ko00240	Bacteria	Pseudomonadota	Gammaproteobacteria	Oceanospirillales	Litorivicinaceae	Litorivicinus	Litorivicinus lipolyticus	llp	R12956	irreversible	dTMP (C00364)	Thymine (C00178)	GH975_08250	K06966	pyrimidine-5'-nucleotide nucleosidase [3.2.2.10]
ko00240	Bacteria	Pseudomonadota	Gammaproteobacteria	Oceanospirillales	Endozoicomonadaceae	Endozoicomonas	Endozoicomonas sp. SCSIO W0465	enw	R12956	irreversible	dTMP (C00364)	Thymine (C00178)	MJO57_15450	K06966	pyrimidine-5'-nucleotide nucleosidase [3.2.2.10]
ko00240	Bacteria	Pseudomonadota	Gammaproteobacteria	Oceanospirillales	Endozoicomonadaceae	Endozoicomonas	Endozoicomonas euniceicola	eei	R12956	irreversible	dTMP (C00364)	Thymine (C00178)	NX720_00250; NX720_24805	K06966	pyrimidine-5'-nucleotide nucleosidase [3.2.2.10]
ko00240	Bacteria	Pseudomonadota	Gammaproteobacteria	Oceanospirillales	Endozoicomonadaceae	Endozoicomonas	Endozoicomonas sp. GU-1	eng	R12956	irreversible	dTMP (C00364)	Thymine (C00178)	O2T12_14675	K06966	pyrimidine-5'-nucleotide nucleosidase [3.2.2.10]
ko00240	Bacteria	Pseudomonadota	Gammaproteobacteria	Aeromonadales	Aeromonadaceae	Aeromonas	Aeromonas hydrophila	aha	R12956	irreversible	dTMP (C00364)	Thymine (C00178)	AHA_1154	K06966	pyrimidine-5'-nucleotide nucleosidase [3.2.2.10]
ko00240	Bacteria	Pseudomonadota	Gammaproteobacteria	Aeromonadales	Aeromonadaceae	Aeromonas	Aeromonas hydrophila	ahy	R12956	irreversible	dTMP (C00364)	Thymine (C00178)	AHML_06150	K06966	pyrimidine-5'-nucleotide nucleosidase [3.2.2.10]
ko00240	Bacteria	Pseudomonadota	Gammaproteobacteria	Aeromonadales	Aeromonadaceae	Aeromonas	Aeromonas hydrophila	ahd	R12956	irreversible	dTMP (C00364)	Thymine (C00178)	AI20_13445	K06966	pyrimidine-5'-nucleotide nucleosidase [3.2.2.10]
ko00240	Bacteria	Pseudomonadota	Gammaproteobacteria	Aeromonadales	Aeromonadaceae	Aeromonas	Aeromonas hydrophila	ahr	R12956	irreversible	dTMP (C00364)	Thymine (C00178)	V428_06370	K06966	pyrimidine-5'-nucleotide nucleosidase [3.2.2.10]
ko00240	Bacteria	Pseudomonadota	Gammaproteobacteria	Aeromonadales	Aeromonadaceae	Aeromonas	Aeromonas hydrophila	ahp	R12956	irreversible	dTMP (C00364)	Thymine (C00178)	V429_06370	K06966	pyrimidine-5'-nucleotide nucleosidase [3.2.2.10]
ko00240	Bacteria	Pseudomonadota	Gammaproteobacteria	Aeromonadales	Aeromonadaceae	Aeromonas	Aeromonas hydrophila	ahj	R12956	irreversible	dTMP (C00364)	Thymine (C00178)	V469_16980	K06966	pyrimidine-5'-nucleotide nucleosidase [3.2.2.10]
ko00240	Bacteria	Pseudomonadota	Gammaproteobacteria	Aeromonadales	Aeromonadaceae	Aeromonas	Aeromonas hydrophila	ahh	R12956	irreversible	dTMP (C00364)	Thymine (C00178)	RY45_06195	K06966	pyrimidine-5'-nucleotide nucleosidase [3.2.2.10]
ko00240	Bacteria	Pseudomonadota	Gammaproteobacteria	Aeromonadales	Aeromonadaceae	Aeromonas	Aeromonas hydrophila	ahi	R12956	irreversible	dTMP (C00364)	Thymine (C00178)	VU14_16910	K06966	pyrimidine-5'-nucleotide nucleosidase [3.2.2.10]
ko00240	Bacteria	Pseudomonadota	Gammaproteobacteria	Aeromonadales	Aeromonadaceae	Aeromonas	Aeromonas hydrophila	aaj	R12956	irreversible	dTMP (C00364)	Thymine (C00178)	BOQ57_05595	K06966	pyrimidine-5'-nucleotide nucleosidase [3.2.2.10]
ko00240	Bacteria	Pseudomonadota	Gammaproteobacteria	Aeromonadales	Aeromonadaceae	Aeromonas	Aeromonas salmonicida	asa	R12956	irreversible	dTMP (C00364)	Thymine (C00178)	ASA_3181	K06966	pyrimidine-5'-nucleotide nucleosidase [3.2.2.10]
ko00240	Bacteria	Pseudomonadota	Gammaproteobacteria	Aeromonadales	Aeromonadaceae	Aeromonas	Aeromonas salmonicida	aeo	R12956	irreversible	dTMP (C00364)	Thymine (C00178)	O23A_p2467	K06966	pyrimidine-5'-nucleotide nucleosidase [3.2.2.10]
ko00240	Bacteria	Pseudomonadota	Gammaproteobacteria	Aeromonadales	Aeromonadaceae	Aeromonas	Aeromonas veronii	avr	R12956	irreversible	dTMP (C00364)	Thymine (C00178)	B565_3075	K06966	pyrimidine-5'-nucleotide nucleosidase [3.2.2.10]
ko00240	Bacteria	Pseudomonadota	Gammaproteobacteria	Aeromonadales	Aeromonadaceae	Aeromonas	Aeromonas veronii	avo	R12956	irreversible	dTMP (C00364)	Thymine (C00178)	AMS64_18140	K06966	pyrimidine-5'-nucleotide nucleosidase [3.2.2.10]
ko00240	Bacteria	Pseudomonadota	Gammaproteobacteria	Aeromonadales	Aeromonadaceae	Aeromonas	Aeromonas media	amed	R12956	irreversible	dTMP (C00364)	Thymine (C00178)	B224_4093	K06966	pyrimidine-5'-nucleotide nucleosidase [3.2.2.10]
ko00240	Bacteria	Pseudomonadota	Gammaproteobacteria	Aeromonadales	Aeromonadaceae	Aeromonas	Aeromonas schubertii	asr	R12956	irreversible	dTMP (C00364)	Thymine (C00178)	WL1483_2916	K06966	pyrimidine-5'-nucleotide nucleosidase [3.2.2.10]
ko00240	Bacteria	Pseudomonadota	Gammaproteobacteria	Aeromonadales	Aeromonadaceae	Aeromonas	Aeromonas dhakensis	adh	R12956	irreversible	dTMP (C00364)	Thymine (C00178)	CK627_20370	K06966	pyrimidine-5'-nucleotide nucleosidase [3.2.2.10]
ko00240	Bacteria	Pseudomonadota	Gammaproteobacteria	Aeromonadales	Aeromonadaceae	Aeromonas	Aeromonas caviae	acav	R12956	irreversible	dTMP (C00364)	Thymine (C00178)	VI35_15645	K06966	pyrimidine-5'-nucleotide nucleosidase [3.2.2.10]
ko00240	Bacteria	Pseudomonadota	Gammaproteobacteria	Aeromonadales	Aeromonadaceae	Aeromonas	Aeromonas sp. CU5	aem	R12956	irreversible	dTMP (C00364)	Thymine (C00178)	CK911_01630	K06966	pyrimidine-5'-nucleotide nucleosidase [3.2.2.10]
ko00240	Bacteria	Pseudomonadota	Gammaproteobacteria	Aeromonadales	Aeromonadaceae	Aeromonas	Aeromonas sp. ASNIH3	aea	R12956	irreversible	dTMP (C00364)	Thymine (C00178)	C2U39_16690	K06966	pyrimidine-5'-nucleotide nucleosidase [3.2.2.10]
ko00240	Bacteria	Pseudomonadota	Gammaproteobacteria	Aeromonadales	Aeromonadaceae	Aeromonas	Aeromonas rivipollensis	arv	R12956	irreversible	dTMP (C00364)	Thymine (C00178)	C7N77_09140	K06966	pyrimidine-5'-nucleotide nucleosidase [3.2.2.10]
ko00240	Bacteria	Pseudomonadota	Gammaproteobacteria	Aeromonadales	Aeromonadaceae	Aeromonas	Aeromonas sp. ASNIH5	aes	R12956	irreversible	dTMP (C00364)	Thymine (C00178)	C2U30_20395	K06966	pyrimidine-5'-nucleotide nucleosidase [3.2.2.10]
ko00240	Bacteria	Pseudomonadota	Gammaproteobacteria	Aeromonadales	Aeromonadaceae	Aeromonas	Aeromonas encheleia	ael	R12956	irreversible	dTMP (C00364)	Thymine (C00178)	NCTC12917_03234	K06966	pyrimidine-5'-nucleotide nucleosidase [3.2.2.10]
ko00240	Bacteria	Pseudomonadota	Gammaproteobacteria	Aeromonadales	Aeromonadaceae	Aeromonas	Aeromonas simiae	asim	R12956	irreversible	dTMP (C00364)	Thymine (C00178)	FE240_12300	K06966	pyrimidine-5'-nucleotide nucleosidase [3.2.2.10]
ko00240	Bacteria	Pseudomonadota	Gammaproteobacteria	Aeromonadales	Aeromonadaceae	Aeromonas	Aeromonas allosaccharophila	aall	R12956	irreversible	dTMP (C00364)	Thymine (C00178)	I6G90_11220	K06966	pyrimidine-5'-nucleotide nucleosidase [3.2.2.10]
ko00240	Bacteria	Pseudomonadota	Gammaproteobacteria	Aeromonadales	Aeromonadaceae	Aeromonas	Aeromonas jandaei	ajd	R12956	irreversible	dTMP (C00364)	Thymine (C00178)	I6H43_05455	K06966	pyrimidine-5'-nucleotide nucleosidase [3.2.2.10]
ko00240	Bacteria	Pseudomonadota	Gammaproteobacteria	Aeromonadales	Aeromonadaceae	Aeromonas	Aeromonas rivuli	ariv	R12956	irreversible	dTMP (C00364)	Thymine (C00178)	KYK33_14965	K06966	pyrimidine-5'-nucleotide nucleosidase [3.2.2.10]
ko00240	Bacteria	Pseudomonadota	Gammaproteobacteria	Aeromonadales	Aeromonadaceae	Aeromonas	Aeromonas sanarellii	asaa	R12956	irreversible	dTMP (C00364)	Thymine (C00178)	KXJ75_17895	K06966	pyrimidine-5'-nucleotide nucleosidase [3.2.2.10]
ko00240	Bacteria	Pseudomonadota	Gammaproteobacteria	Aeromonadales	Aeromonadaceae	Aeromonas	Aeromonas sp. 2692-1	aej	R12956	irreversible	dTMP (C00364)	Thymine (C00178)	E5E97_10400	K06966	pyrimidine-5'-nucleotide nucleosidase [3.2.2.10]
ko00240	Bacteria	Pseudomonadota	Gammaproteobacteria	Aeromonadales	Aeromonadaceae	Aeromonas	Aeromonas bestiarum	abes	R12956	irreversible	dTMP (C00364)	Thymine (C00178)	IU367_16200	K06966	pyrimidine-5'-nucleotide nucleosidase [3.2.2.10]
ko00240	Bacteria	Pseudomonadota	Gammaproteobacteria	Aeromonadales	Aeromonadaceae	Tolumonas	Tolumonas auensis	tau	R12956	irreversible	dTMP (C00364)	Thymine (C00178)	Tola_0491	K06966	pyrimidine-5'-nucleotide nucleosidase [3.2.2.10]
ko00240	Bacteria	Pseudomonadota	Gammaproteobacteria	Aeromonadales	Aeromonadaceae	Oceanimonas	Oceanimonas sp. GK1	oce	R12956	irreversible	dTMP (C00364)	Thymine (C00178)	GU3_06945	K06966	pyrimidine-5'-nucleotide nucleosidase [3.2.2.10]
ko00240	Bacteria	Pseudomonadota	Gammaproteobacteria	Aeromonadales	Aeromonadaceae	Oceanisphaera	Oceanisphaera avium	ocm	R12956	irreversible	dTMP (C00364)	Thymine (C00178)	CBP12_05325	K06966	pyrimidine-5'-nucleotide nucleosidase [3.2.2.10]
ko00240	Bacteria	Pseudomonadota	Gammaproteobacteria	Aeromonadales	Aeromonadaceae	Oceanisphaera	Oceanisphaera profunda	opf	R12956	irreversible	dTMP (C00364)	Thymine (C00178)	CBP31_13290	K06966	pyrimidine-5'-nucleotide nucleosidase [3.2.2.10]
ko00240	Bacteria	Pseudomonadota	Gammaproteobacteria	Aeromonadales	Aeromonadaceae	Zobellella	Zobellella denitrificans	zdf	R12956	irreversible	dTMP (C00364)	Thymine (C00178)	AN401_14105	K06966	pyrimidine-5'-nucleotide nucleosidase [3.2.2.10]
ko00240	Bacteria	Pseudomonadota	Gammaproteobacteria	Kangiellales	Kangiellaceae	Kangiella	Kangiella koreensis	kko	R12956	irreversible	dTMP (C00364)	Thymine (C00178)	Kkor_1075	K06966	pyrimidine-5'-nucleotide nucleosidase [3.2.2.10]
ko00240	Bacteria	Pseudomonadota	Gammaproteobacteria	Kangiellales	Kangiellaceae	Kangiella	Kangiella geojedonensis	kge	R12956	irreversible	dTMP (C00364)	Thymine (C00178)	TQ33_1236	K06966	pyrimidine-5'-nucleotide nucleosidase [3.2.2.10]
ko00240	Bacteria	Pseudomonadota	Gammaproteobacteria	Kangiellales	Kangiellaceae	Kangiella	Kangiella sediminilitoris	ksd	R12956	irreversible	dTMP (C00364)	Thymine (C00178)	KS2013_1280	K06966	pyrimidine-5'-nucleotide nucleosidase [3.2.2.10]
ko00240	Bacteria	Pseudomonadota	Gammaproteobacteria	Kangiellales	Kangiellaceae	Kangiella	Kangiella profundi	kpd	R12956	irreversible	dTMP (C00364)	Thymine (C00178)	CW740_05120	K06966	pyrimidine-5'-nucleotide nucleosidase [3.2.2.10]
ko00240	Bacteria	Pseudomonadota	Gammaproteobacteria	Cardiobacteriales	Ignatzschineriaceae	Ignatzschineria	Ignatzschineria sp. HR5S32	ign	R12956	irreversible	dTMP (C00364)	Thymine (C00178)	MMG00_12350	K06966	pyrimidine-5'-nucleotide nucleosidase [3.2.2.10]
ko00240	Bacteria	Pseudomonadota	Gammaproteobacteria	Orbales	Orbaceae	Gilliamella	Gilliamella apicola	gap	R12956	irreversible	dTMP (C00364)	Thymine (C00178)	GAPWK_2506	K06966	pyrimidine-5'-nucleotide nucleosidase [3.2.2.10]
ko00240	Bacteria	Pseudomonadota	Gammaproteobacteria	Orbales	Orbaceae	Frischella	Frischella perrara	fpp	R12956	irreversible	dTMP (C00364)	Thymine (C00178)	FPB0191_02241	K06966	pyrimidine-5'-nucleotide nucleosidase [3.2.2.10]
ko00240	Bacteria	Pseudomonadota	Gammaproteobacteria	Orbales	Orbaceae	Zophobihabitans	Zophobihabitans entericus	orb	R12956	irreversible	dTMP (C00364)	Thymine (C00178)	IPMB12_01065	K06966	pyrimidine-5'-nucleotide nucleosidase [3.2.2.10]
ko00240	Bacteria	Pseudomonadota	Gammaproteobacteria	Nevskiales	Steroidobacteraceae	Steroidobacter	Steroidobacter denitrificans	sdf	R12956	irreversible	dTMP (C00364)	Thymine (C00178)	ACG33_01340	K06966	pyrimidine-5'-nucleotide nucleosidase [3.2.2.10]
ko00240	Bacteria	Pseudomonadota	Gammaproteobacteria	Nevskiales	Sinobacteraceae	Sinimarinibacterium	Sinimarinibacterium sp. NLF-5-8	sini	R12956	irreversible	dTMP (C00364)	Thymine (C00178)	GT972_12765	K06966	pyrimidine-5'-nucleotide nucleosidase [3.2.2.10]
ko00240	Bacteria	Pseudomonadota	Gammaproteobacteria	unclassified Gammaproteobacteria order	unclassified Gammaproteobacteria family	Pseudohongiella	Pseudohongiella spirulinae	pspi	R12956	irreversible	dTMP (C00364)	Thymine (C00178)	PS2015_1261	K06966	pyrimidine-5'-nucleotide nucleosidase [3.2.2.10]
ko00240	Bacteria	Pseudomonadota	Gammaproteobacteria	unclassified Gammaproteobacteria order	Celerinatantimonadaceae	Celerinatantimonas	Celerinatantimonas diazotrophica	cdiz	R12956	irreversible	dTMP (C00364)	Thymine (C00178)	CEDIAZO_01179	K06966	pyrimidine-5'-nucleotide nucleosidase [3.2.2.10]
ko00240	Bacteria	Pseudomonadota	Gammaproteobacteria	unclassified Gammaproteobacteria order	unclassified Gammaproteobacteria family	unclassified Gammaproteobacteria genus	gamma proteobacterium HdN1	gpb	R12956	irreversible	dTMP (C00364)	Thymine (C00178)	HDN1F_34530	K06966	pyrimidine-5'-nucleotide nucleosidase [3.2.2.10]
ko00240	Bacteria	Pseudomonadota	Betaproteobacteria	Burkholderiales	Burkholderiaceae	Paucimonas	Paucimonas lemoignei	plg	R12956	irreversible	dTMP (C00364)	Thymine (C00178)	NCTC10937_02850	K06966	pyrimidine-5'-nucleotide nucleosidase [3.2.2.10]
ko00240	Bacteria	Pseudomonadota	Betaproteobacteria	Burkholderiales	Oxalobacteraceae	Herminiimonas	Herminiimonas arsenicoxydans	har	R12956	irreversible	dTMP (C00364)	Thymine (C00178)	HEAR1695	K06966	pyrimidine-5'-nucleotide nucleosidase [3.2.2.10]
ko00240	Bacteria	Pseudomonadota	Betaproteobacteria	Burkholderiales	Oxalobacteraceae	Janthinobacterium	Janthinobacterium sp. Marseille	mms	R12956	irreversible	dTMP (C00364)	Thymine (C00178)	mma_1948	K06966	pyrimidine-5'-nucleotide nucleosidase [3.2.2.10]
ko00240	Bacteria	Pseudomonadota	Betaproteobacteria	Burkholderiales	Oxalobacteraceae	Janthinobacterium	Janthinobacterium agaricidamnosum	jag	R12956	irreversible	dTMP (C00364)	Thymine (C00178)	GJA_2165	K06966	pyrimidine-5'-nucleotide nucleosidase [3.2.2.10]
ko00240	Bacteria	Pseudomonadota	Betaproteobacteria	Burkholderiales	Oxalobacteraceae	Janthinobacterium	Janthinobacterium sp. 1_2014MBL_MicDiv	jaz	R12956	irreversible	dTMP (C00364)	Thymine (C00178)	YQ44_09885	K06966	pyrimidine-5'-nucleotide nucleosidase [3.2.2.10]
ko00240	Bacteria	Pseudomonadota	Betaproteobacteria	Burkholderiales	Oxalobacteraceae	Janthinobacterium	Janthinobacterium sp. LM6	jal	R12956	irreversible	dTMP (C00364)	Thymine (C00178)	BZG29_17755	K06966	pyrimidine-5'-nucleotide nucleosidase [3.2.2.10]
ko00240	Bacteria	Pseudomonadota	Betaproteobacteria	Burkholderiales	Oxalobacteraceae	Janthinobacterium	Janthinobacterium svalbardensis	jsv	R12956	irreversible	dTMP (C00364)	Thymine (C00178)	CNX70_17935	K06966	pyrimidine-5'-nucleotide nucleosidase [3.2.2.10]
ko00240	Bacteria	Pseudomonadota	Betaproteobacteria	Burkholderiales	Oxalobacteraceae	Janthinobacterium	Janthinobacterium sp. 17J80-10	jaj	R12956	irreversible	dTMP (C00364)	Thymine (C00178)	EKL02_15330	K06966	pyrimidine-5'-nucleotide nucleosidase [3.2.2.10]
ko00240	Bacteria	Pseudomonadota	Betaproteobacteria	Burkholderiales	Oxalobacteraceae	Janthinobacterium	Janthinobacterium tructae	jas	R12956	irreversible	dTMP (C00364)	Thymine (C00178)	FJQ89_08000	K06966	pyrimidine-5'-nucleotide nucleosidase [3.2.2.10]
ko00240	Bacteria	Pseudomonadota	Betaproteobacteria	Burkholderiales	Oxalobacteraceae	Janthinobacterium	Janthinobacterium lividum	jlv	R12956	irreversible	dTMP (C00364)	Thymine (C00178)	G3257_18410	K06966	pyrimidine-5'-nucleotide nucleosidase [3.2.2.10]
ko00240	Bacteria	Pseudomonadota	Betaproteobacteria	Burkholderiales	Oxalobacteraceae	Janthinobacterium	Janthinobacterium sp. HH102	jah	R12956	irreversible	dTMP (C00364)	Thymine (C00178)	JAB4_036270	K06966	pyrimidine-5'-nucleotide nucleosidase [3.2.2.10]
ko00240	Bacteria	Pseudomonadota	Betaproteobacteria	Burkholderiales	Oxalobacteraceae	Janthinobacterium	Janthinobacterium rivuli	jri	R12956	irreversible	dTMP (C00364)	Thymine (C00178)	P9875_18370	K06966	pyrimidine-5'-nucleotide nucleosidase [3.2.2.10]
ko00240	Bacteria	Pseudomonadota	Betaproteobacteria	Burkholderiales	Oxalobacteraceae	Massilia	Massilia sp. NR 4-1	mnr	R12956	irreversible	dTMP (C00364)	Thymine (C00178)	ACZ75_07315	K06966	pyrimidine-5'-nucleotide nucleosidase [3.2.2.10]
ko00240	Bacteria	Pseudomonadota	Betaproteobacteria	Burkholderiales	Oxalobacteraceae	Massilia	Massilia sp. WG5	masw	R12956	irreversible	dTMP (C00364)	Thymine (C00178)	AM586_13560	K06966	pyrimidine-5'-nucleotide nucleosidase [3.2.2.10]
ko00240	Bacteria	Pseudomonadota	Betaproteobacteria	Burkholderiales	Oxalobacteraceae	Massilia	Massilia violaceinigra	mass	R12956	irreversible	dTMP (C00364)	Thymine (C00178)	CR152_25255	K06966	pyrimidine-5'-nucleotide nucleosidase [3.2.2.10]
ko00240	Bacteria	Pseudomonadota	Betaproteobacteria	Burkholderiales	Oxalobacteraceae	Massilia	Massilia oculi	mtim	R12956	irreversible	dTMP (C00364)	Thymine (C00178)	DIR46_01790	K06966	pyrimidine-5'-nucleotide nucleosidase [3.2.2.10]
ko00240	Bacteria	Pseudomonadota	Betaproteobacteria	Burkholderiales	Oxalobacteraceae	Massilia	Massilia sp. YMA4	masy	R12956	irreversible	dTMP (C00364)	Thymine (C00178)	DPH57_07415	K06966	pyrimidine-5'-nucleotide nucleosidase [3.2.2.10]
ko00240	Bacteria	Pseudomonadota	Betaproteobacteria	Burkholderiales	Oxalobacteraceae	Massilia	Massilia antarctica	manc	R12956	irreversible	dTMP (C00364)	Thymine (C00178)	IV454_22405	K06966	pyrimidine-5'-nucleotide nucleosidase [3.2.2.10]
ko00240	Bacteria	Pseudomonadota	Betaproteobacteria	Burkholderiales	Oxalobacteraceae	Massilia	Massilia forsythiae	mfy	R12956	irreversible	dTMP (C00364)	Thymine (C00178)	HH212_23360	K06966	pyrimidine-5'-nucleotide nucleosidase [3.2.2.10]
ko00240	Bacteria	Pseudomonadota	Betaproteobacteria	Burkholderiales	Oxalobacteraceae	Massilia	Massilia varians	mvar	R12956	irreversible	dTMP (C00364)	Thymine (C00178)	MasN3_24130	K06966	pyrimidine-5'-nucleotide nucleosidase [3.2.2.10]
ko00240	Bacteria	Pseudomonadota	Betaproteobacteria	Burkholderiales	Oxalobacteraceae	Pseudoduganella	Pseudoduganella armeniaca	masz	R12956	irreversible	dTMP (C00364)	Thymine (C00178)	C9I28_14270	K06966	pyrimidine-5'-nucleotide nucleosidase [3.2.2.10]
ko00240	Bacteria	Pseudomonadota	Betaproteobacteria	Burkholderiales	Oxalobacteraceae	Pseudoduganella	Pseudoduganella albidiflava	mali	R12956	irreversible	dTMP (C00364)	Thymine (C00178)	EYF70_14185	K06966	pyrimidine-5'-nucleotide nucleosidase [3.2.2.10]
ko00240	Bacteria	Pseudomonadota	Betaproteobacteria	Burkholderiales	Oxalobacteraceae	Pseudoduganella	Pseudoduganella umbonata	mum	R12956	irreversible	dTMP (C00364)	Thymine (C00178)	FCL38_04490	K06966	pyrimidine-5'-nucleotide nucleosidase [3.2.2.10]
ko00240	Bacteria	Pseudomonadota	Betaproteobacteria	Burkholderiales	Oxalobacteraceae	Pseudoduganella	Pseudoduganella flava	mfla	R12956	irreversible	dTMP (C00364)	Thymine (C00178)	GO485_29755	K06966	pyrimidine-5'-nucleotide nucleosidase [3.2.2.10]
ko00240	Bacteria	Pseudomonadota	Betaproteobacteria	Burkholderiales	Oxalobacteraceae	Pseudoduganella	Pseudoduganella plicata	mpli	R12956	irreversible	dTMP (C00364)	Thymine (C00178)	E1742_01855	K06966	pyrimidine-5'-nucleotide nucleosidase [3.2.2.10]
ko00240	Bacteria	Pseudomonadota	Betaproteobacteria	Burkholderiales	Oxalobacteraceae	Duganella	Duganella dendranthematis	dug	R12956	irreversible	dTMP (C00364)	Thymine (C00178)	HH213_24355	K06966	pyrimidine-5'-nucleotide nucleosidase [3.2.2.10]
ko00240	Bacteria	Pseudomonadota	Betaproteobacteria	Burkholderiales	Oxalobacteraceae	Undibacterium	Undibacterium piscinae	upi	R12956	irreversible	dTMP (C00364)	Thymine (C00178)	EJG51_018625	K06966	pyrimidine-5'-nucleotide nucleosidase [3.2.2.10]
ko00240	Bacteria	Pseudomonadota	Betaproteobacteria	Burkholderiales	Oxalobacteraceae	Undibacterium	Undibacterium sp. KW1	und	R12956	irreversible	dTMP (C00364)	Thymine (C00178)	UNDKW_2064	K06966	pyrimidine-5'-nucleotide nucleosidase [3.2.2.10]
ko00240	Bacteria	Pseudomonadota	Betaproteobacteria	Burkholderiales	Oxalobacteraceae	Noviherbaspirillum	Noviherbaspirillum sp. UKPF54	nok	R12956	irreversible	dTMP (C00364)	Thymine (C00178)	FAY22_08440	K06966	pyrimidine-5'-nucleotide nucleosidase [3.2.2.10]
ko00240	Bacteria	Pseudomonadota	Betaproteobacteria	Burkholderiales	Oxalobacteraceae	Telluria	Telluria chitinolytica	tct	R12956	irreversible	dTMP (C00364)	Thymine (C00178)	PX653_08255	K06966	pyrimidine-5'-nucleotide nucleosidase [3.2.2.10]
ko00240	Bacteria	Pseudomonadota	Betaproteobacteria	Burkholderiales	Oxalobacteraceae	Telluria	Telluria mixta	tmj	R12956	irreversible	dTMP (C00364)	Thymine (C00178)	P0M04_27775	K06966	pyrimidine-5'-nucleotide nucleosidase [3.2.2.10]
ko00240	Bacteria	Pseudomonadota	Betaproteobacteria	Nitrosomonadales	Sulfuricellaceae	Sulfuricella	Sulfuricella denitrificans	sdr	R12956	irreversible	dTMP (C00364)	Thymine (C00178)	SCD_n02817	K06966	pyrimidine-5'-nucleotide nucleosidase [3.2.2.10]
ko00240	Bacteria	Pseudomonadota	Betaproteobacteria	Nitrosomonadales	Sulfuricellaceae	Sulfurimicrobium	Sulfurimicrobium lacus	slac	R12956	irreversible	dTMP (C00364)	Thymine (C00178)	SKTS_15130	K06966	pyrimidine-5'-nucleotide nucleosidase [3.2.2.10]
ko00240	Bacteria	Pseudomonadota	Betaproteobacteria	Rhodocyclales	Rhodocyclaceae	Aromatoleum	Aromatoleum petrolei	apet	R12956	irreversible	dTMP (C00364)	Thymine (C00178)	ToN1_45400	K06966	pyrimidine-5'-nucleotide nucleosidase [3.2.2.10]
ko00240	Bacteria	Pseudomonadota	Betaproteobacteria	Rhodocyclales	Zoogloeaceae	Azoarcus	Azoarcus sp. KH32C	aza	R12956	irreversible	dTMP (C00364)	Thymine (C00178)	AZKH_2576	K06966	pyrimidine-5'-nucleotide nucleosidase [3.2.2.10]
ko00240	Bacteria	Pseudomonadota	Betaproteobacteria	Rhodocyclales	Zoogloeaceae	Azoarcus	Azoarcus sp. CIB	azi	R12956	irreversible	dTMP (C00364)	Thymine (C00178)	AzCIB_2085	K06966	pyrimidine-5'-nucleotide nucleosidase [3.2.2.10]
ko00240	Bacteria	Pseudomonadota	Betaproteobacteria	Rhodocyclales	Zoogloeaceae	Azoarcus	Azoarcus sp. DN11	azd	R12956	irreversible	dTMP (C00364)	Thymine (C00178)	CDA09_12955	K06966	pyrimidine-5'-nucleotide nucleosidase [3.2.2.10]
ko00240	Bacteria	Pseudomonadota	Alphaproteobacteria	Sphingomonadales	Sphingomonadaceae	Sphingomonas	Sphingomonas echinoides	sech	R12956	irreversible	dTMP (C00364)	Thymine (C00178)	B18_03690	K06966	pyrimidine-5'-nucleotide nucleosidase [3.2.2.10]
ko00240	Bacteria	Thermodesulfobacteriota	Desulfovibrionia	Desulfovibrionales	Desulfovibrionaceae	Maridesulfovibrio	Maridesulfovibrio salexigens	dsa	R12956	irreversible	dTMP (C00364)	Thymine (C00178)	Desal_2242	K06966	pyrimidine-5'-nucleotide nucleosidase [3.2.2.10]
ko00240	Bacteria	Thermodesulfobacteriota	Desulfovibrionia	Desulfovibrionales	Desulfovibrionaceae	Maridesulfovibrio	Maridesulfovibrio hydrothermalis	dhy	R12956	irreversible	dTMP (C00364)	Thymine (C00178)	DESAM_21387	K06966	pyrimidine-5'-nucleotide nucleosidase [3.2.2.10]
ko00240	Bacteria	Thermodesulfobacteriota	Desulfobulbia	Desulfobulbales	Desulfobulbaceae	Desulfobulbus	Desulfobulbus propionicus	dpr	R12956	irreversible	dTMP (C00364)	Thymine (C00178)	Despr_2032	K06966	pyrimidine-5'-nucleotide nucleosidase [3.2.2.10]
ko00240	Bacteria	Thermodesulfobacteriota	Desulfobulbia	Desulfobulbales	Desulfobulbaceae	Desulfobulbus	Desulfobulbus oralis	deo	R12956	irreversible	dTMP (C00364)	Thymine (C00178)	CAY53_00250	K06966	pyrimidine-5'-nucleotide nucleosidase [3.2.2.10]
ko00240	Bacteria	Thermodesulfobacteriota	Desulfobulbia	Desulfobulbales	Desulfobulbaceae	Desulfobulbus	Desulfobulbus oligotrophicus	dog	R12956	irreversible	dTMP (C00364)	Thymine (C00178)	HP555_10045	K06966	pyrimidine-5'-nucleotide nucleosidase [3.2.2.10]
ko00240	Bacteria	Bacillota	Bacilli	Bacillales	Bacillaceae	Priestia	Priestia aryabhattai	parh	R12956	irreversible	dTMP (C00364)	Thymine (C00178)	I5S86_12665	K06966	pyrimidine-5'-nucleotide nucleosidase [3.2.2.10]
ko00240	Bacteria	Bacillota	Clostridia	Eubacteriales	Clostridiaceae	Clostridium	Clostridium sp. BNL1100	clb	R12956	irreversible	dTMP (C00364)	Thymine (C00178)	Clo1100_3119	K06966	pyrimidine-5'-nucleotide nucleosidase [3.2.2.10]
