# Supplementary material for: Shenfu injection improves isoproterenol-induced heart failure in rats by modulating co-metabolism and regulating the trimethylamine-N-oxide - inflammation axis
Source: Front Pharmacol. 2024 Jun 20;15:1412300. doi: 10.3389/fphar.2024.1412300 (PMC11222397; doi:10.3389/fphar.2024.1412300)
Supplement: Supplementary file 2 [file Table3.XLSX]

## Sheet: Sheet1
PathwayID	kingdom	phylum	class	order	family	genus	species	ORG	ReactionName	ReactionType	SubstrateName	ProductName	GeneEntry	KO	Enzyme
ko00230	Eukaryota	Ascomycota	Saccharomycetes	Saccharomycetales	Phaffomycetaceae	Komagataella	Komagataella phaffii	ppa	R01768	irreversible	Hypoxanthine (C00262)	Xanthine (C00385)	PAS_chr2-2_0112	K00106	xanthine dehydrogenase [1.17.1.4]; xanthine oxidase [1.17.3.2]
ko00230	Eukaryota	Ascomycota	Saccharomycetes	Saccharomycetales	Trichomonascaceae	Sugiyamaella	Sugiyamaella lignohabitans	slb	R01768	irreversible	Hypoxanthine (C00262)	Xanthine (C00385)	AWJ20_3928	K00106	xanthine dehydrogenase [1.17.1.4]; xanthine oxidase [1.17.3.2]
ko00230	Eukaryota	Ascomycota	Saccharomycetes	Saccharomycetales	Pichiaceae	Brettanomyces	Brettanomyces bruxellensis	bbrx	R01768	irreversible	Hypoxanthine (C00262)	Xanthine (C00385)	BRETT_001708	K00106	xanthine dehydrogenase [1.17.1.4]; xanthine oxidase [1.17.3.2]
ko00230	Eukaryota	Ascomycota	Sordariomycetes	Sordariales	Sordariaceae	Neurospora	Neurospora crassa	ncr	R01768	irreversible	Hypoxanthine (C00262)	Xanthine (C00385)	NCU03350	K00106	xanthine dehydrogenase [1.17.1.4]; xanthine oxidase [1.17.3.2]
ko00230	Eukaryota	Ascomycota	Sordariomycetes	Sordariales	Sordariaceae	Neurospora	Neurospora tetrasperma	nte	R01768	irreversible	Hypoxanthine (C00262)	Xanthine (C00385)	NEUTE1DRAFT130703	K00106	xanthine dehydrogenase [1.17.1.4]; xanthine oxidase [1.17.3.2]
ko00230	Eukaryota	Ascomycota	Sordariomycetes	Sordariales	Sordariaceae	Sordaria	Sordaria macrospora	smp	R01768	irreversible	Hypoxanthine (C00262)	Xanthine (C00385)	SMAC_04084	K00106	xanthine dehydrogenase [1.17.1.4]; xanthine oxidase [1.17.3.2]
ko00230	Eukaryota	Ascomycota	Sordariomycetes	Sordariales	Podosporaceae	Podospora	Podospora anserina	pan	R01768	irreversible	Hypoxanthine (C00262)	Xanthine (C00385)	PODANSg6463	K00106	xanthine dehydrogenase [1.17.1.4]; xanthine oxidase [1.17.3.2]
ko00230	Eukaryota	Ascomycota	Sordariomycetes	Sordariales	Chaetomiaceae	Thermothielavioides	Thermothielavioides terrestris	ttt	R01768	irreversible	Hypoxanthine (C00262)	Xanthine (C00385)	THITE_2123410	K00106	xanthine dehydrogenase [1.17.1.4]; xanthine oxidase [1.17.3.2]
ko00230	Eukaryota	Ascomycota	Sordariomycetes	Sordariales	Chaetomiaceae	Thermothelomyces	Thermothelomyces thermophilus	mtm	R01768	irreversible	Hypoxanthine (C00262)	Xanthine (C00385)	MYCTH_2311689	K00106	xanthine dehydrogenase [1.17.1.4]; xanthine oxidase [1.17.3.2]
ko00230	Eukaryota	Ascomycota	Sordariomycetes	Sordariales	Chaetomiaceae	Thermochaetoides	Thermochaetoides thermophila	cthr	R01768	irreversible	Hypoxanthine (C00262)	Xanthine (C00385)	CTHT_0001520	K00106	xanthine dehydrogenase [1.17.1.4]; xanthine oxidase [1.17.3.2]
ko00230	Eukaryota	Ascomycota	Sordariomycetes	Magnaporthales	Pyriculariaceae	Pyricularia	Pyricularia oryzae	mgr	R01768	irreversible	Hypoxanthine (C00262)	Xanthine (C00385)	MGG_12738	K00106	xanthine dehydrogenase [1.17.1.4]; xanthine oxidase [1.17.3.2]
ko00230	Eukaryota	Ascomycota	Sordariomycetes	Magnaporthales	Pyriculariaceae	Pyricularia	Pyricularia pennisetigena	ppei	R01768	irreversible	Hypoxanthine (C00262)	Xanthine (C00385)	PpBr36_06397	K00106	xanthine dehydrogenase [1.17.1.4]; xanthine oxidase [1.17.3.2]
ko00230	Eukaryota	Ascomycota	Sordariomycetes	Togniniales	Togniniaceae	Phaeoacremonium	Phaeoacremonium minimum	tmn	R01768	irreversible	Hypoxanthine (C00262)	Xanthine (C00385)	UCRPA7_4126; UCRPA7_883	K00106	xanthine dehydrogenase [1.17.1.4]; xanthine oxidase [1.17.3.2]
ko00230	Eukaryota	Ascomycota	Sordariomycetes	Ophiostomatales	Ophiostomataceae	Sporothrix	Sporothrix schenckii	ssck	R01768	irreversible	Hypoxanthine (C00262)	Xanthine (C00385)	SPSK_00201	K00106	xanthine dehydrogenase [1.17.1.4]; xanthine oxidase [1.17.3.2]
ko00230	Eukaryota	Ascomycota	Sordariomycetes	Hypocreales	Nectriaceae	Fusarium	Fusarium graminearum	fgr	R01768	irreversible	Hypoxanthine (C00262)	Xanthine (C00385)	FGSG_01561	K00106	xanthine dehydrogenase [1.17.1.4]; xanthine oxidase [1.17.3.2]
ko00230	Eukaryota	Ascomycota	Sordariomycetes	Hypocreales	Nectriaceae	Fusarium	Fusarium pseudograminearum	fpu	R01768	irreversible	Hypoxanthine (C00262)	Xanthine (C00385)	FPSE_00773	K00106	xanthine dehydrogenase [1.17.1.4]; xanthine oxidase [1.17.3.2]
ko00230	Eukaryota	Ascomycota	Sordariomycetes	Hypocreales	Nectriaceae	Fusarium	Fusarium verticillioides	fvr	R01768	irreversible	Hypoxanthine (C00262)	Xanthine (C00385)	FVEG_09642; FVEG_12680	K00106	xanthine dehydrogenase [1.17.1.4]; xanthine oxidase [1.17.3.2]
ko00230	Eukaryota	Ascomycota	Sordariomycetes	Hypocreales	Nectriaceae	Fusarium	Fusarium oxysporum	fox	R01768	irreversible	Hypoxanthine (C00262)	Xanthine (C00385)	FOXG_11147; FOXG_15354	K00106	xanthine dehydrogenase [1.17.1.4]; xanthine oxidase [1.17.3.2]
ko00230	Eukaryota	Ascomycota	Sordariomycetes	Hypocreales	Nectriaceae	Fusarium	Fusarium vanettenii	nhe	R01768	irreversible	Hypoxanthine (C00262)	Xanthine (C00385)	NECHADRAFT_74201; NECHADRAFT_93123	K00106	xanthine dehydrogenase [1.17.1.4]; xanthine oxidase [1.17.3.2]
ko00230	Eukaryota	Ascomycota	Sordariomycetes	Hypocreales	Hypocreaceae	Trichoderma	Trichoderma reesei	tre	R01768	irreversible	Hypoxanthine (C00262)	Xanthine (C00385)	TRIREDRAFT_78797	K00106	xanthine dehydrogenase [1.17.1.4]; xanthine oxidase [1.17.3.2]
ko00230	Eukaryota	Ascomycota	Sordariomycetes	Hypocreales	Hypocreaceae	Trichoderma	Trichoderma reesei	trr	R01768	irreversible	Hypoxanthine (C00262)	Xanthine (C00385)	M419DRAFT_78829	K00106	xanthine dehydrogenase [1.17.1.4]; xanthine oxidase [1.17.3.2]
ko00230	Eukaryota	Ascomycota	Sordariomycetes	Hypocreales	Clavicipitaceae	Metarhizium	Metarhizium acridum	maw	R01768	irreversible	Hypoxanthine (C00262)	Xanthine (C00385)	MAC_05768	K00106	xanthine dehydrogenase [1.17.1.4]; xanthine oxidase [1.17.3.2]
ko00230	Eukaryota	Ascomycota	Sordariomycetes	Hypocreales	Clavicipitaceae	Metarhizium	Metarhizium robertsii	maj	R01768	irreversible	Hypoxanthine (C00262)	Xanthine (C00385)	MAA_01730	K00106	xanthine dehydrogenase [1.17.1.4]; xanthine oxidase [1.17.3.2]
ko00230	Eukaryota	Ascomycota	Sordariomycetes	Hypocreales	Cordycipitaceae	Cordyceps	Cordyceps militaris	cmt	R01768	irreversible	Hypoxanthine (C00262)	Xanthine (C00385)	CCM_08980	K00106	xanthine dehydrogenase [1.17.1.4]; xanthine oxidase [1.17.3.2]
ko00230	Eukaryota	Ascomycota	Sordariomycetes	Hypocreales	Ophiocordycipitaceae	Purpureocillium	Purpureocillium lilacinum	plj	R01768	irreversible	Hypoxanthine (C00262)	Xanthine (C00385)	VFPFJ_07309	K00106	xanthine dehydrogenase [1.17.1.4]; xanthine oxidase [1.17.3.2]
ko00230	Eukaryota	Ascomycota	Sordariomycetes	Hypocreales	Ophiocordycipitaceae	Purpureocillium	Purpureocillium takamizusanense	ptkz	R01768	irreversible	Hypoxanthine (C00262)	Xanthine (C00385)	JDV02_010334	K00106	xanthine dehydrogenase [1.17.1.4]; xanthine oxidase [1.17.3.2]
ko00230	Eukaryota	Ascomycota	Sordariomycetes	Glomerellales	Plectosphaerellaceae	Verticillium	Verticillium alfalfae	val	R01768	irreversible	Hypoxanthine (C00262)	Xanthine (C00385)	VDBG_05801	K00106	xanthine dehydrogenase [1.17.1.4]; xanthine oxidase [1.17.3.2]
ko00230	Eukaryota	Ascomycota	Sordariomycetes	Glomerellales	Plectosphaerellaceae	Verticillium	Verticillium dahliae	vda	R01768	irreversible	Hypoxanthine (C00262)	Xanthine (C00385)	VDAG_07735	K00106	xanthine dehydrogenase [1.17.1.4]; xanthine oxidase [1.17.3.2]
ko00230	Eukaryota	Ascomycota	Sordariomycetes	Glomerellales	Glomerellaceae	Colletotrichum	Colletotrichum fioriniae	cfj	R01768	irreversible	Hypoxanthine (C00262)	Xanthine (C00385)	CFIO01_04805	K00106	xanthine dehydrogenase [1.17.1.4]; xanthine oxidase [1.17.3.2]
ko00230	Eukaryota	Ascomycota	Sordariomycetes	Glomerellales	Glomerellaceae	Colletotrichum	Colletotrichum lupini	clup	R01768	irreversible	Hypoxanthine (C00262)	Xanthine (C00385)	CLUP02_01895	K00106	xanthine dehydrogenase [1.17.1.4]; xanthine oxidase [1.17.3.2]
ko00230	Eukaryota	Ascomycota	Sordariomycetes	Glomerellales	Glomerellaceae	Colletotrichum	Colletotrichum higginsianum	chig	R01768	irreversible	Hypoxanthine (C00262)	Xanthine (C00385)	CH63R_10755	K00106	xanthine dehydrogenase [1.17.1.4]; xanthine oxidase [1.17.3.2]
ko00230	Eukaryota	Ascomycota	Sordariomycetes	Microascales	Microascaceae	Scedosporium	Scedosporium apiospermum	sapo	R01768	irreversible	Hypoxanthine (C00262)	Xanthine (C00385)	SAPIO_CDS0916	K00106	xanthine dehydrogenase [1.17.1.4]; xanthine oxidase [1.17.3.2]
ko00230	Eukaryota	Ascomycota	Sordariomycetes	Xylariales	Diatrypaceae	Eutypa	Eutypa lata	ela	R01768	irreversible	Hypoxanthine (C00262)	Xanthine (C00385)	UCREL1_7929	K00106	xanthine dehydrogenase [1.17.1.4]; xanthine oxidase [1.17.3.2]
ko00230	Eukaryota	Ascomycota	Sordariomycetes	Xylariales	Sporocadaceae	Pestalotiopsis	Pestalotiopsis fici	pfy	R01768	irreversible	Hypoxanthine (C00262)	Xanthine (C00385)	PFICI_08825	K00106	xanthine dehydrogenase [1.17.1.4]; xanthine oxidase [1.17.3.2]
ko00230	Eukaryota	Ascomycota	Leotiomycetes	Helotiales	Sclerotiniaceae	Sclerotinia	Sclerotinia sclerotiorum	ssl	R01768	irreversible	Hypoxanthine (C00262)	Xanthine (C00385)	SS1G_08428; SS1G_14350	K00106	xanthine dehydrogenase [1.17.1.4]; xanthine oxidase [1.17.3.2]
ko00230	Eukaryota	Ascomycota	Leotiomycetes	Helotiales	Sclerotiniaceae	Botrytis	Botrytis cinerea	bfu	R01768	irreversible	Hypoxanthine (C00262)	Xanthine (C00385)	BCIN_12g02310; BCIN_14g05060	K00106	xanthine dehydrogenase [1.17.1.4]; xanthine oxidase [1.17.3.2]
ko00230	Eukaryota	Ascomycota	Leotiomycetes	Helotiales	Drepanopezizaceae	Drepanopeziza	Drepanopeziza brunnea	mbe	R01768	irreversible	Hypoxanthine (C00262)	Xanthine (C00385)	MBM_00517	K00106	xanthine dehydrogenase [1.17.1.4]; xanthine oxidase [1.17.3.2]
ko00230	Eukaryota	Ascomycota	Leotiomycetes	Helotiales	Mollisiaceae	Mollisia	Mollisia scopiformis	psco	R01768	irreversible	Hypoxanthine (C00262)	Xanthine (C00385)	LY89DRAFT_706582; LY89DRAFT_781300	K00106	xanthine dehydrogenase [1.17.1.4]; xanthine oxidase [1.17.3.2]
ko00230	Eukaryota	Ascomycota	Leotiomycetes	Helotiales	Helotiaceae	Glarea	Glarea lozoyensis	glz	R01768	irreversible	Hypoxanthine (C00262)	Xanthine (C00385)	GLAREA_08868; GLAREA_09632	K00106	xanthine dehydrogenase [1.17.1.4]; xanthine oxidase [1.17.3.2]
ko00230	Eukaryota	Ascomycota	Eurotiomycetes	Eurotiales	Aspergillaceae	Aspergillus	Aspergillus nidulans	ani	R01768	irreversible	Hypoxanthine (C00262)	Xanthine (C00385)	AN5613.2; AN9178.2	K00106	xanthine dehydrogenase [1.17.1.4]; xanthine oxidase [1.17.3.2]
ko00230	Eukaryota	Ascomycota	Eurotiomycetes	Eurotiales	Aspergillaceae	Aspergillus	Aspergillus fumigatus	afm	R01768	irreversible	Hypoxanthine (C00262)	Xanthine (C00385)	AFUA_4G11220	K00106	xanthine dehydrogenase [1.17.1.4]; xanthine oxidase [1.17.3.2]
ko00230	Eukaryota	Ascomycota	Eurotiomycetes	Eurotiales	Aspergillaceae	Aspergillus	Aspergillus clavatus	act	R01768	irreversible	Hypoxanthine (C00262)	Xanthine (C00385)	ACLA_050310	K00106	xanthine dehydrogenase [1.17.1.4]; xanthine oxidase [1.17.3.2]
ko00230	Eukaryota	Ascomycota	Eurotiomycetes	Eurotiales	Aspergillaceae	Aspergillus	Aspergillus fischeri	nfi	R01768	irreversible	Hypoxanthine (C00262)	Xanthine (C00385)	NFIA_094210; NFIA_105140	K00106	xanthine dehydrogenase [1.17.1.4]; xanthine oxidase [1.17.3.2]
ko00230	Eukaryota	Ascomycota	Eurotiomycetes	Eurotiales	Aspergillaceae	Aspergillus	Aspergillus oryzae	aor	R01768	irreversible	Hypoxanthine (C00262)	Xanthine (C00385)	AO090003001099	K00106	xanthine dehydrogenase [1.17.1.4]; xanthine oxidase [1.17.3.2]
ko00230	Eukaryota	Ascomycota	Eurotiomycetes	Eurotiales	Aspergillaceae	Aspergillus	Aspergillus niger	ang	R01768	irreversible	Hypoxanthine (C00262)	Xanthine (C00385)	ANI_1_1056034; ANI_1_902184	K00106	xanthine dehydrogenase [1.17.1.4]; xanthine oxidase [1.17.3.2]
ko00230	Eukaryota	Ascomycota	Eurotiomycetes	Eurotiales	Aspergillaceae	Aspergillus	Aspergillus flavus	afv	R01768	irreversible	Hypoxanthine (C00262)	Xanthine (C00385)	AFLA_000570	K00106	xanthine dehydrogenase [1.17.1.4]; xanthine oxidase [1.17.3.2]
ko00230	Eukaryota	Ascomycota	Eurotiomycetes	Eurotiales	Aspergillaceae	Aspergillus	Aspergillus luchuensis	aluc	R01768	irreversible	Hypoxanthine (C00262)	Xanthine (C00385)	AKAW2_10106S; AKAW2_51514S	K00106	xanthine dehydrogenase [1.17.1.4]; xanthine oxidase [1.17.3.2]
ko00230	Eukaryota	Ascomycota	Eurotiomycetes	Eurotiales	Aspergillaceae	Aspergillus	Aspergillus chevalieri	ache	R01768	irreversible	Hypoxanthine (C00262)	Xanthine (C00385)	ACHE_10608S; ACHE_30019A	K00106	xanthine dehydrogenase [1.17.1.4]; xanthine oxidase [1.17.3.2]
ko00230	Eukaryota	Ascomycota	Eurotiomycetes	Eurotiales	Aspergillaceae	Aspergillus	Aspergillus puulaauensis	apuu	R01768	irreversible	Hypoxanthine (C00262)	Xanthine (C00385)	APUU_31650S; APUU_40979S	K00106	xanthine dehydrogenase [1.17.1.4]; xanthine oxidase [1.17.3.2]
ko00230	Eukaryota	Ascomycota	Eurotiomycetes	Eurotiales	Aspergillaceae	Penicillium	Penicillium rubens	pcs	R01768	irreversible	Hypoxanthine (C00262)	Xanthine (C00385)	Pc22g06330	K00106	xanthine dehydrogenase [1.17.1.4]; xanthine oxidase [1.17.3.2]
ko00230	Eukaryota	Ascomycota	Eurotiomycetes	Eurotiales	Aspergillaceae	Penicillium	Penicillium digitatum	pdp	R01768	irreversible	Hypoxanthine (C00262)	Xanthine (C00385)	PDIP_33700	K00106	xanthine dehydrogenase [1.17.1.4]; xanthine oxidase [1.17.3.2]
ko00230	Eukaryota	Ascomycota	Eurotiomycetes	Eurotiales	Trichocomaceae	Talaromyces	Talaromyces marneffei	tmf	R01768	irreversible	Hypoxanthine (C00262)	Xanthine (C00385)	EYB26_005287	K00106	xanthine dehydrogenase [1.17.1.4]; xanthine oxidase [1.17.3.2]
ko00230	Eukaryota	Ascomycota	Eurotiomycetes	Eurotiales	Trichocomaceae	Talaromyces	Talaromyces rugulosus	trg	R01768	irreversible	Hypoxanthine (C00262)	Xanthine (C00385)	TRUGW13939_02782; TRUGW13939_07238	K00106	xanthine dehydrogenase [1.17.1.4]; xanthine oxidase [1.17.3.2]
ko00230	Eukaryota	Ascomycota	Eurotiomycetes	Onygenales	Onygenaceae	Coccidioides	Coccidioides immitis	cim	R01768	irreversible	Hypoxanthine (C00262)	Xanthine (C00385)	CIMG_01495	K00106	xanthine dehydrogenase [1.17.1.4]; xanthine oxidase [1.17.3.2]
ko00230	Eukaryota	Ascomycota	Eurotiomycetes	Onygenales	Onygenaceae	Coccidioides	Coccidioides posadasii	cpw	R01768	irreversible	Hypoxanthine (C00262)	Xanthine (C00385)	CPC735_049500	K00106	xanthine dehydrogenase [1.17.1.4]; xanthine oxidase [1.17.3.2]
ko00230	Eukaryota	Ascomycota	Eurotiomycetes	Onygenales	Onygenaceae	Uncinocarpus	Uncinocarpus reesii	ure	R01768	irreversible	Hypoxanthine (C00262)	Xanthine (C00385)	UREG_05104	K00106	xanthine dehydrogenase [1.17.1.4]; xanthine oxidase [1.17.3.2]
ko00230	Eukaryota	Ascomycota	Eurotiomycetes	Onygenales	unclassified Onygenales family	Paracoccidioides	Paracoccidioides lutzii	pbl	R01768	irreversible	Hypoxanthine (C00262)	Xanthine (C00385)	PAAG_02640; PAAG_03629	K00106	xanthine dehydrogenase [1.17.1.4]; xanthine oxidase [1.17.3.2]
ko00230	Eukaryota	Ascomycota	Eurotiomycetes	Onygenales	unclassified Onygenales family	Paracoccidioides	Paracoccidioides brasiliensis	pbn	R01768	irreversible	Hypoxanthine (C00262)	Xanthine (C00385)	PADG_01660; PADG_06197	K00106	xanthine dehydrogenase [1.17.1.4]; xanthine oxidase [1.17.3.2]
ko00230	Eukaryota	Ascomycota	Eurotiomycetes	Onygenales	Arthrodermataceae	Trichophyton	Trichophyton benhamiae	abe	R01768	irreversible	Hypoxanthine (C00262)	Xanthine (C00385)	ARB_02280	K00106	xanthine dehydrogenase [1.17.1.4]; xanthine oxidase [1.17.3.2]
ko00230	Eukaryota	Ascomycota	Eurotiomycetes	Onygenales	Arthrodermataceae	Trichophyton	Trichophyton verrucosum	tve	R01768	irreversible	Hypoxanthine (C00262)	Xanthine (C00385)	TRV_04973	K00106	xanthine dehydrogenase [1.17.1.4]; xanthine oxidase [1.17.3.2]
ko00230	Eukaryota	Ascomycota	Eurotiomycetes	Onygenales	Ajellomycetaceae	Histoplasma	Histoplasma mississippiense (nom. inval.)	aje	R01768	irreversible	Hypoxanthine (C00262)	Xanthine (C00385)	HCAG_01659; HCAG_06867	K00106	xanthine dehydrogenase [1.17.1.4]; xanthine oxidase [1.17.3.2]
ko00230	Eukaryota	Ascomycota	Eurotiomycetes	Onygenales	Ajellomycetaceae	Blastomyces	Blastomyces gilchristii	bgh	R01768	irreversible	Hypoxanthine (C00262)	Xanthine (C00385)	BDBG_03499; BDBG_09398	K00106	xanthine dehydrogenase [1.17.1.4]; xanthine oxidase [1.17.3.2]
ko00230	Eukaryota	Ascomycota	Dothideomycetes	Pleosporales	Phaeosphaeriaceae	Parastagonospora	Parastagonospora nodorum	pno	R01768	irreversible	Hypoxanthine (C00262)	Xanthine (C00385)	SNOG_04191; SNOG_07509	K00106	xanthine dehydrogenase [1.17.1.4]; xanthine oxidase [1.17.3.2]
ko00230	Eukaryota	Ascomycota	Dothideomycetes	Pleosporales	Pleosporaceae	Pyrenophora	Pyrenophora teres	pte	R01768	irreversible	Hypoxanthine (C00262)	Xanthine (C00385)	PTT_04424; PTT_07497	K00106	xanthine dehydrogenase [1.17.1.4]; xanthine oxidase [1.17.3.2]
ko00230	Eukaryota	Ascomycota	Dothideomycetes	Pleosporales	Pleosporaceae	Bipolaris	Bipolaris zeicola	bze	R01768	irreversible	Hypoxanthine (C00262)	Xanthine (C00385)	COCCADRAFT_5375; COCCADRAFT_89627	K00106	xanthine dehydrogenase [1.17.1.4]; xanthine oxidase [1.17.3.2]
ko00230	Eukaryota	Ascomycota	Dothideomycetes	Pleosporales	Pleosporaceae	Bipolaris	Bipolaris sorokiniana	bsc	R01768	irreversible	Hypoxanthine (C00262)	Xanthine (C00385)	COCSADRAFT_105648; COCSADRAFT_172265	K00106	xanthine dehydrogenase [1.17.1.4]; xanthine oxidase [1.17.3.2]
ko00230	Eukaryota	Ascomycota	Dothideomycetes	Pleosporales	Pleosporaceae	Bipolaris	Bipolaris oryzae	bor	R01768	irreversible	Hypoxanthine (C00262)	Xanthine (C00385)	COCMIDRAFT_6414; COCMIDRAFT_82012	K00106	xanthine dehydrogenase [1.17.1.4]; xanthine oxidase [1.17.3.2]
ko00230	Eukaryota	Ascomycota	Dothideomycetes	Pleosporales	Pleosporaceae	Alternaria	Alternaria alternata	aalt	R01768	irreversible	Hypoxanthine (C00262)	Xanthine (C00385)	CC77DRAFT_1065456; CC77DRAFT_946656	K00106	xanthine dehydrogenase [1.17.1.4]; xanthine oxidase [1.17.3.2]
ko00230	Eukaryota	Ascomycota	Dothideomycetes	Mycosphaerellales	Mycosphaerellaceae	Zymoseptoria	Zymoseptoria tritici	ztr	R01768	irreversible	Hypoxanthine (C00262)	Xanthine (C00385)	MYCGRDRAFT_53902	K00106	xanthine dehydrogenase [1.17.1.4]; xanthine oxidase [1.17.3.2]
ko00230	Eukaryota	Ascomycota	Dothideomycetes	Mycosphaerellales	Mycosphaerellaceae	Pseudocercospora	Pseudocercospora fijiensis	pfj	R01768	irreversible	Hypoxanthine (C00262)	Xanthine (C00385)	MYCFIDRAFT_45300; MYCFIDRAFT_48128	K00106	xanthine dehydrogenase [1.17.1.4]; xanthine oxidase [1.17.3.2]
ko00230	Eukaryota	Ascomycota	Dothideomycetes	Mycosphaerellales	Mycosphaerellaceae	Fulvia	Fulvia fulva	ffu	R01768	irreversible	Hypoxanthine (C00262)	Xanthine (C00385)	CLAFUR5_01414	K00106	xanthine dehydrogenase [1.17.1.4]; xanthine oxidase [1.17.3.2]
ko00230	Eukaryota	Ascomycota	Dothideomycetes	Mycosphaerellales	Teratosphaeriaceae	Baudoinia	Baudoinia panamericana	bcom	R01768	irreversible	Hypoxanthine (C00262)	Xanthine (C00385)	BAUCODRAFT_577650	K00106	xanthine dehydrogenase [1.17.1.4]; xanthine oxidase [1.17.3.2]
ko00230	Eukaryota	Ascomycota	Dothideomycetes	Botryosphaeriales	Botryosphaeriaceae	Neofusicoccum	Neofusicoccum parvum	npa	R01768	irreversible	Hypoxanthine (C00262)	Xanthine (C00385)	UCRNP2_5272; UCRNP2_9149	K00106	xanthine dehydrogenase [1.17.1.4]; xanthine oxidase [1.17.3.2]
ko00230	Eukaryota	Basidiomycota	Agaricomycetes	Russulales	Bondarzewiaceae	Heterobasidion	Heterobasidion irregulare	hir	R01768	irreversible	Hypoxanthine (C00262)	Xanthine (C00385)	HETIRDRAFT_154846	K00106	xanthine dehydrogenase [1.17.1.4]; xanthine oxidase [1.17.3.2]
ko00230	Eukaryota	Basidiomycota	Ustilaginomycetes	Ustilaginales	Ustilaginaceae	Ustilago	Ustilago maydis	uma	R01768	irreversible	Hypoxanthine (C00262)	Xanthine (C00385)	UMAG_03264	K00106	xanthine dehydrogenase [1.17.1.4]; xanthine oxidase [1.17.3.2]
ko00230	Eukaryota	Basidiomycota	Ustilaginomycetes	Ustilaginales	Ustilaginaceae	Pseudozyma	Pseudozyma flocculosa	pfp	R01768	irreversible	Hypoxanthine (C00262)	Xanthine (C00385)	PFL1_06549	K00106	xanthine dehydrogenase [1.17.1.4]; xanthine oxidase [1.17.3.2]
ko00230	Bacteria	Pseudomonadota	Gammaproteobacteria	Enterobacterales	Enterobacteriaceae	Escherichia	Escherichia coli	eco	R01768	irreversible	Hypoxanthine (C00262)	Xanthine (C00385)	b0284; b0285; b0286; b2866; b2867; b2868	K11177; K11178; K13483; K00087; K13479; K13480	xanthine dehydrogenase [1.17.1.4]; [yagT]; [ygeU, xdhC]
ko00230	Bacteria	Pseudomonadota	Gammaproteobacteria	Enterobacterales	Enterobacteriaceae	Escherichia	Escherichia coli	ecj	R01768	irreversible	Hypoxanthine (C00262)	Xanthine (C00385)	JW0278; JW0279; JW0280; JW2835; JW2836; JW5462	K11177; K11178; K13483; K13479; K13480; K00087	xanthine dehydrogenase [1.17.1.4]; [yagT]; [ygeU, xdhC]
ko00230	Bacteria	Pseudomonadota	Gammaproteobacteria	Enterobacterales	Enterobacteriaceae	Escherichia	Escherichia coli	ecd	R01768	irreversible	Hypoxanthine (C00262)	Xanthine (C00385)	ECDH10B_0272; ECDH10B_0273; ECDH10B_0274; ECDH10B_3041; ECDH10B_3042; ECDH10B_3043	K11177; K11178; K13483; K00087; K13479; K13480	xanthine dehydrogenase [1.17.1.4]; [yagT]; [ygeU, xdhC]
ko00230	Bacteria	Pseudomonadota	Gammaproteobacteria	Enterobacterales	Enterobacteriaceae	Escherichia	Escherichia coli	ebw	R01768	irreversible	Hypoxanthine (C00262)	Xanthine (C00385)	BWG_2592; BWG_2593; BWG_2594	K00087; K13479; K13480	xanthine dehydrogenase [1.17.1.4]; [ygeU, xdhC]
ko00230	Bacteria	Pseudomonadota	Gammaproteobacteria	Enterobacterales	Enterobacteriaceae	Escherichia	Escherichia coli	ecok	R01768	irreversible	Hypoxanthine (C00262)	Xanthine (C00385)	ECMDS42_2366; ECMDS42_2367; ECMDS42_2368	K00087; K13479; K13480	xanthine dehydrogenase [1.17.1.4]; [ygeU, xdhC]
ko00230	Bacteria	Pseudomonadota	Gammaproteobacteria	Enterobacterales	Enterobacteriaceae	Escherichia	Escherichia coli	ece	R01768	irreversible	Hypoxanthine (C00262)	Xanthine (C00385)	Z0350; Z0351; Z0352; Z4205; Z4206; Z4207	K11177; K11178; K13483; K00087; K13479; K13480	xanthine dehydrogenase [1.17.1.4]; [yagT]; [ygeU, xdhC]
ko00230	Bacteria	Pseudomonadota	Gammaproteobacteria	Enterobacterales	Enterobacteriaceae	Escherichia	Escherichia coli	ecs	R01768	irreversible	Hypoxanthine (C00262)	Xanthine (C00385)	ECs_0314; ECs_0315; ECs_0316; ECs_3739; ECs_3740; ECs_3741	K11177; K11178; K13483; K00087; K13479; K13480	xanthine dehydrogenase [1.17.1.4]; [yagT]; [ygeU, xdhC]
ko00230	Bacteria	Pseudomonadota	Gammaproteobacteria	Enterobacterales	Enterobacteriaceae	Escherichia	Escherichia coli	ecf	R01768	irreversible	Hypoxanthine (C00262)	Xanthine (C00385)	ECH74115_0330; ECH74115_0331; ECH74115_0332; ECH74115_4156; ECH74115_4157; ECH74115_4158	K11177; K11178; K13483; K00087; K13479; K13480	xanthine dehydrogenase [1.17.1.4]; [yagT]; [ygeU, xdhC]
ko00230	Bacteria	Pseudomonadota	Gammaproteobacteria	Enterobacterales	Enterobacteriaceae	Escherichia	Escherichia coli	etw	R01768	irreversible	Hypoxanthine (C00262)	Xanthine (C00385)	ECSP_0321; ECSP_0322; ECSP_0323; ECSP_3836; ECSP_3837; ECSP_3838	K11177; K11178; K13483; K00087; K13479; K13480	xanthine dehydrogenase [1.17.1.4]; [yagT]; [ygeU, xdhC]
ko00230	Bacteria	Pseudomonadota	Gammaproteobacteria	Enterobacterales	Enterobacteriaceae	Escherichia	Escherichia coli	elx	R01768	irreversible	Hypoxanthine (C00262)	Xanthine (C00385)	CDCO157_0309; CDCO157_0310; CDCO157_0311; CDCO157_3492; CDCO157_3493; CDCO157_3494	K11177; K11178; K13483; K00087; K13479; K13480	xanthine dehydrogenase [1.17.1.4]; [yagT]; [ygeU, xdhC]
ko00230	Bacteria	Pseudomonadota	Gammaproteobacteria	Enterobacterales	Enterobacteriaceae	Escherichia	Escherichia coli	eoi	R01768	irreversible	Hypoxanthine (C00262)	Xanthine (C00385)	ECO111_3604; ECO111_3605; ECO111_3606	K00087; K13479; K13480	xanthine dehydrogenase [1.17.1.4]; [ygeU, xdhC]
ko00230	Bacteria	Pseudomonadota	Gammaproteobacteria	Enterobacterales	Enterobacteriaceae	Escherichia	Escherichia coli	eoj	R01768	irreversible	Hypoxanthine (C00262)	Xanthine (C00385)	ECO26_0319; ECO26_0320; ECO26_0321; ECO26_3955; ECO26_3956; ECO26_3957	K11177; K11178; K13483; K00087; K13479; K13480	xanthine dehydrogenase [1.17.1.4]; [yagT]; [ygeU, xdhC]
ko00230	Bacteria	Pseudomonadota	Gammaproteobacteria	Enterobacterales	Enterobacteriaceae	Escherichia	Escherichia coli	eoh	R01768	irreversible	Hypoxanthine (C00262)	Xanthine (C00385)	ECO103_0261; ECO103_0262; ECO103_0263; ECO103_3441; ECO103_3442; ECO103_3443	K11177; K11178; K13483; K00087; K13479; K13480	xanthine dehydrogenase [1.17.1.4]; [yagT]; [ygeU, xdhC]
ko00230	Bacteria	Pseudomonadota	Gammaproteobacteria	Enterobacterales	Enterobacteriaceae	Escherichia	Escherichia coli	ecoo	R01768	irreversible	Hypoxanthine (C00262)	Xanthine (C00385)	ECRM13514_0264; ECRM13514_0265; ECRM13514_0266; ECRM13514_3721; ECRM13514_3722; ECRM13514_3723	K11177; K11178; K13483; K00087; K13479; K13480	xanthine dehydrogenase [1.17.1.4]; [yagT]; [ygeU, xdhC]
ko00230	Bacteria	Pseudomonadota	Gammaproteobacteria	Enterobacterales	Enterobacteriaceae	Escherichia	Escherichia coli	ecoh	R01768	irreversible	Hypoxanthine (C00262)	Xanthine (C00385)	ECRM13516_0262; ECRM13516_0263; ECRM13516_0264; ECRM13516_3585; ECRM13516_3586; ECRM13516_3587	K11177; K11178; K13483; K00087; K13479; K13480	xanthine dehydrogenase [1.17.1.4]; [yagT]; [ygeU, xdhC]
ko00230	Bacteria	Pseudomonadota	Gammaproteobacteria	Enterobacterales	Enterobacteriaceae	Escherichia	Escherichia coli	esl	R01768	irreversible	Hypoxanthine (C00262)	Xanthine (C00385)	O3K_05125; O3K_05130; O3K_05135; O3K_20060; O3K_20065; O3K_20070	K13480; K13479; K00087; K13483; K11178; K11177	[ygeU, xdhC]; xanthine dehydrogenase [1.17.1.4]; [yagT]
ko00230	Bacteria	Pseudomonadota	Gammaproteobacteria	Enterobacterales	Enterobacteriaceae	Escherichia	Escherichia coli	eso	R01768	irreversible	Hypoxanthine (C00262)	Xanthine (C00385)	O3O_05220; O3O_05225; O3O_05230; O3O_20510; O3O_20515; O3O_20520	K11177; K11178; K13483; K00087; K13479; K13480	xanthine dehydrogenase [1.17.1.4]; [yagT]; [ygeU, xdhC]
ko00230	Bacteria	Pseudomonadota	Gammaproteobacteria	Enterobacterales	Enterobacteriaceae	Escherichia	Escherichia coli	esm	R01768	irreversible	Hypoxanthine (C00262)	Xanthine (C00385)	O3M_05170; O3M_05175; O3M_05180; O3M_20050; O3M_20055; O3M_20060	K13480; K13479; K00087; K13483; K11178; K11177	[ygeU, xdhC]; xanthine dehydrogenase [1.17.1.4]; [yagT]
ko00230	Bacteria	Pseudomonadota	Gammaproteobacteria	Enterobacterales	Enterobacteriaceae	Escherichia	Escherichia coli	eck	R01768	irreversible	Hypoxanthine (C00262)	Xanthine (C00385)	EC55989_0289; EC55989_0290; EC55989_0291; EC55989_3153; EC55989_3154; EC55989_3155	K11177; K11178; K13483; K00087; K13479; K13480	xanthine dehydrogenase [1.17.1.4]; [yagT]; [ygeU, xdhC]
ko00230	Bacteria	Pseudomonadota	Gammaproteobacteria	Enterobacterales	Enterobacteriaceae	Escherichia	Escherichia coli	ecg	R01768	irreversible	Hypoxanthine (C00262)	Xanthine (C00385)	E2348C_3118; E2348C_3119; E2348C_3120	K00087; K13479; K13480	xanthine dehydrogenase [1.17.1.4]; [ygeU, xdhC]
ko00230	Bacteria	Pseudomonadota	Gammaproteobacteria	Enterobacterales	Enterobacteriaceae	Escherichia	Escherichia coli	eok	R01768	irreversible	Hypoxanthine (C00262)	Xanthine (C00385)	G2583_0376; G2583_0377; G2583_0378; G2583_3520; G2583_3521; G2583_3522	K11177; K11178; K13483; K00087; K13479; K13480	xanthine dehydrogenase [1.17.1.4]; [yagT]; [ygeU, xdhC]
ko00230	Bacteria	Pseudomonadota	Gammaproteobacteria	Enterobacterales	Enterobacteriaceae	Escherichia	Escherichia coli	elr	R01768	irreversible	Hypoxanthine (C00262)	Xanthine (C00385)	ECO55CA74_01770; ECO55CA74_01775; ECO55CA74_01780; ECO55CA74_16775; ECO55CA74_16780; ECO55CA74_16785	K11177; K11178; K13483; K00087; K13479; K13480	xanthine dehydrogenase [1.17.1.4]; [yagT]; [ygeU, xdhC]
ko00230	Bacteria	Pseudomonadota	Gammaproteobacteria	Enterobacterales	Enterobacteriaceae	Escherichia	Escherichia coli	elh	R01768	irreversible	Hypoxanthine (C00262)	Xanthine (C00385)	ETEC_0341; ETEC_0342; ETEC_0343; ETEC_3060; ETEC_3061; ETEC_3062	K11177; K11178; K13483; K00087; K13479; K13480	xanthine dehydrogenase [1.17.1.4]; [yagT]; [ygeU, xdhC]
ko00230	Bacteria	Pseudomonadota	Gammaproteobacteria	Enterobacterales	Enterobacteriaceae	Escherichia	Escherichia coli	ecw	R01768	irreversible	Hypoxanthine (C00262)	Xanthine (C00385)	EcE24377A_0295; EcE24377A_0296; EcE24377A_0297; EcE24377A_3191; EcE24377A_3192; EcE24377A_3193	K11177; K11178; K13483; K00087; K13479; K13480	xanthine dehydrogenase [1.17.1.4]; [yagT]; [ygeU, xdhC]
ko00230	Bacteria	Pseudomonadota	Gammaproteobacteria	Enterobacterales	Enterobacteriaceae	Escherichia	Escherichia coli	eun	R01768	irreversible	Hypoxanthine (C00262)	Xanthine (C00385)	UMNK88_332; UMNK88_333; UMNK88_334; UMNK88_3558; UMNK88_3559; UMNK88_3560	K11177; K11178; K13483; K00087; K13479; K13480	xanthine dehydrogenase [1.17.1.4]; [yagT]; [ygeU, xdhC]
ko00230	Bacteria	Pseudomonadota	Gammaproteobacteria	Enterobacterales	Enterobacteriaceae	Escherichia	Escherichia coli	ecp	R01768	irreversible	Hypoxanthine (C00262)	Xanthine (C00385)	ECP_2860; ECP_2861; ECP_2862	K00087; K13479; K13480	xanthine dehydrogenase [1.17.1.4]; [ygeU, xdhC]
ko00230	Bacteria	Pseudomonadota	Gammaproteobacteria	Enterobacterales	Enterobacteriaceae	Escherichia	Escherichia coli	ena	R01768	irreversible	Hypoxanthine (C00262)	Xanthine (C00385)	ECNA114_2907; ECNA114_2908; ECNA114_2909	K00087; K13479; K13480	xanthine dehydrogenase [1.17.1.4]; [ygeU, xdhC]
ko00230	Bacteria	Pseudomonadota	Gammaproteobacteria	Enterobacterales	Enterobacteriaceae	Escherichia	Escherichia coli	ecos	R01768	irreversible	Hypoxanthine (C00262)	Xanthine (C00385)	EC958_3147; EC958_3148; EC958_3149	K00087; K13479; K13480	xanthine dehydrogenase [1.17.1.4]; [ygeU, xdhC]
ko00230	Bacteria	Pseudomonadota	Gammaproteobacteria	Enterobacterales	Enterobacteriaceae	Escherichia	Escherichia coli	ecv	R01768	irreversible	Hypoxanthine (C00262)	Xanthine (C00385)	APECO1_3658; APECO1_3659	K13479; K00087	xanthine dehydrogenase [1.17.1.4]
ko00230	Bacteria	Pseudomonadota	Gammaproteobacteria	Enterobacterales	Enterobacteriaceae	Escherichia	Escherichia coli	ecoa	R01768	irreversible	Hypoxanthine (C00262)	Xanthine (C00385)	APECO78_04950; APECO78_04955; APECO78_04960; APECO78_18045; APECO78_18050; APECO78_18055	K11177; K11178; K13483; K00087; K13479; K13480	xanthine dehydrogenase [1.17.1.4]; [yagT]; [ygeU, xdhC]
ko00230	Bacteria	Pseudomonadota	Gammaproteobacteria	Enterobacterales	Enterobacteriaceae	Escherichia	Escherichia coli	ecx	R01768	irreversible	Hypoxanthine (C00262)	Xanthine (C00385)	EcHS_A3026; EcHS_A3027; EcHS_A3028	K00087; K13479; K13480	xanthine dehydrogenase [1.17.1.4]; [ygeU, xdhC]
ko00230	Bacteria	Pseudomonadota	Gammaproteobacteria	Enterobacterales	Enterobacteriaceae	Escherichia	Escherichia coli	ecm	R01768	irreversible	Hypoxanthine (C00262)	Xanthine (C00385)	EcSMS35_2999; EcSMS35_3000; EcSMS35_3001	K00087; K13479; K13480	xanthine dehydrogenase [1.17.1.4]; [ygeU, xdhC]
ko00230	Bacteria	Pseudomonadota	Gammaproteobacteria	Enterobacterales	Enterobacteriaceae	Escherichia	Escherichia coli	ecy	R01768	irreversible	Hypoxanthine (C00262)	Xanthine (C00385)	ECSE_0302; ECSE_0303; ECSE_0304; ECSE_3130; ECSE_3131; ECSE_3132	K11177; K11178; K13483; K00087; K13479; K13480	xanthine dehydrogenase [1.17.1.4]; [yagT]; [ygeU, xdhC]
ko00230	Bacteria	Pseudomonadota	Gammaproteobacteria	Enterobacterales	Enterobacteriaceae	Escherichia	Escherichia coli	ecr	R01768	irreversible	Hypoxanthine (C00262)	Xanthine (C00385)	ECIAI1_0285; ECIAI1_0286; ECIAI1_0287; ECIAI1_2986; ECIAI1_2987; ECIAI1_2988	K11177; K11178; K13483; K00087; K13479; K13480	xanthine dehydrogenase [1.17.1.4]; [yagT]; [ygeU, xdhC]
ko00230	Bacteria	Pseudomonadota	Gammaproteobacteria	Enterobacterales	Enterobacteriaceae	Escherichia	Escherichia coli	ecq	R01768	irreversible	Hypoxanthine (C00262)	Xanthine (C00385)	ECED1_3326; ECED1_3327; ECED1_3328	K00087; K13479; K13480	xanthine dehydrogenase [1.17.1.4]; [ygeU, xdhC]
ko00230	Bacteria	Pseudomonadota	Gammaproteobacteria	Enterobacterales	Enterobacteriaceae	Escherichia	Escherichia coli	eum	R01768	irreversible	Hypoxanthine (C00262)	Xanthine (C00385)	ECUMN_0315; ECUMN_0316; ECUMN_3209; ECUMN_3210; ECUMN_3211	K11177; K11178; K00087; K13479; K13480	xanthine dehydrogenase [1.17.1.4]; [ygeU, xdhC]
ko00230	Bacteria	Pseudomonadota	Gammaproteobacteria	Enterobacterales	Enterobacteriaceae	Escherichia	Escherichia coli	ect	R01768	irreversible	Hypoxanthine (C00262)	Xanthine (C00385)	ECIAI39_3281; ECIAI39_3282; ECIAI39_3283	K00087; K13479; K13480	xanthine dehydrogenase [1.17.1.4]; [ygeU, xdhC]
ko00230	Bacteria	Pseudomonadota	Gammaproteobacteria	Enterobacterales	Enterobacteriaceae	Escherichia	Escherichia coli	eoc	R01768	irreversible	Hypoxanthine (C00262)	Xanthine (C00385)	CE10_3305; CE10_3306; CE10_3307	K00087; K13479; K13480	xanthine dehydrogenase [1.17.1.4]; [ygeU, xdhC]
ko00230	Bacteria	Pseudomonadota	Gammaproteobacteria	Enterobacterales	Enterobacteriaceae	Escherichia	Escherichia coli	ebr	R01768	irreversible	Hypoxanthine (C00262)	Xanthine (C00385)	ECB_00243; ECB_00244; ECB_00245; ECB_02699; ECB_02700; ECB_02701	K11177; K11178; K13483; K00087; K13479; K13480	xanthine dehydrogenase [1.17.1.4]; [yagT]; [ygeU, xdhC]
ko00230	Bacteria	Pseudomonadota	Gammaproteobacteria	Enterobacterales	Enterobacteriaceae	Escherichia	Escherichia coli	ebl	R01768	irreversible	Hypoxanthine (C00262)	Xanthine (C00385)	ECD_00243; ECD_00244; ECD_00245; ECD_02699; ECD_02700; ECD_02701	K11177; K11178; K13483; K00087; K13479; K13480	xanthine dehydrogenase [1.17.1.4]; [yagT]; [ygeU, xdhC]
ko00230	Bacteria	Pseudomonadota	Gammaproteobacteria	Enterobacterales	Enterobacteriaceae	Escherichia	Escherichia coli	ebe	R01768	irreversible	Hypoxanthine (C00262)	Xanthine (C00385)	B21_00246; B21_00247; B21_00248; B21_02661; B21_02662; B21_02663	K11177; K11178; K13483; K00087; K13479; K13480	xanthine dehydrogenase [1.17.1.4]; [yagT]; [ygeU, xdhC]
ko00230	Bacteria	Pseudomonadota	Gammaproteobacteria	Enterobacterales	Enterobacteriaceae	Escherichia	Escherichia coli	ebd	R01768	irreversible	Hypoxanthine (C00262)	Xanthine (C00385)	ECBD_0869; ECBD_0870; ECBD_0871; ECBD_3371; ECBD_3372; ECBD_3373	K13480; K13479; K00087; K13483; K11178; K11177	[ygeU, xdhC]; xanthine dehydrogenase [1.17.1.4]; [yagT]
ko00230	Bacteria	Pseudomonadota	Gammaproteobacteria	Enterobacterales	Enterobacteriaceae	Escherichia	Escherichia coli	eci	R01768	irreversible	Hypoxanthine (C00262)	Xanthine (C00385)	UTI89_C3251; UTI89_C3252; UTI89_C3253	K00087; K13479; K13480	xanthine dehydrogenase [1.17.1.4]; [ygeU, xdhC]
ko00230	Bacteria	Pseudomonadota	Gammaproteobacteria	Enterobacterales	Enterobacteriaceae	Escherichia	Escherichia coli	eih	R01768	irreversible	Hypoxanthine (C00262)	Xanthine (C00385)	ECOK1_3252; ECOK1_3253; ECOK1_3254	K00087; K13479; K13480	xanthine dehydrogenase [1.17.1.4]; [ygeU, xdhC]
ko00230	Bacteria	Pseudomonadota	Gammaproteobacteria	Enterobacterales	Enterobacteriaceae	Escherichia	Escherichia coli	ecz	R01768	irreversible	Hypoxanthine (C00262)	Xanthine (C00385)	ECS88_3145; ECS88_3146; ECS88_3147	K00087; K13479; K13480	xanthine dehydrogenase [1.17.1.4]; [ygeU, xdhC]
ko00230	Bacteria	Pseudomonadota	Gammaproteobacteria	Enterobacterales	Enterobacteriaceae	Escherichia	Escherichia coli	ecc	R01768	irreversible	Hypoxanthine (C00262)	Xanthine (C00385)	c3444; c3445; c3446	K00087; K13479; K13480	xanthine dehydrogenase [1.17.1.4]; [ygeU, xdhC]
ko00230	Bacteria	Pseudomonadota	Gammaproteobacteria	Enterobacterales	Enterobacteriaceae	Escherichia	Escherichia coli	elo	R01768	irreversible	Hypoxanthine (C00262)	Xanthine (C00385)	EC042_0314; EC042_0315; EC042_0316; EC042_3077; EC042_3078; EC042_3079	K11177; K11178; K13483; K00087; K13479; K13480	xanthine dehydrogenase [1.17.1.4]; [yagT]; [ygeU, xdhC]
ko00230	Bacteria	Pseudomonadota	Gammaproteobacteria	Enterobacterales	Enterobacteriaceae	Escherichia	Escherichia coli	eln	R01768	irreversible	Hypoxanthine (C00262)	Xanthine (C00385)	NRG857_14065; NRG857_14070; NRG857_14075	K00087; K13479; K13480	xanthine dehydrogenase [1.17.1.4]; [ygeU, xdhC]
ko00230	Bacteria	Pseudomonadota	Gammaproteobacteria	Enterobacterales	Enterobacteriaceae	Escherichia	Escherichia coli	ese	R01768	irreversible	Hypoxanthine (C00262)	Xanthine (C00385)	ECSF_2662; ECSF_2663; ECSF_2664	K00087; K13479; K13480	xanthine dehydrogenase [1.17.1.4]; [ygeU, xdhC]
ko00230	Bacteria	Pseudomonadota	Gammaproteobacteria	Enterobacterales	Enterobacteriaceae	Escherichia	Escherichia coli	ecl	R01768	irreversible	Hypoxanthine (C00262)	Xanthine (C00385)	EcolC_0840; EcolC_0841; EcolC_0842; EcolC_3333; EcolC_3334; EcolC_3335	K13480; K13479; K00087; K13483; K11178; K11177	[ygeU, xdhC]; xanthine dehydrogenase [1.17.1.4]; [yagT]
ko00230	Bacteria	Pseudomonadota	Gammaproteobacteria	Enterobacterales	Enterobacteriaceae	Escherichia	Escherichia coli	eko	R01768	irreversible	Hypoxanthine (C00262)	Xanthine (C00385)	EKO11_0863; EKO11_0864; EKO11_0865; EKO11_3559; EKO11_3560; EKO11_3561	K13480; K13479; K00087; K13483; K11178; K11177	[ygeU, xdhC]; xanthine dehydrogenase [1.17.1.4]; [yagT]
ko00230	Bacteria	Pseudomonadota	Gammaproteobacteria	Enterobacterales	Enterobacteriaceae	Escherichia	Escherichia coli	ekf	R01768	irreversible	Hypoxanthine (C00262)	Xanthine (C00385)	KO11_08425; KO11_08430; KO11_08435; KO11_22175; KO11_22180; KO11_22185	K13480; K13479; K00087; K13483; K11178; K11177	[ygeU, xdhC]; xanthine dehydrogenase [1.17.1.4]; [yagT]
ko00230	Bacteria	Pseudomonadota	Gammaproteobacteria	Enterobacterales	Enterobacteriaceae	Escherichia	Escherichia coli	eab	R01768	irreversible	Hypoxanthine (C00262)	Xanthine (C00385)	ECABU_c31470; ECABU_c31480; ECABU_c31490	K00087; K13479; K13480	xanthine dehydrogenase [1.17.1.4]; [ygeU, xdhC]
ko00230	Bacteria	Pseudomonadota	Gammaproteobacteria	Enterobacterales	Enterobacteriaceae	Escherichia	Escherichia coli	edh	R01768	irreversible	Hypoxanthine (C00262)	Xanthine (C00385)	EcDH1_0824; EcDH1_0825; EcDH1_0826; EcDH1_3318; EcDH1_3319; EcDH1_3320	K13480; K13479; K00087; K13483; K11178; K11177	[ygeU, xdhC]; xanthine dehydrogenase [1.17.1.4]; [yagT]
ko00230	Bacteria	Pseudomonadota	Gammaproteobacteria	Enterobacterales	Enterobacteriaceae	Escherichia	Escherichia coli	edj	R01768	irreversible	Hypoxanthine (C00262)	Xanthine (C00385)	ECDH1ME8569_0273; ECDH1ME8569_0274; ECDH1ME8569_0275; ECDH1ME8569_2769; ECDH1ME8569_2770; ECDH1ME8569_2771	K11177; K11178; K13483; K00087; K13479; K13480	xanthine dehydrogenase [1.17.1.4]; [yagT]; [ygeU, xdhC]
ko00230	Bacteria	Pseudomonadota	Gammaproteobacteria	Enterobacterales	Enterobacteriaceae	Escherichia	Escherichia coli	elu	R01768	irreversible	Hypoxanthine (C00262)	Xanthine (C00385)	UM146_02180; UM146_02185; UM146_02190	K13480; K13479; K00087	[ygeU, xdhC]; xanthine dehydrogenase [1.17.1.4]
ko00230	Bacteria	Pseudomonadota	Gammaproteobacteria	Enterobacterales	Enterobacteriaceae	Escherichia	Escherichia coli	elw	R01768	irreversible	Hypoxanthine (C00262)	Xanthine (C00385)	ECW_m0361; ECW_m0362; ECW_m0363; ECW_m3119; ECW_m3120; ECW_m3121	K11177; K11178; K13483; K00087; K13479; K13480	xanthine dehydrogenase [1.17.1.4]; [yagT]; [ygeU, xdhC]
ko00230	Bacteria	Pseudomonadota	Gammaproteobacteria	Enterobacterales	Enterobacteriaceae	Escherichia	Escherichia coli	ell	R01768	irreversible	Hypoxanthine (C00262)	Xanthine (C00385)	WFL_01755; WFL_01760; WFL_01765; WFL_15230; WFL_15235; WFL_15240	K11177; K11178; K13483; K00087; K13479; K13480	xanthine dehydrogenase [1.17.1.4]; [yagT]; [ygeU, xdhC]
ko00230	Bacteria	Pseudomonadota	Gammaproteobacteria	Enterobacterales	Enterobacteriaceae	Escherichia	Escherichia coli	elc	R01768	irreversible	Hypoxanthine (C00262)	Xanthine (C00385)	i14_3163; i14_3164; i14_3165	K00087; K13479; K13480	xanthine dehydrogenase [1.17.1.4]; [ygeU, xdhC]
ko00230	Bacteria	Pseudomonadota	Gammaproteobacteria	Enterobacterales	Enterobacteriaceae	Escherichia	Escherichia coli	eld	R01768	irreversible	Hypoxanthine (C00262)	Xanthine (C00385)	i02_3163; i02_3164; i02_3165	K00087; K13479; K13480	xanthine dehydrogenase [1.17.1.4]; [ygeU, xdhC]
ko00230	Bacteria	Pseudomonadota	Gammaproteobacteria	Enterobacterales	Enterobacteriaceae	Escherichia	Escherichia coli	elp	R01768	irreversible	Hypoxanthine (C00262)	Xanthine (C00385)	P12B_c2964; P12B_c2965; P12B_c2966	K00087; K13479; K13480	xanthine dehydrogenase [1.17.1.4]; [ygeU, xdhC]
ko00230	Bacteria	Pseudomonadota	Gammaproteobacteria	Enterobacterales	Enterobacteriaceae	Escherichia	Escherichia coli	elf	R01768	irreversible	Hypoxanthine (C00262)	Xanthine (C00385)	LF82_2443; LF82_2444; LF82_2445	K00087; K13479; K13480	xanthine dehydrogenase [1.17.1.4]; [ygeU, xdhC]
ko00230	Bacteria	Pseudomonadota	Gammaproteobacteria	Enterobacterales	Enterobacteriaceae	Escherichia	Escherichia coli	ecol	R01768	irreversible	Hypoxanthine (C00262)	Xanthine (C00385)	LY180_01800; LY180_01805; LY180_01810; LY180_14750; LY180_14755; LY180_14760	K11177; K11178; K13483; K00087; K13479; K13480	xanthine dehydrogenase [1.17.1.4]; [yagT]; [ygeU, xdhC]
ko00230	Bacteria	Pseudomonadota	Gammaproteobacteria	Enterobacterales	Enterobacteriaceae	Escherichia	Escherichia coli	ecoi	R01768	irreversible	Hypoxanthine (C00262)	Xanthine (C00385)	ECOPMV1_03138; ECOPMV1_03139; ECOPMV1_03140	K00087; K13479; K13480	xanthine dehydrogenase [1.17.1.4]; [ygeU, xdhC]
ko00230	Bacteria	Pseudomonadota	Gammaproteobacteria	Enterobacterales	Enterobacteriaceae	Escherichia	Escherichia coli	ecoj	R01768	irreversible	Hypoxanthine (C00262)	Xanthine (C00385)	P423_15740; P423_15745; P423_15750	K00087; K13479; K13480	xanthine dehydrogenase [1.17.1.4]; [ygeU, xdhC]
ko00230	Bacteria	Pseudomonadota	Gammaproteobacteria	Enterobacterales	Enterobacteriaceae	Escherichia	Escherichia fergusonii	efe	R01768	irreversible	Hypoxanthine (C00262)	Xanthine (C00385)	EFER_2819; EFER_2820; EFER_2821	K13483; K11178; K11177	[yagT]; xanthine dehydrogenase [1.17.1.4]
ko00230	Bacteria	Pseudomonadota	Gammaproteobacteria	Enterobacterales	Enterobacteriaceae	Escherichia	Escherichia albertii	eal	R01768	irreversible	Hypoxanthine (C00262)	Xanthine (C00385)	EAKF1_ch3139c; EAKF1_ch3140c	K13480; K13479	[ygeU, xdhC]; xanthine dehydrogenase [1.17.1.4]
ko00230	Bacteria	Pseudomonadota	Gammaproteobacteria	Enterobacterales	Enterobacteriaceae	Escherichia	Escherichia marmotae	ema	R01768	irreversible	Hypoxanthine (C00262)	Xanthine (C00385)	C1192_21285; C1192_21290; C1192_21295	K13480; K13479; K00087	[ygeU, xdhC]; xanthine dehydrogenase [1.17.1.4]
ko00230	Bacteria	Pseudomonadota	Gammaproteobacteria	Enterobacterales	Enterobacteriaceae	Escherichia	Escherichia sp. E4742	esz	R01768	irreversible	Hypoxanthine (C00262)	Xanthine (C00385)	FEM44_04195; FEM44_04200; FEM44_04205	K00087; K13479; K13480	xanthine dehydrogenase [1.17.1.4]; [ygeU, xdhC]
ko00230	Bacteria	Pseudomonadota	Gammaproteobacteria	Enterobacterales	Enterobacteriaceae	Escherichia	Escherichia ruysiae	eruy	R01768	irreversible	Hypoxanthine (C00262)	Xanthine (C00385)	OSH18_17475; OSH18_17480; OSH18_17485	K13480; K13479; K00087	[ygeU, xdhC]; xanthine dehydrogenase [1.17.1.4]
ko00230	Bacteria	Pseudomonadota	Gammaproteobacteria	Enterobacterales	Enterobacteriaceae	Shigella	Shigella flexneri	sfl	R01768	irreversible	Hypoxanthine (C00262)	Xanthine (C00385)	SF2868; SF2869; SF2870	K00087; K13479; K13480	xanthine dehydrogenase [1.17.1.4]; [ygeU, xdhC]
ko00230	Bacteria	Pseudomonadota	Gammaproteobacteria	Enterobacterales	Enterobacteriaceae	Shigella	Shigella flexneri	sfx	R01768	irreversible	Hypoxanthine (C00262)	Xanthine (C00385)	S3068; S3069; S3070	K00087; K13479; K13480	xanthine dehydrogenase [1.17.1.4]; [ygeU, xdhC]
ko00230	Bacteria	Pseudomonadota	Gammaproteobacteria	Enterobacterales	Enterobacteriaceae	Shigella	Shigella flexneri	sfv	R01768	irreversible	Hypoxanthine (C00262)	Xanthine (C00385)	SFV_2931; SFV_2932; SFV_2933	K00087; K13479; K13480	xanthine dehydrogenase [1.17.1.4]; [ygeU, xdhC]
ko00230	Bacteria	Pseudomonadota	Gammaproteobacteria	Enterobacterales	Enterobacteriaceae	Shigella	Shigella flexneri	sfe	R01768	irreversible	Hypoxanthine (C00262)	Xanthine (C00385)	SFxv_3142; SFxv_3143	K13479; K13480	xanthine dehydrogenase [1.17.1.4]; [ygeU, xdhC]
ko00230	Bacteria	Pseudomonadota	Gammaproteobacteria	Enterobacterales	Enterobacteriaceae	Shigella	Shigella flexneri	sfn	R01768	irreversible	Hypoxanthine (C00262)	Xanthine (C00385)	SFy_4079; SFy_4081; SFy_4083	K00087; K13479; K13480	xanthine dehydrogenase [1.17.1.4]; [ygeU, xdhC]
ko00230	Bacteria	Pseudomonadota	Gammaproteobacteria	Enterobacterales	Enterobacteriaceae	Shigella	Shigella flexneri	sfs	R01768	irreversible	Hypoxanthine (C00262)	Xanthine (C00385)	SFyv_4158; SFyv_4160; SFyv_4162	K00087; K13479; K13480	xanthine dehydrogenase [1.17.1.4]; [ygeU, xdhC]
ko00230	Bacteria	Pseudomonadota	Gammaproteobacteria	Enterobacterales	Enterobacteriaceae	Shigella	Shigella flexneri	sft	R01768	irreversible	Hypoxanthine (C00262)	Xanthine (C00385)	NCTC1_03155; NCTC1_03156; NCTC1_03157	K00087; K13479; K13480	xanthine dehydrogenase [1.17.1.4]; [ygeU, xdhC]
ko00230	Bacteria	Pseudomonadota	Gammaproteobacteria	Enterobacterales	Enterobacteriaceae	Shigella	Shigella sonnei	ssn	R01768	irreversible	Hypoxanthine (C00262)	Xanthine (C00385)	SSON_3017; SSON_3018; SSON_3019	K00087; K13479; K13480	xanthine dehydrogenase [1.17.1.4]; [ygeU, xdhC]
ko00230	Bacteria	Pseudomonadota	Gammaproteobacteria	Enterobacterales	Enterobacteriaceae	Shigella	Shigella boydii	sbo	R01768	irreversible	Hypoxanthine (C00262)	Xanthine (C00385)	SBO_3117; SBO_3118; SBO_3119	K13480; K13479; K00087	[ygeU, xdhC]; xanthine dehydrogenase [1.17.1.4]
ko00230	Bacteria	Pseudomonadota	Gammaproteobacteria	Enterobacterales	Enterobacteriaceae	Shigella	Shigella sp. PAMC 28760	shq	R01768	irreversible	Hypoxanthine (C00262)	Xanthine (C00385)	A0259_05095; A0259_05100; A0259_05105; A0259_17890; A0259_17895; A0259_17900	K11177; K11178; K13483; K00087; K13479; K13480	xanthine dehydrogenase [1.17.1.4]; [yagT]; [ygeU, xdhC]
ko00230	Bacteria	Pseudomonadota	Gammaproteobacteria	Enterobacterales	Enterobacteriaceae	Cronobacter	Cronobacter sakazakii	esa	R01768	irreversible	Hypoxanthine (C00262)	Xanthine (C00385)	ESA_04143; ESA_04145; ESA_04146	K13483; K11178; K11177	[yagT]; xanthine dehydrogenase [1.17.1.4]
ko00230	Bacteria	Pseudomonadota	Gammaproteobacteria	Enterobacterales	Enterobacteriaceae	Cronobacter	Cronobacter sakazakii	csk	R01768	irreversible	Hypoxanthine (C00262)	Xanthine (C00385)	ES15_0114; ES15_0115; ES15_0116	K13483; K11178; K11177	[yagT]; xanthine dehydrogenase [1.17.1.4]
ko00230	Bacteria	Pseudomonadota	Gammaproteobacteria	Enterobacterales	Enterobacteriaceae	Cronobacter	Cronobacter sakazakii	csz	R01768	irreversible	Hypoxanthine (C00262)	Xanthine (C00385)	CSSP291_19180; CSSP291_19185; CSSP291_19190	K13483; K11178; K11177	[yagT]; xanthine dehydrogenase [1.17.1.4]
ko00230	Bacteria	Pseudomonadota	Gammaproteobacteria	Enterobacterales	Enterobacteriaceae	Cronobacter	Cronobacter sakazakii	csj	R01768	irreversible	Hypoxanthine (C00262)	Xanthine (C00385)	CSK29544_01065; CSK29544_01066; CSK29544_01067	K13483; K11178; K11177	[yagT]; xanthine dehydrogenase [1.17.1.4]
ko00230	Bacteria	Pseudomonadota	Gammaproteobacteria	Enterobacterales	Enterobacteriaceae	Cronobacter	Cronobacter condimenti	ccon	R01768	irreversible	Hypoxanthine (C00262)	Xanthine (C00385)	AFK62_19405; AFK62_19410; AFK62_19415	K11177; K11178; K13483	xanthine dehydrogenase [1.17.1.4]; [yagT]
ko00230	Bacteria	Pseudomonadota	Gammaproteobacteria	Enterobacterales	Enterobacteriaceae	Cronobacter	Cronobacter dublinensis	cdm	R01768	irreversible	Hypoxanthine (C00262)	Xanthine (C00385)	AFK67_20025; AFK67_20030; AFK67_20035	K11177; K11178; K13483	xanthine dehydrogenase [1.17.1.4]; [yagT]
ko00230	Bacteria	Pseudomonadota	Gammaproteobacteria	Enterobacterales	Enterobacteriaceae	Cronobacter	Cronobacter malonaticus	csi	R01768	irreversible	Hypoxanthine (C00262)	Xanthine (C00385)	P262_05596; P262_05597; P262_05598	K11177; K11178; K13483	xanthine dehydrogenase [1.17.1.4]; [yagT]
ko00230	Bacteria	Pseudomonadota	Gammaproteobacteria	Enterobacterales	Enterobacteriaceae	Cronobacter	Cronobacter malonaticus	cmj	R01768	irreversible	Hypoxanthine (C00262)	Xanthine (C00385)	AFK66_000595; AFK66_000600; AFK66_000605	K13483; K11178; K11177	[yagT]; xanthine dehydrogenase [1.17.1.4]
ko00230	Bacteria	Pseudomonadota	Gammaproteobacteria	Enterobacterales	Enterobacteriaceae	Cronobacter	Cronobacter universalis	cui	R01768	irreversible	Hypoxanthine (C00262)	Xanthine (C00385)	AFK65_19145; AFK65_19150; AFK65_19155	K11177; K11178; K13483	xanthine dehydrogenase [1.17.1.4]; [yagT]
ko00230	Bacteria	Pseudomonadota	Gammaproteobacteria	Enterobacterales	Enterobacteriaceae	Cronobacter	Cronobacter muytjensii	cmw	R01768	irreversible	Hypoxanthine (C00262)	Xanthine (C00385)	AFK63_19140; AFK63_19145; AFK63_19150	K13483; K11178; K11177	[yagT]; xanthine dehydrogenase [1.17.1.4]
ko00230	Bacteria	Pseudomonadota	Gammaproteobacteria	Enterobacterales	Enterobacteriaceae	Cronobacter	Cronobacter turicensis	ctu	R01768	irreversible	Hypoxanthine (C00262)	Xanthine (C00385)	CTU_40910; CTU_40920; CTU_40930	K11177; K11178; K13483	xanthine dehydrogenase [1.17.1.4]; [yagT]
ko00230	Bacteria	Pseudomonadota	Gammaproteobacteria	Enterobacterales	Enterobacteriaceae	Klebsiella	Klebsiella huaxiensis	klw	R01768	irreversible	Hypoxanthine (C00262)	Xanthine (C00385)	DA718_04890; DA718_04895; DA718_04900	K13480; K13479; K00087	[ygeU, xdhC]; xanthine dehydrogenase [1.17.1.4]
ko00230	Bacteria	Pseudomonadota	Gammaproteobacteria	Enterobacterales	Enterobacteriaceae	Citrobacter	Citrobacter rodentium	cro	R01768	irreversible	Hypoxanthine (C00262)	Xanthine (C00385)	ROD_03851; ROD_03861; ROD_03871	K11177; K11178; K13483	xanthine dehydrogenase [1.17.1.4]; [yagT]
ko00230	Bacteria	Pseudomonadota	Gammaproteobacteria	Enterobacterales	Enterobacteriaceae	Citrobacter	Citrobacter sedlakii	csed	R01768	irreversible	Hypoxanthine (C00262)	Xanthine (C00385)	JY391_17095; JY391_17100; JY391_17105	K13483; K11178; K11177	[yagT]; xanthine dehydrogenase [1.17.1.4]
ko00230	Bacteria	Pseudomonadota	Gammaproteobacteria	Enterobacterales	Enterobacteriaceae	Citrobacter	Citrobacter amalonaticus	cama	R01768	irreversible	Hypoxanthine (C00262)	Xanthine (C00385)	F384_12785; F384_12790; F384_12795; F384_15820; F384_15825; F384_15830	K00087; K13479; K13480	xanthine dehydrogenase [1.17.1.4]; [ygeU, xdhC]
ko00230	Bacteria	Pseudomonadota	Gammaproteobacteria	Enterobacterales	Enterobacteriaceae	Citrobacter	Citrobacter amalonaticus	caf	R01768	irreversible	Hypoxanthine (C00262)	Xanthine (C00385)	AL524_07180; AL524_07185; AL524_07190	K13480; K13479; K00087	[ygeU, xdhC]; xanthine dehydrogenase [1.17.1.4]
ko00230	Bacteria	Pseudomonadota	Gammaproteobacteria	Enterobacterales	Enterobacteriaceae	Citrobacter	Citrobacter farmeri	cfar	R01768	irreversible	Hypoxanthine (C00262)	Xanthine (C00385)	CI104_20885; CI104_20890; CI104_20895	K00087; K13479; K13480	xanthine dehydrogenase [1.17.1.4]; [ygeU, xdhC]
ko00230	Bacteria	Pseudomonadota	Gammaproteobacteria	Enterobacterales	Enterobacteriaceae	Citrobacter	Citrobacter sp. CFNIH10	cir	R01768	irreversible	Hypoxanthine (C00262)	Xanthine (C00385)	C2U53_14110; C2U53_14115; C2U53_14120	K13480; K13479; K00087	[ygeU, xdhC]; xanthine dehydrogenase [1.17.1.4]
ko00230	Bacteria	Pseudomonadota	Gammaproteobacteria	Enterobacterales	Enterobacteriaceae	Citrobacter	Citrobacter telavivensis	ctel	R01768	irreversible	Hypoxanthine (C00262)	Xanthine (C00385)	GBC03_08915; GBC03_08920; GBC03_08925	K13480; K13479; K00087	[ygeU, xdhC]; xanthine dehydrogenase [1.17.1.4]
ko00230	Bacteria	Pseudomonadota	Gammaproteobacteria	Enterobacterales	Enterobacteriaceae	Pluralibacter	Pluralibacter gergoviae	pge	R01768	irreversible	Hypoxanthine (C00262)	Xanthine (C00385)	LG71_16625; LG71_16630	K13481; K13482	xanthine dehydrogenase [1.17.1.4]
ko00230	Bacteria	Pseudomonadota	Gammaproteobacteria	Enterobacterales	Enterobacteriaceae	Pluralibacter	[Enterobacter] lignolyticus	esc	R01768	irreversible	Hypoxanthine (C00262)	Xanthine (C00385)	Entcl_2780; Entcl_2781; Entcl_2782	K00087; K13479; K13480	xanthine dehydrogenase [1.17.1.4]; [ygeU, xdhC]
ko00230	Bacteria	Pseudomonadota	Gammaproteobacteria	Enterobacterales	Enterobacteriaceae	Pluralibacter	[Enterobacter] lignolyticus	kle	R01768	irreversible	Hypoxanthine (C00262)	Xanthine (C00385)	AO703_08280; AO703_08285; AO703_08290	K13480; K13479; K00087	[ygeU, xdhC]; xanthine dehydrogenase [1.17.1.4]
ko00230	Bacteria	Pseudomonadota	Gammaproteobacteria	Enterobacterales	Enterobacteriaceae	Kosakonia	Kosakonia cowanii	kco	R01768	irreversible	Hypoxanthine (C00262)	Xanthine (C00385)	BWI95_10575; BWI95_10580; BWI95_10585	K11177; K11178; K13483	xanthine dehydrogenase [1.17.1.4]; [yagT]
ko00230	Bacteria	Pseudomonadota	Gammaproteobacteria	Enterobacterales	Enterobacteriaceae	Kosakonia	Kosakonia sp. CCTCC M2018092	kot	R01768	irreversible	Hypoxanthine (C00262)	Xanthine (C00385)	EH164_17505; EH164_17510; EH164_17515	K13483; K11178; K11177	[yagT]; xanthine dehydrogenase [1.17.1.4]
ko00230	Bacteria	Pseudomonadota	Gammaproteobacteria	Enterobacterales	Enterobacteriaceae	Kosakonia	Kosakonia sp. SMBL-WEM22	kob	R01768	irreversible	Hypoxanthine (C00262)	Xanthine (C00385)	HF650_05190; HF650_05195; HF650_05200	K11177; K11178; K13483	xanthine dehydrogenase [1.17.1.4]; [yagT]
ko00230	Bacteria	Pseudomonadota	Gammaproteobacteria	Enterobacterales	Enterobacteriaceae	Leclercia	Leclercia adecarboxylata	lax	R01768	irreversible	Hypoxanthine (C00262)	Xanthine (C00385)	APT61_17845; APT61_17850; APT61_17855	K13483; K11178; K11177	[yagT]; xanthine dehydrogenase [1.17.1.4]
ko00230	Bacteria	Pseudomonadota	Gammaproteobacteria	Enterobacterales	Enterobacteriaceae	Leclercia	Leclercia sp. LSNIH1	lei	R01768	irreversible	Hypoxanthine (C00262)	Xanthine (C00385)	C2U54_09505; C2U54_09510; C2U54_09515	K11177; K11178; K13483	xanthine dehydrogenase [1.17.1.4]; [yagT]
ko00230	Bacteria	Pseudomonadota	Gammaproteobacteria	Enterobacterales	Enterobacteriaceae	Leclercia	Leclercia sp. LSNIH3	leh	R01768	irreversible	Hypoxanthine (C00262)	Xanthine (C00385)	C3F35_07070; C3F35_07075; C3F35_07080	K13483; K11178; K11177	[yagT]; xanthine dehydrogenase [1.17.1.4]
ko00230	Bacteria	Pseudomonadota	Gammaproteobacteria	Enterobacterales	Enterobacteriaceae	Leclercia	Leclercia sp. W17	lee	R01768	irreversible	Hypoxanthine (C00262)	Xanthine (C00385)	DVA44_19050; DVA44_19055; DVA44_19060	K13483; K11178; K11177	[yagT]; xanthine dehydrogenase [1.17.1.4]
ko00230	Bacteria	Pseudomonadota	Gammaproteobacteria	Enterobacterales	Enterobacteriaceae	Leclercia	Leclercia sp. Colony189	ler	R01768	irreversible	Hypoxanthine (C00262)	Xanthine (C00385)	GNG29_04720; GNG29_04725; GNG29_04730	K11177; K11178; K13483	xanthine dehydrogenase [1.17.1.4]; [yagT]
ko00230	Bacteria	Pseudomonadota	Gammaproteobacteria	Enterobacterales	Enterobacteriaceae	Leclercia	Leclercia sp. J807	lea	R01768	irreversible	Hypoxanthine (C00262)	Xanthine (C00385)	GNG26_04275; GNG26_04280; GNG26_04285	K11177; K11178; K13483	xanthine dehydrogenase [1.17.1.4]; [yagT]
ko00230	Bacteria	Pseudomonadota	Gammaproteobacteria	Enterobacterales	Enterobacteriaceae	Leclercia	Leclercia pneumoniae	lpnu	R01768	irreversible	Hypoxanthine (C00262)	Xanthine (C00385)	KQ929_13055; KQ929_13060; KQ929_13065	K13483; K11178; K11177	[yagT]; xanthine dehydrogenase [1.17.1.4]
ko00230	Bacteria	Pseudomonadota	Gammaproteobacteria	Enterobacterales	Enterobacteriaceae	Leclercia	Leclercia sp. W6	ley	R01768	irreversible	Hypoxanthine (C00262)	Xanthine (C00385)	DVA43_13125; DVA43_13130; DVA43_13135	K13483; K11178; K11177	[yagT]; xanthine dehydrogenase [1.17.1.4]
ko00230	Bacteria	Pseudomonadota	Gammaproteobacteria	Enterobacterales	Enterobacteriaceae	Buttiauxella	Buttiauxella sp. 3AFRM03	buf	R01768	irreversible	Hypoxanthine (C00262)	Xanthine (C00385)	D8682_03845; D8682_03850	K13482; K13481	xanthine dehydrogenase [1.17.1.4]
ko00230	Bacteria	Pseudomonadota	Gammaproteobacteria	Enterobacterales	Enterobacteriaceae	Buttiauxella	Buttiauxella agrestis	bage	R01768	irreversible	Hypoxanthine (C00262)	Xanthine (C00385)	BADSM9389_18830; BADSM9389_18840; BADSM9389_18850; BADSM9389_19780; BADSM9389_19790	K11177; K11178; K13483; K13481; K13482	xanthine dehydrogenase [1.17.1.4]; [yagT]
ko00230	Bacteria	Pseudomonadota	Gammaproteobacteria	Enterobacterales	Enterobacteriaceae	Buttiauxella	Buttiauxella ferragutiae	bft	R01768	irreversible	Hypoxanthine (C00262)	Xanthine (C00385)	MNO13_11645; MNO13_11650; MNO13_15665; MNO13_15670; MNO13_15675	K13481; K13482; K00087; K13479; K13480	xanthine dehydrogenase [1.17.1.4]; [ygeU, xdhC]
ko00230	Bacteria	Pseudomonadota	Gammaproteobacteria	Enterobacterales	Enterobacteriaceae	Symbiopectobacterium	Symbiopectobacterium purcellii	sym	R01768	irreversible	Hypoxanthine (C00262)	Xanthine (C00385)	K6K13_14640	K13482	xanthine dehydrogenase [1.17.1.4]
ko00230	Bacteria	Pseudomonadota	Gammaproteobacteria	Enterobacterales	Enterobacteriaceae	Atlantibacter	Atlantibacter hermannii	ahn	R01768	irreversible	Hypoxanthine (C00262)	Xanthine (C00385)	NCTC12129_02566; NCTC12129_02567; NCTC12129_02569; NCTC12129_04049; NCTC12129_04050	K13483; K11178; K11177; K13479; K13480	[yagT]; xanthine dehydrogenase [1.17.1.4]; [ygeU, xdhC]
ko00230	Bacteria	Pseudomonadota	Gammaproteobacteria	Enterobacterales	Enterobacteriaceae	Atlantibacter	Atlantibacter subterranea	asub	R01768	irreversible	Hypoxanthine (C00262)	Xanthine (C00385)	NLZ15_03880; NLZ15_03885; NLZ15_03890; NLZ15_11085; NLZ15_11090; NLZ15_11095	K13480; K13479; K00087; K13483; K11178; K11177	[ygeU, xdhC]; xanthine dehydrogenase [1.17.1.4]; [yagT]
ko00230	Bacteria	Pseudomonadota	Gammaproteobacteria	Enterobacterales	Enterobacteriaceae	Yokenella	Yokenella regensburgei	yre	R01768	irreversible	Hypoxanthine (C00262)	Xanthine (C00385)	HEC60_20705; HEC60_20710; HEC60_20715	K13480; K13479; K00087	[ygeU, xdhC]; xanthine dehydrogenase [1.17.1.4]
ko00230	Bacteria	Pseudomonadota	Gammaproteobacteria	Enterobacterales	Enterobacteriaceae	Scandinavium	Scandinavium goeteborgense	sgoe	R01768	irreversible	Hypoxanthine (C00262)	Xanthine (C00385)	A8O29_011280; A8O29_011285; A8O29_018195; A8O29_018200; A8O29_018205	K13481; K13482; K13483; K11178; K11177	xanthine dehydrogenase [1.17.1.4]; [yagT]
ko00230	Bacteria	Pseudomonadota	Gammaproteobacteria	Enterobacterales	Enterobacteriaceae	Pseudocitrobacter	Pseudocitrobacter corydidari	psgc	R01768	irreversible	Hypoxanthine (C00262)	Xanthine (C00385)	G163CM_11980; G163CM_11990; G163CM_12000	K11177; K11178; K13483	xanthine dehydrogenase [1.17.1.4]; [yagT]
ko00230	Bacteria	Pseudomonadota	Gammaproteobacteria	Enterobacterales	Enterobacteriaceae	Siccibacter	Siccibacter colletis	scol	R01768	irreversible	Hypoxanthine (C00262)	Xanthine (C00385)	KFZ77_00275; KFZ77_00280; KFZ77_00285	K13483; K11178; K11177	[yagT]; xanthine dehydrogenase [1.17.1.4]
ko00230	Bacteria	Pseudomonadota	Gammaproteobacteria	Enterobacterales	Enterobacteriaceae	Pseudescherichia	Pseudescherichia vulneris	pvj	R01768	irreversible	Hypoxanthine (C00262)	Xanthine (C00385)	LMA04_00890; LMA04_00895; LMA04_00900	K11177; K11178; K13483	xanthine dehydrogenase [1.17.1.4]; [yagT]
ko00230	Bacteria	Pseudomonadota	Gammaproteobacteria	Enterobacterales	Enterobacteriaceae	Superficieibacter	Superficieibacter sp. HKU1	supe	R01768	irreversible	Hypoxanthine (C00262)	Xanthine (C00385)	P0H77_12360; P0H77_12365	K11178; K11177	xanthine dehydrogenase [1.17.1.4]
ko00230	Bacteria	Pseudomonadota	Gammaproteobacteria	Enterobacterales	Enterobacteriaceae	unclassified Enterobacteriaceae genus	Enterobacteriaceae bacterium strain FGI 57	ebf	R01768	irreversible	Hypoxanthine (C00262)	Xanthine (C00385)	D782_2161; D782_2162; D782_2163	K11177; K11178; K13483	xanthine dehydrogenase [1.17.1.4]; [yagT]
ko00230	Bacteria	Pseudomonadota	Gammaproteobacteria	Enterobacterales	Yersiniaceae	Serratia	Serratia proteamaculans	spe	R01768	irreversible	Hypoxanthine (C00262)	Xanthine (C00385)	Spro_2300; Spro_2301	K13481; K13482	xanthine dehydrogenase [1.17.1.4]
ko00230	Bacteria	Pseudomonadota	Gammaproteobacteria	Enterobacterales	Yersiniaceae	Serratia	Serratia plymuthica	srr	R01768	irreversible	Hypoxanthine (C00262)	Xanthine (C00385)	SerAS9_2255; SerAS9_2256	K13481; K13482	xanthine dehydrogenase [1.17.1.4]
ko00230	Bacteria	Pseudomonadota	Gammaproteobacteria	Enterobacterales	Yersiniaceae	Serratia	Serratia plymuthica	srl	R01768	irreversible	Hypoxanthine (C00262)	Xanthine (C00385)	SOD_c21280; SOD_c21290	K13481; K13482	xanthine dehydrogenase [1.17.1.4]
ko00230	Bacteria	Pseudomonadota	Gammaproteobacteria	Enterobacterales	Yersiniaceae	Serratia	Serratia plymuthica	sry	R01768	irreversible	Hypoxanthine (C00262)	Xanthine (C00385)	M621_11660; M621_11665	K13481; K13482	xanthine dehydrogenase [1.17.1.4]
ko00230	Bacteria	Pseudomonadota	Gammaproteobacteria	Enterobacterales	Yersiniaceae	Serratia	Serratia inhibens	sply	R01768	irreversible	Hypoxanthine (C00262)	Xanthine (C00385)	Q5A_011800; Q5A_011805	K13481; K13482	xanthine dehydrogenase [1.17.1.4]
ko00230	Bacteria	Pseudomonadota	Gammaproteobacteria	Enterobacterales	Yersiniaceae	Serratia	Serratia sp. AS12	srs	R01768	irreversible	Hypoxanthine (C00262)	Xanthine (C00385)	SerAS12_2255; SerAS12_2256	K13481; K13482	xanthine dehydrogenase [1.17.1.4]
ko00230	Bacteria	Pseudomonadota	Gammaproteobacteria	Enterobacterales	Yersiniaceae	Serratia	Serratia sp. AS13	sra	R01768	irreversible	Hypoxanthine (C00262)	Xanthine (C00385)	SerAS13_2256; SerAS13_2257	K13481; K13482	xanthine dehydrogenase [1.17.1.4]
ko00230	Bacteria	Pseudomonadota	Gammaproteobacteria	Enterobacterales	Yersiniaceae	Serratia	Serratia sp. FGI94	smaf	R01768	irreversible	Hypoxanthine (C00262)	Xanthine (C00385)	D781_2349; D781_2350	K13482; K13481	xanthine dehydrogenase [1.17.1.4]
ko00230	Bacteria	Pseudomonadota	Gammaproteobacteria	Enterobacterales	Yersiniaceae	Serratia	Serratia liquefaciens	slq	R01768	irreversible	Hypoxanthine (C00262)	Xanthine (C00385)	M495_11460; M495_11465	K13481; K13482	xanthine dehydrogenase [1.17.1.4]
ko00230	Bacteria	Pseudomonadota	Gammaproteobacteria	Enterobacterales	Yersiniaceae	Serratia	Serratia fonticola	sfw	R01768	irreversible	Hypoxanthine (C00262)	Xanthine (C00385)	WN53_18725; WN53_18730; WN53_18735	K13480; K13479; K00087	[ygeU, xdhC]; xanthine dehydrogenase [1.17.1.4]
ko00230	Bacteria	Pseudomonadota	Gammaproteobacteria	Enterobacterales	Yersiniaceae	Serratia	Serratia fonticola	sfg	R01768	irreversible	Hypoxanthine (C00262)	Xanthine (C00385)	AV650_13990; AV650_13995; AV650_14000	K13480; K13479; K00087	[ygeU, xdhC]; xanthine dehydrogenase [1.17.1.4]
ko00230	Bacteria	Pseudomonadota	Gammaproteobacteria	Enterobacterales	Yersiniaceae	Serratia	Serratia rubidaea	srz	R01768	irreversible	Hypoxanthine (C00262)	Xanthine (C00385)	AXX16_2778; AXX16_2779	K13481; K13482	xanthine dehydrogenase [1.17.1.4]
ko00230	Bacteria	Pseudomonadota	Gammaproteobacteria	Enterobacterales	Yersiniaceae	Serratia	Serratia sp. MYb239	serm	R01768	irreversible	Hypoxanthine (C00262)	Xanthine (C00385)	CLM71_12200; CLM71_12205	K13482; K13481	xanthine dehydrogenase [1.17.1.4]
ko00230	Bacteria	Pseudomonadota	Gammaproteobacteria	Enterobacterales	Yersiniaceae	Serratia	Serratia quinivorans	squ	R01768	irreversible	Hypoxanthine (C00262)	Xanthine (C00385)	E4343_04685; E4343_04690	K13482; K13481	xanthine dehydrogenase [1.17.1.4]
ko00230	Bacteria	Pseudomonadota	Gammaproteobacteria	Enterobacterales	Yersiniaceae	Serratia	Serratia ficaria	sfj	R01768	irreversible	Hypoxanthine (C00262)	Xanthine (C00385)	SAMEA4384070_2372; SAMEA4384070_2373	K13481; K13482	xanthine dehydrogenase [1.17.1.4]
ko00230	Bacteria	Pseudomonadota	Gammaproteobacteria	Enterobacterales	Yersiniaceae	Serratia	Serratia odorifera	sof	R01768	irreversible	Hypoxanthine (C00262)	Xanthine (C00385)	NCTC11214_04505	K13481	xanthine dehydrogenase [1.17.1.4]
ko00230	Bacteria	Pseudomonadota	Gammaproteobacteria	Enterobacterales	Yersiniaceae	Serratia	Serratia rhizosphaerae	srhz	R01768	irreversible	Hypoxanthine (C00262)	Xanthine (C00385)	FO014_21510; FO014_21515	K13481; K13482	xanthine dehydrogenase [1.17.1.4]
ko00230	Bacteria	Pseudomonadota	Gammaproteobacteria	Enterobacterales	Yersiniaceae	Serratia	Serratia entomophila	senp	R01768	irreversible	Hypoxanthine (C00262)	Xanthine (C00385)	KHA73_11670; KHA73_11675	K13481; K13482	xanthine dehydrogenase [1.17.1.4]
ko00230	Bacteria	Pseudomonadota	Gammaproteobacteria	Enterobacterales	Yersiniaceae	Rahnella	Rahnella aceris	rah	R01768	irreversible	Hypoxanthine (C00262)	Xanthine (C00385)	Rahaq_2216; Rahaq_2217	K13482; K13481	xanthine dehydrogenase [1.17.1.4]
ko00230	Bacteria	Pseudomonadota	Gammaproteobacteria	Enterobacterales	Yersiniaceae	Rahnella	Rahnella aceris	race	R01768	irreversible	Hypoxanthine (C00262)	Xanthine (C00385)	JHW33_05745; JHW33_05750	K13481; K13482	xanthine dehydrogenase [1.17.1.4]
ko00230	Bacteria	Pseudomonadota	Gammaproteobacteria	Enterobacterales	Yersiniaceae	Rahnella	Rahnella aquatilis	raq	R01768	irreversible	Hypoxanthine (C00262)	Xanthine (C00385)	Rahaq2_1048; Rahaq2_1049; Rahaq2_1050; Rahaq2_2312; Rahaq2_2313	K11177; K11178; K13483; K13481; K13482	xanthine dehydrogenase [1.17.1.4]; [yagT]
ko00230	Bacteria	Pseudomonadota	Gammaproteobacteria	Enterobacterales	Yersiniaceae	Rahnella	Rahnella aquatilis	raa	R01768	irreversible	Hypoxanthine (C00262)	Xanthine (C00385)	Q7S_11210; Q7S_11215	K13482; K13481	xanthine dehydrogenase [1.17.1.4]
ko00230	Bacteria	Pseudomonadota	Gammaproteobacteria	Enterobacterales	Yersiniaceae	Rahnella	Rahnella sp. ERMR1:05	rox	R01768	irreversible	Hypoxanthine (C00262)	Xanthine (C00385)	BV494_06065; BV494_06070	K13482; K13481	xanthine dehydrogenase [1.17.1.4]
ko00230	Bacteria	Pseudomonadota	Gammaproteobacteria	Enterobacterales	Yersiniaceae	Rahnella	Rahnella victoriana	rvc	R01768	irreversible	Hypoxanthine (C00262)	Xanthine (C00385)	J9880_12550; J9880_12555; J9880_18240; J9880_18245	K11177; K11178; K13481; K13482	xanthine dehydrogenase [1.17.1.4]
ko00230	Bacteria	Pseudomonadota	Gammaproteobacteria	Enterobacterales	Yersiniaceae	Gibbsiella	Gibbsiella quercinecans	gqu	R01768	irreversible	Hypoxanthine (C00262)	Xanthine (C00385)	AWC35_02005; AWC35_02010	K13482; K13481	xanthine dehydrogenase [1.17.1.4]
ko00230	Bacteria	Pseudomonadota	Gammaproteobacteria	Enterobacterales	Yersiniaceae	Rouxiella	Rouxiella badensis	rbad	R01768	irreversible	Hypoxanthine (C00262)	Xanthine (C00385)	H2866_19535; H2866_19540	K13482; K13481	xanthine dehydrogenase [1.17.1.4]
ko00230	Bacteria	Pseudomonadota	Gammaproteobacteria	Enterobacterales	Yersiniaceae	Rouxiella	Rouxiella chamberiensis	rcb	R01768	irreversible	Hypoxanthine (C00262)	Xanthine (C00385)	O1V66_04740; O1V66_05705; O1V66_05710; O1V66_05715; O1V66_06860; O1V66_06865	K13483; K11177; K11178; K13481; K13482	[yagT]; xanthine dehydrogenase [1.17.1.4]
ko00230	Bacteria	Pseudomonadota	Gammaproteobacteria	Enterobacterales	Pectobacteriaceae	Pectobacterium	Pectobacterium actinidiae	pacb	R01768	irreversible	Hypoxanthine (C00262)	Xanthine (C00385)	M9782_05905; M9782_05910	K13482; K13481	xanthine dehydrogenase [1.17.1.4]
ko00230	Bacteria	Pseudomonadota	Gammaproteobacteria	Enterobacterales	Pectobacteriaceae	Brenneria	Brenneria rubrifaciens	brb	R01768	irreversible	Hypoxanthine (C00262)	Xanthine (C00385)	EH207_15845; EH207_15850	K13482; K13481	xanthine dehydrogenase [1.17.1.4]
ko00230	Bacteria	Pseudomonadota	Gammaproteobacteria	Enterobacterales	Pectobacteriaceae	Brenneria	Brenneria nigrifluens	bng	R01768	irreversible	Hypoxanthine (C00262)	Xanthine (C00385)	EH206_22795; EH206_22800	K13482; K13481	xanthine dehydrogenase [1.17.1.4]
ko00230	Bacteria	Pseudomonadota	Gammaproteobacteria	Enterobacterales	Pectobacteriaceae	Lonsdalea	Lonsdalea britannica	lbq	R01768	irreversible	Hypoxanthine (C00262)	Xanthine (C00385)	CKQ53_16415; CKQ53_16420	K13482; K13481	xanthine dehydrogenase [1.17.1.4]
ko00230	Bacteria	Pseudomonadota	Gammaproteobacteria	Enterobacterales	Pectobacteriaceae	Lonsdalea	Lonsdalea populi	lpop	R01768	irreversible	Hypoxanthine (C00262)	Xanthine (C00385)	I6N93_10680; I6N93_10685	K13482; K13481	xanthine dehydrogenase [1.17.1.4]
ko00230	Bacteria	Pseudomonadota	Gammaproteobacteria	Enterobacterales	Bruguierivoracaceae	Sodalis	Sodalis praecaptivus	sod	R01768	irreversible	Hypoxanthine (C00262)	Xanthine (C00385)	Sant_3132; Sant_3133; Sant_3134	K13483; K11178; K11177	[yagT]; xanthine dehydrogenase [1.17.1.4]
ko00230	Bacteria	Pseudomonadota	Gammaproteobacteria	Enterobacterales	Bruguierivoracaceae	Sodalis	Sodalis ligni	slig	R01768	irreversible	Hypoxanthine (C00262)	Xanthine (C00385)	GTU79_12740; GTU79_12745	K11178; K13483	xanthine dehydrogenase [1.17.1.4]; [yagT]
ko00230	Bacteria	Pseudomonadota	Gammaproteobacteria	Enterobacterales	Erwiniaceae	Erwinia	Erwinia billingiae	ebi	R01768	irreversible	Hypoxanthine (C00262)	Xanthine (C00385)	EbC_22720; EbC_22730	K13482; K13481	xanthine dehydrogenase [1.17.1.4]
ko00230	Bacteria	Pseudomonadota	Gammaproteobacteria	Enterobacterales	Erwiniaceae	Erwinia	Erwinia persicina	epe	R01768	irreversible	Hypoxanthine (C00262)	Xanthine (C00385)	CI789_07610	K13481	xanthine dehydrogenase [1.17.1.4]
ko00230	Bacteria	Pseudomonadota	Gammaproteobacteria	Enterobacterales	Erwiniaceae	Erwinia	Erwinia rhapontici	erp	R01768	irreversible	Hypoxanthine (C00262)	Xanthine (C00385)	LJN55_10950; LJN55_10955	K13481; K13482	xanthine dehydrogenase [1.17.1.4]
ko00230	Bacteria	Pseudomonadota	Gammaproteobacteria	Enterobacterales	Erwiniaceae	Duffyella	Duffyella gerundensis	ege	R01768	irreversible	Hypoxanthine (C00262)	Xanthine (C00385)	EM595_1758; EM595_1759; EM595_2963; EM595_2964; EM595_2965	K13481; K13482; K13483; K11178; K11177	xanthine dehydrogenase [1.17.1.4]; [yagT]
ko00230	Bacteria	Pseudomonadota	Gammaproteobacteria	Enterobacterales	Erwiniaceae	Pantoea	Pantoea ananatis	pam	R01768	irreversible	Hypoxanthine (C00262)	Xanthine (C00385)	PANA_1963; PANA_4204; PANA_4205; PANA_4206	K13482; K13483; K11178; K11177	xanthine dehydrogenase [1.17.1.4]; [yagT]
ko00230	Bacteria	Pseudomonadota	Gammaproteobacteria	Enterobacterales	Erwiniaceae	Pantoea	Pantoea ananatis	plf	R01768	irreversible	Hypoxanthine (C00262)	Xanthine (C00385)	PANA5342_2215; PANA5342_2216; PANA5342_p10022; PANA5342_p10023; PANA5342_p10024	K13481; K13482; K13483; K11178; K11177	xanthine dehydrogenase [1.17.1.4]; [yagT]
ko00230	Bacteria	Pseudomonadota	Gammaproteobacteria	Enterobacterales	Erwiniaceae	Pantoea	Pantoea ananatis	paj	R01768	irreversible	Hypoxanthine (C00262)	Xanthine (C00385)	PAJ_1295; PAJ_p0081; PAJ_p0082; PAJ_p0083	K13481; K11177; K11178; K13483	xanthine dehydrogenase [1.17.1.4]; [yagT]
ko00230	Bacteria	Pseudomonadota	Gammaproteobacteria	Enterobacterales	Erwiniaceae	Pantoea	Pantoea ananatis	paq	R01768	irreversible	Hypoxanthine (C00262)	Xanthine (C00385)	PAGR_g2141; PAGR_g2142; PAGR_p017; PAGR_p018; PAGR_p019	K13481; K13482; K13483; K11178; K11177	xanthine dehydrogenase [1.17.1.4]; [yagT]
ko00230	Bacteria	Pseudomonadota	Gammaproteobacteria	Enterobacterales	Erwiniaceae	Pantoea	Pantoea vagans	pva	R01768	irreversible	Hypoxanthine (C00262)	Xanthine (C00385)	Pvag_1370; Pvag_1371; Pvag_pPag30476; Pvag_pPag30477; Pvag_pPag30478	K13482; K13481; K11177; K11178; K13483	xanthine dehydrogenase [1.17.1.4]; [yagT]
ko00230	Bacteria	Pseudomonadota	Gammaproteobacteria	Enterobacterales	Erwiniaceae	Pantoea	Pantoea vagans	pagg	R01768	irreversible	Hypoxanthine (C00262)	Xanthine (C00385)	AL522_01225; AL522_01230; AL522_01235; AL522_14105; AL522_14110	K13483; K11178; K11177; K13482; K13481	[yagT]; xanthine dehydrogenase [1.17.1.4]
ko00230	Bacteria	Pseudomonadota	Gammaproteobacteria	Enterobacterales	Erwiniaceae	Pantoea	Pantoea sp. At-9b	pao	R01768	irreversible	Hypoxanthine (C00262)	Xanthine (C00385)	Pat9b_1958; Pat9b_1959	K13482; K13481	xanthine dehydrogenase [1.17.1.4]
ko00230	Bacteria	Pseudomonadota	Gammaproteobacteria	Enterobacterales	Erwiniaceae	Pantoea	Pantoea rwandensis	kln	R01768	irreversible	Hypoxanthine (C00262)	Xanthine (C00385)	LH22_12670; LH22_12675	K13481; K13482	xanthine dehydrogenase [1.17.1.4]
ko00230	Bacteria	Pseudomonadota	Gammaproteobacteria	Enterobacterales	Erwiniaceae	Pantoea	Pantoea sp. PSNIH1	pant	R01768	irreversible	Hypoxanthine (C00262)	Xanthine (C00385)	PSNIH1_p00840; PSNIH1_p00845; PSNIH1_p00850	K11177; K11178; K13483	xanthine dehydrogenase [1.17.1.4]; [yagT]
ko00230	Bacteria	Pseudomonadota	Gammaproteobacteria	Enterobacterales	Erwiniaceae	Pantoea	Pantoea sp. PSNIH2	panp	R01768	irreversible	Hypoxanthine (C00262)	Xanthine (C00385)	PSNIH2_05455; PSNIH2_05460; PSNIH2_05465; PSNIH2_08390; PSNIH2_08395	K11177; K11178; K13483; K13482; K13481	xanthine dehydrogenase [1.17.1.4]; [yagT]
ko00230	Bacteria	Pseudomonadota	Gammaproteobacteria	Enterobacterales	Erwiniaceae	Pantoea	Pantoea agglomerans	pagc	R01768	irreversible	Hypoxanthine (C00262)	Xanthine (C00385)	BEE12_16835; BEE12_21215; BEE12_21220	K13481; K11178; K13483	xanthine dehydrogenase [1.17.1.4]; [yagT]
ko00230	Bacteria	Pseudomonadota	Gammaproteobacteria	Enterobacterales	Erwiniaceae	Pantoea	Pantoea stewartii	pstw	R01768	irreversible	Hypoxanthine (C00262)	Xanthine (C00385)	DSJ_14025; DSJ_14030	K13482; K13481	xanthine dehydrogenase [1.17.1.4]
ko00230	Bacteria	Pseudomonadota	Gammaproteobacteria	Enterobacterales	Erwiniaceae	Pantoea	Pantoea alhagi	palh	R01768	irreversible	Hypoxanthine (C00262)	Xanthine (C00385)	B1H58_14910; B1H58_14915; B1H58_14920; B1H58_17760; B1H58_17765	K11177; K11178; K13483; K13482; K13481	xanthine dehydrogenase [1.17.1.4]; [yagT]
ko00230	Bacteria	Pseudomonadota	Gammaproteobacteria	Enterobacterales	Erwiniaceae	Pantoea	Pantoea sp. SO10	pans	R01768	irreversible	Hypoxanthine (C00262)	Xanthine (C00385)	FCN45_09805; FCN45_09810; FCN45_22760; FCN45_22765; FCN45_22770	K13482; K13481; K11177; K11178; K13483	xanthine dehydrogenase [1.17.1.4]; [yagT]
ko00230	Bacteria	Pseudomonadota	Gammaproteobacteria	Enterobacterales	Erwiniaceae	Pantoea	Pantoea eucalypti	pey	R01768	irreversible	Hypoxanthine (C00262)	Xanthine (C00385)	EE896_09515; EE896_09520; EE896_19185; EE896_19190; EE896_19195	K13481; K13482; K11177; K11178; K13483	xanthine dehydrogenase [1.17.1.4]; [yagT]
ko00230	Bacteria	Pseudomonadota	Gammaproteobacteria	Enterobacterales	Erwiniaceae	Pantoea	Pantoea dispersa	pdis	R01768	irreversible	Hypoxanthine (C00262)	Xanthine (C00385)	D8B20_18720; D8B20_18725; D8B20_18730	K13483; K11178; K11177	[yagT]; xanthine dehydrogenase [1.17.1.4]
ko00230	Bacteria	Pseudomonadota	Gammaproteobacteria	Enterobacterales	Erwiniaceae	Pantoea	Pantoea eucrina	per	R01768	irreversible	Hypoxanthine (C00262)	Xanthine (C00385)	LAC65_17130; LAC65_17135; LAC65_17140	K11177; K11178; K13483	xanthine dehydrogenase [1.17.1.4]; [yagT]
ko00230	Bacteria	Pseudomonadota	Gammaproteobacteria	Enterobacterales	Erwiniaceae	Pantoea	Pantoea jilinensis	pji	R01768	irreversible	Hypoxanthine (C00262)	Xanthine (C00385)	KTJ90_09620; KTJ90_09625; KTJ90_19630; KTJ90_19635; KTJ90_19640	K13481; K13482; K13483; K11178; K11177	xanthine dehydrogenase [1.17.1.4]; [yagT]
ko00230	Bacteria	Pseudomonadota	Gammaproteobacteria	Enterobacterales	Erwiniaceae	Pantoea	Pantoea anthophila	pano	R01768	irreversible	Hypoxanthine (C00262)	Xanthine (C00385)	OJ965_00495; OJ965_00500; OJ965_00505; OJ965_11685; OJ965_11690	K13483; K11178; K11177; K13481; K13482	[yagT]; xanthine dehydrogenase [1.17.1.4]
ko00230	Bacteria	Pseudomonadota	Gammaproteobacteria	Enterobacterales	Erwiniaceae	Mixta	Mixta gaviniae	pgz	R01768	irreversible	Hypoxanthine (C00262)	Xanthine (C00385)	C2E15_10205; C2E15_10210; C2E15_13160; C2E15_13165; C2E15_13170	K13481; K13482; K13483; K11178; K11177	xanthine dehydrogenase [1.17.1.4]; [yagT]
ko00230	Bacteria	Pseudomonadota	Gammaproteobacteria	Enterobacterales	Erwiniaceae	Mixta	Mixta calida	pcd	R01768	irreversible	Hypoxanthine (C00262)	Xanthine (C00385)	C2E16_10265; C2E16_10270; C2E16_13320; C2E16_13325; C2E16_13330	K13481; K13482; K13483; K11178; K11177	xanthine dehydrogenase [1.17.1.4]; [yagT]
ko00230	Bacteria	Pseudomonadota	Gammaproteobacteria	Enterobacterales	Erwiniaceae	Mixta	Mixta hanseatica	mhan	R01768	irreversible	Hypoxanthine (C00262)	Xanthine (C00385)	K6958_10345; K6958_10350; K6958_12795; K6958_12800; K6958_12805	K13481; K13482; K13483; K11178; K11177	xanthine dehydrogenase [1.17.1.4]; [yagT]
ko00230	Bacteria	Pseudomonadota	Gammaproteobacteria	Enterobacterales	Erwiniaceae	Tatumella	Tatumella ptyseos	tpty	R01768	irreversible	Hypoxanthine (C00262)	Xanthine (C00385)	NCTC11468_01925; NCTC11468_01926	K13482; K13481	xanthine dehydrogenase [1.17.1.4]
ko00230	Bacteria	Pseudomonadota	Gammaproteobacteria	Enterobacterales	Erwiniaceae	Kalamiella	Kalamiella piersonii	kpie	R01768	irreversible	Hypoxanthine (C00262)	Xanthine (C00385)	N5580_21350; N5580_21355; N5580_21360	K13483; K11178; K11177	[yagT]; xanthine dehydrogenase [1.17.1.4]
ko00230	Bacteria	Pseudomonadota	Gammaproteobacteria	Enterobacterales	Morganellaceae	Morganella	Morganella morganii	mmk	R01768	irreversible	Hypoxanthine (C00262)	Xanthine (C00385)	MU9_1084; MU9_1085; MU9_1086	K13480; K13479; K00087	[ygeU, xdhC]; xanthine dehydrogenase [1.17.1.4]
ko00230	Bacteria	Pseudomonadota	Gammaproteobacteria	Enterobacterales	Morganellaceae	Arsenophonus	Arsenophonus endosymbiont of Apis mellifera	aet	R01768	irreversible	Hypoxanthine (C00262)	Xanthine (C00385)	LDL57_01805; LDL57_01810; LDL57_01815	K13480; K13479; K00087	[ygeU, xdhC]; xanthine dehydrogenase [1.17.1.4]
ko00230	Bacteria	Pseudomonadota	Gammaproteobacteria	Enterobacterales	Morganellaceae	Arsenophonus	Arsenophonus apicola	aapc	R01768	irreversible	Hypoxanthine (C00262)	Xanthine (C00385)	QG404_03040; QG404_03045; QG404_03050	K13480; K13479; K00087	[ygeU, xdhC]; xanthine dehydrogenase [1.17.1.4]
ko00230	Bacteria	Pseudomonadota	Gammaproteobacteria	Enterobacterales	Hafniaceae	Edwardsiella	Edwardsiella ictaluri	eic	R01768	irreversible	Hypoxanthine (C00262)	Xanthine (C00385)	NT01EI_0684; NT01EI_0685; NT01EI_0686	K13480; K13479; K00087	[ygeU, xdhC]; xanthine dehydrogenase [1.17.1.4]
ko00230	Bacteria	Pseudomonadota	Gammaproteobacteria	Enterobacterales	Hafniaceae	Edwardsiella	Edwardsiella tarda	etr	R01768	irreversible	Hypoxanthine (C00262)	Xanthine (C00385)	ETAE_0587; ETAE_0588; ETAE_0589	K13480; K13479; K00087	[ygeU, xdhC]; xanthine dehydrogenase [1.17.1.4]
ko00230	Bacteria	Pseudomonadota	Gammaproteobacteria	Enterobacterales	Hafniaceae	Edwardsiella	Edwardsiella tarda	etd	R01768	irreversible	Hypoxanthine (C00262)	Xanthine (C00385)	ETAF_0535; ETAF_0536; ETAF_0537	K13480; K13479; K00087	[ygeU, xdhC]; xanthine dehydrogenase [1.17.1.4]
ko00230	Bacteria	Pseudomonadota	Gammaproteobacteria	Enterobacterales	Hafniaceae	Edwardsiella	Edwardsiella anguillarum	ete	R01768	irreversible	Hypoxanthine (C00262)	Xanthine (C00385)	ETEE_2350; ETEE_2351; ETEE_2352	K13480; K13479; K00087	[ygeU, xdhC]; xanthine dehydrogenase [1.17.1.4]
ko00230	Bacteria	Pseudomonadota	Gammaproteobacteria	Enterobacterales	Hafniaceae	Edwardsiella	Edwardsiella piscicida	etc	R01768	irreversible	Hypoxanthine (C00262)	Xanthine (C00385)	ETAC_02845; ETAC_02850; ETAC_02855	K13480; K13479; K00087	[ygeU, xdhC]; xanthine dehydrogenase [1.17.1.4]
ko00230	Bacteria	Pseudomonadota	Gammaproteobacteria	Enterobacterales	Hafniaceae	Edwardsiella	Edwardsiella sp. EA181011	edw	R01768	irreversible	Hypoxanthine (C00262)	Xanthine (C00385)	QY76_17325; QY76_17330; QY76_17335	K00087; K13479; K13480	xanthine dehydrogenase [1.17.1.4]; [ygeU, xdhC]
ko00230	Bacteria	Pseudomonadota	Gammaproteobacteria	Enterobacterales	Hafniaceae	Edwardsiella	Edwardsiella sp. LADL05-105	edl	R01768	irreversible	Hypoxanthine (C00262)	Xanthine (C00385)	AAZ33_02785; AAZ33_02790; AAZ33_02795	K13480; K13479; K00087	[ygeU, xdhC]; xanthine dehydrogenase [1.17.1.4]
ko00230	Bacteria	Pseudomonadota	Gammaproteobacteria	Enterobacterales	Hafniaceae	Edwardsiella	Edwardsiella hoshinae	eho	R01768	irreversible	Hypoxanthine (C00262)	Xanthine (C00385)	A9798_13535; A9798_13540; A9798_13545	K00087; K13479; K13480	xanthine dehydrogenase [1.17.1.4]; [ygeU, xdhC]
ko00230	Bacteria	Pseudomonadota	Gammaproteobacteria	Enterobacterales	Hafniaceae	Hafnia	Hafnia alvei	hav	R01768	irreversible	Hypoxanthine (C00262)	Xanthine (C00385)	AT03_18435; AT03_18440; AT03_18445	K00087; K13479; K13480	xanthine dehydrogenase [1.17.1.4]; [ygeU, xdhC]
ko00230	Bacteria	Pseudomonadota	Gammaproteobacteria	Enterobacterales	Hafniaceae	Hafnia	Hafnia paralvei	hpar	R01768	irreversible	Hypoxanthine (C00262)	Xanthine (C00385)	AL518_08150; AL518_08155; AL518_08160	K13480; K13479; K00087	[ygeU, xdhC]; xanthine dehydrogenase [1.17.1.4]
ko00230	Bacteria	Pseudomonadota	Gammaproteobacteria	Enterobacterales	Hafniaceae	Obesumbacterium	Obesumbacterium proteus	opo	R01768	irreversible	Hypoxanthine (C00262)	Xanthine (C00385)	DSM2777_06955; DSM2777_06960; DSM2777_06965	K13480; K13479; K00087	[ygeU, xdhC]; xanthine dehydrogenase [1.17.1.4]
ko00230	Bacteria	Pseudomonadota	Gammaproteobacteria	Xanthomonadales	Xanthomonadaceae	Xanthomonas	Xanthomonas campestris	xcc	R01768	irreversible	Hypoxanthine (C00262)	Xanthine (C00385)	XCC1091; XCC1092; XCC1093; XCC2727; XCC2728; XCC2729; XCC3709	K11177; K11178; K13483	xanthine dehydrogenase [1.17.1.4]; [yagT]
ko00230	Bacteria	Pseudomonadota	Gammaproteobacteria	Xanthomonadales	Xanthomonadaceae	Xanthomonas	Xanthomonas campestris	xcb	R01768	irreversible	Hypoxanthine (C00262)	Xanthine (C00385)	XC_1385; XC_1386; XC_1387; XC_3156; XC_3157; XC_3158; XC_3780	K13483; K11178; K11177	[yagT]; xanthine dehydrogenase [1.17.1.4]
ko00230	Bacteria	Pseudomonadota	Gammaproteobacteria	Xanthomonadales	Xanthomonadaceae	Xanthomonas	Xanthomonas campestris	xca	R01768	irreversible	Hypoxanthine (C00262)	Xanthine (C00385)	xcc-b100_1434; xcc-b100_1435; xcc-b100_1436; xcc-b100_3252; xcc-b100_3253; xcc-b100_3254; xcc-b100_3896	K13483; K11178; K11177	[yagT]; xanthine dehydrogenase [1.17.1.4]
ko00230	Bacteria	Pseudomonadota	Gammaproteobacteria	Xanthomonadales	Xanthomonadaceae	Xanthomonas	Xanthomonas campestris	xcp	R01768	irreversible	Hypoxanthine (C00262)	Xanthine (C00385)	XCR_0597; XCR_1306; XCR_1307; XCR_1308; XCR_3091; XCR_3092; XCR_3093	K11177; K11178; K13483	xanthine dehydrogenase [1.17.1.4]; [yagT]
ko00230	Bacteria	Pseudomonadota	Gammaproteobacteria	Xanthomonadales	Xanthomonadaceae	Xanthomonas	Xanthomonas euvesicatoria	xcv	R01768	irreversible	Hypoxanthine (C00262)	Xanthine (C00385)	XCV1214; XCV1215; XCV1216; XCV3044; XCV3045; XCV3046	K11177; K11178; K13483	xanthine dehydrogenase [1.17.1.4]; [yagT]
ko00230	Bacteria	Pseudomonadota	Gammaproteobacteria	Xanthomonadales	Xanthomonadaceae	Xanthomonas	Xanthomonas euvesicatoria	xax	R01768	irreversible	Hypoxanthine (C00262)	Xanthine (C00385)	XACM_1157; XACM_1158; XACM_1159; XACM_2832; XACM_2833; XACM_2834	K11177; K11178; K13483	xanthine dehydrogenase [1.17.1.4]; [yagT]
ko00230	Bacteria	Pseudomonadota	Gammaproteobacteria	Xanthomonadales	Xanthomonadaceae	Xanthomonas	Xanthomonas citri	xac	R01768	irreversible	Hypoxanthine (C00262)	Xanthine (C00385)	XAC1187; XAC1188; XAC1189; XAC2893; XAC2894; XAC2895	K11177; K11178; K13483	xanthine dehydrogenase [1.17.1.4]; [yagT]
ko00230	Bacteria	Pseudomonadota	Gammaproteobacteria	Xanthomonadales	Xanthomonadaceae	Xanthomonas	Xanthomonas citri	xci	R01768	irreversible	Hypoxanthine (C00262)	Xanthine (C00385)	XCAW_01288; XCAW_01289; XCAW_01290; XCAW_03177; XCAW_03178; XCAW_03179	K11177; K11178; K13483	xanthine dehydrogenase [1.17.1.4]; [yagT]
ko00230	Bacteria	Pseudomonadota	Gammaproteobacteria	Xanthomonadales	Xanthomonadaceae	Xanthomonas	Xanthomonas citri	xct	R01768	irreversible	Hypoxanthine (C00262)	Xanthine (C00385)	J151_01324; J151_01325; J151_01326; J151_03077; J151_03078; J151_03079	K11177; K11178; K13483	xanthine dehydrogenase [1.17.1.4]; [yagT]
ko00230	Bacteria	Pseudomonadota	Gammaproteobacteria	Xanthomonadales	Xanthomonadaceae	Xanthomonas	Xanthomonas citri	xcj	R01768	irreversible	Hypoxanthine (C00262)	Xanthine (C00385)	J158_01321; J158_01322; J158_01323; J158_03064; J158_03065; J158_03066	K11177; K11178; K13483	xanthine dehydrogenase [1.17.1.4]; [yagT]
ko00230	Bacteria	Pseudomonadota	Gammaproteobacteria	Xanthomonadales	Xanthomonadaceae	Xanthomonas	Xanthomonas citri	xcu	R01768	irreversible	Hypoxanthine (C00262)	Xanthine (C00385)	J159_01321; J159_01322; J159_01323; J159_03060; J159_03061; J159_03062	K11177; K11178; K13483	xanthine dehydrogenase [1.17.1.4]; [yagT]
ko00230	Bacteria	Pseudomonadota	Gammaproteobacteria	Xanthomonadales	Xanthomonadaceae	Xanthomonas	Xanthomonas citri	xcn	R01768	irreversible	Hypoxanthine (C00262)	Xanthine (C00385)	J169_01320; J169_01321; J169_01322; J169_03075; J169_03076; J169_03077	K11177; K11178; K13483	xanthine dehydrogenase [1.17.1.4]; [yagT]
ko00230	Bacteria	Pseudomonadota	Gammaproteobacteria	Xanthomonadales	Xanthomonadaceae	Xanthomonas	Xanthomonas citri	xcw	R01768	irreversible	Hypoxanthine (C00262)	Xanthine (C00385)	J162_01320; J162_01321; J162_01322; J162_03063; J162_03064; J162_03065	K11177; K11178; K13483	xanthine dehydrogenase [1.17.1.4]; [yagT]
ko00230	Bacteria	Pseudomonadota	Gammaproteobacteria	Xanthomonadales	Xanthomonadaceae	Xanthomonas	Xanthomonas citri	xcr	R01768	irreversible	Hypoxanthine (C00262)	Xanthine (C00385)	J163_01320; J163_01321; J163_01322; J163_03060; J163_03061; J163_03062	K11177; K11178; K13483	xanthine dehydrogenase [1.17.1.4]; [yagT]
ko00230	Bacteria	Pseudomonadota	Gammaproteobacteria	Xanthomonadales	Xanthomonadaceae	Xanthomonas	Xanthomonas citri	xcm	R01768	irreversible	Hypoxanthine (C00262)	Xanthine (C00385)	J164_01320; J164_01321; J164_01322; J164_03060; J164_03061; J164_03062	K11177; K11178; K13483	xanthine dehydrogenase [1.17.1.4]; [yagT]
ko00230	Bacteria	Pseudomonadota	Gammaproteobacteria	Xanthomonadales	Xanthomonadaceae	Xanthomonas	Xanthomonas citri	xcf	R01768	irreversible	Hypoxanthine (C00262)	Xanthine (C00385)	J172_01315; J172_01316; J172_01317; J172_03068; J172_03069; J172_03070	K11177; K11178; K13483	xanthine dehydrogenase [1.17.1.4]; [yagT]
ko00230	Bacteria	Pseudomonadota	Gammaproteobacteria	Xanthomonadales	Xanthomonadaceae	Xanthomonas	Xanthomonas citri	xfu	R01768	irreversible	Hypoxanthine (C00262)	Xanthine (C00385)	XFF4834R_chr17370; XFF4834R_chr17380; XFF4834R_chr17390; XFF4834R_chr33520; XFF4834R_chr33530; XFF4834R_chr33540	K13483; K11178; K11177	[yagT]; xanthine dehydrogenase [1.17.1.4]
ko00230	Bacteria	Pseudomonadota	Gammaproteobacteria	Xanthomonadales	Xanthomonadaceae	Xanthomonas	Xanthomonas axonopodis	xao	R01768	irreversible	Hypoxanthine (C00262)	Xanthine (C00385)	XAC29_05960; XAC29_05965; XAC29_05970; XAC29_14745; XAC29_14750; XAC29_14755	K11177; K11178; K13483	xanthine dehydrogenase [1.17.1.4]; [yagT]
ko00230	Bacteria	Pseudomonadota	Gammaproteobacteria	Xanthomonadales	Xanthomonadaceae	Xanthomonas	Xanthomonas oryzae	xor	R01768	irreversible	Hypoxanthine (C00262)	Xanthine (C00385)	XOC_1518; XOC_1519; XOC_1520	K13483; K11178; K11177	[yagT]; xanthine dehydrogenase [1.17.1.4]
ko00230	Bacteria	Pseudomonadota	Gammaproteobacteria	Xanthomonadales	Xanthomonadaceae	Xanthomonas	Xanthomonas oryzae	xoz	R01768	irreversible	Hypoxanthine (C00262)	Xanthine (C00385)	BE73_15820; BE73_15825; BE73_15830	K11177; K11178; K13483	xanthine dehydrogenase [1.17.1.4]; [yagT]
ko00230	Bacteria	Pseudomonadota	Gammaproteobacteria	Xanthomonadales	Xanthomonadaceae	Xanthomonas	Xanthomonas sacchari	xsa	R01768	irreversible	Hypoxanthine (C00262)	Xanthine (C00385)	SB85_18870; SB85_18875; SB85_18880	K13483; K11178; K11177	[yagT]; xanthine dehydrogenase [1.17.1.4]
ko00230	Bacteria	Pseudomonadota	Gammaproteobacteria	Xanthomonadales	Xanthomonadaceae	Xanthomonas	Xanthomonas translucens	xtn	R01768	irreversible	Hypoxanthine (C00262)	Xanthine (C00385)	FD63_12580; FD63_12585; FD63_12590	K13483; K11178; K11177	[yagT]; xanthine dehydrogenase [1.17.1.4]
ko00230	Bacteria	Pseudomonadota	Gammaproteobacteria	Xanthomonadales	Xanthomonadaceae	Xanthomonas	Xanthomonas fragariae	xfr	R01768	irreversible	Hypoxanthine (C00262)	Xanthine (C00385)	BER92_14270; BER92_14275; BER92_14280	K13483; K11178; K11177	[yagT]; xanthine dehydrogenase [1.17.1.4]
ko00230	Bacteria	Pseudomonadota	Gammaproteobacteria	Xanthomonadales	Xanthomonadaceae	Xanthomonas	Xanthomonas vesicatoria	xve	R01768	irreversible	Hypoxanthine (C00262)	Xanthine (C00385)	BJD12_05375; BJD12_05385; BJD12_09620; BJD12_19240; BJD12_19245; BJD12_19250	K11177; K13483; K11178	xanthine dehydrogenase [1.17.1.4]; [yagT]
ko00230	Bacteria	Pseudomonadota	Gammaproteobacteria	Xanthomonadales	Xanthomonadaceae	Xanthomonas	Xanthomonas perforans	xpe	R01768	irreversible	Hypoxanthine (C00262)	Xanthine (C00385)	BJD13_02140; BJD13_02145; BJD13_02150; BJD13_10765; BJD13_10770; BJD13_10775	K13483; K11178; K11177	[yagT]; xanthine dehydrogenase [1.17.1.4]
ko00230	Bacteria	Pseudomonadota	Gammaproteobacteria	Xanthomonadales	Xanthomonadaceae	Xanthomonas	Xanthomonas hortorum	xhr	R01768	irreversible	Hypoxanthine (C00262)	Xanthine (C00385)	XJ27_01710; XJ27_01715; XJ27_01720; XJ27_09225; XJ27_09230; XJ27_09235	K13483; K11178; K11177	[yagT]; xanthine dehydrogenase [1.17.1.4]
ko00230	Bacteria	Pseudomonadota	Gammaproteobacteria	Xanthomonadales	Xanthomonadaceae	Xanthomonas	Xanthomonas hortorum	xga	R01768	irreversible	Hypoxanthine (C00262)	Xanthine (C00385)	BI317_06935; BI317_06940; BI317_06945; BI317_14790; BI317_14795; BI317_14800	K11177; K11178; K13483	xanthine dehydrogenase [1.17.1.4]; [yagT]
ko00230	Bacteria	Pseudomonadota	Gammaproteobacteria	Xanthomonadales	Xanthomonadaceae	Xanthomonas	Xanthomonas phaseoli	xph	R01768	irreversible	Hypoxanthine (C00262)	Xanthine (C00385)	XppCFBP6546_05615; XppCFBP6546_05620; XppCFBP6546_05625; XppCFBP6546_21400; XppCFBP6546_21405; XppCFBP6546_21410	K13483; K11178; K11177	[yagT]; xanthine dehydrogenase [1.17.1.4]
ko00230	Bacteria	Pseudomonadota	Gammaproteobacteria	Xanthomonadales	Xanthomonadaceae	Xanthomonas	Xanthomonas vasicola	xva	R01768	irreversible	Hypoxanthine (C00262)	Xanthine (C00385)	C7V42_06330; C7V42_06335; C7V42_06340; C7V42_14800; C7V42_14810	K11177; K11178; K13483	xanthine dehydrogenase [1.17.1.4]; [yagT]
ko00230	Bacteria	Pseudomonadota	Gammaproteobacteria	Xanthomonadales	Xanthomonadaceae	Xanthomonas	Xanthomonas sp. ISO98C4	xan	R01768	irreversible	Hypoxanthine (C00262)	Xanthine (C00385)	AC801_05820; AC801_05825; AC801_05830; AC801_14410; AC801_14415; AC801_14420	K11177; K11178; K13483	xanthine dehydrogenase [1.17.1.4]; [yagT]
ko00230	Bacteria	Pseudomonadota	Gammaproteobacteria	Xanthomonadales	Xanthomonadaceae	Xanthomonas	Xanthomonas arboricola	xar	R01768	irreversible	Hypoxanthine (C00262)	Xanthine (C00385)	XB05_00700; XB05_00705; XB05_00710; XB05_09245; XB05_09250; XB05_09255	K11177; K11178; K13483	xanthine dehydrogenase [1.17.1.4]; [yagT]
ko00230	Bacteria	Pseudomonadota	Gammaproteobacteria	Xanthomonadales	Xanthomonadaceae	Xanthomonas	Xanthomonas hyacinthi	xhy	R01768	irreversible	Hypoxanthine (C00262)	Xanthine (C00385)	FZ025_14320; FZ025_14325; FZ025_21255; FZ025_21260; FZ025_21265	K13481; K13482; K13483; K11178; K11177	xanthine dehydrogenase [1.17.1.4]; [yagT]
ko00230	Bacteria	Pseudomonadota	Gammaproteobacteria	Xanthomonadales	Xanthomonadaceae	Xanthomonas	Xanthomonas cucurbitae	xcz	R01768	irreversible	Hypoxanthine (C00262)	Xanthine (C00385)	EBN15_04715; EBN15_04720; EBN15_04725; EBN15_12455; EBN15_12460; EBN15_12465	K11177; K11178; K13483	xanthine dehydrogenase [1.17.1.4]; [yagT]
ko00230	Bacteria	Pseudomonadota	Gammaproteobacteria	Xanthomonadales	Xanthomonadaceae	Xanthomonas	Xanthomonas theicola	xth	R01768	irreversible	Hypoxanthine (C00262)	Xanthine (C00385)	G4Q83_02350; G4Q83_02355	K13483; K11178	[yagT]; xanthine dehydrogenase [1.17.1.4]
ko00230	Bacteria	Pseudomonadota	Gammaproteobacteria	Xanthomonadales	Xanthomonadaceae	Xanthomonas	Xanthomonas euroxanthea	xeu	R01768	irreversible	Hypoxanthine (C00262)	Xanthine (C00385)	XSP_001210; XSP_001211; XSP_001212; XSP_002820; XSP_002821; XSP_002822	K11177; K11178; K13483	xanthine dehydrogenase [1.17.1.4]; [yagT]
ko00230	Bacteria	Pseudomonadota	Gammaproteobacteria	Xanthomonadales	Xanthomonadaceae	Xanthomonas	Xanthomonas hydrangeae	xhd	R01768	irreversible	Hypoxanthine (C00262)	Xanthine (C00385)	LMG31886_04550; LMG31886_14510; LMG31886_14520; LMG31886_14530; LMG31886_31490; LMG31886_31500; LMG31886_31510	K11177; K13483; K11178	xanthine dehydrogenase [1.17.1.4]; [yagT]
ko00230	Bacteria	Pseudomonadota	Gammaproteobacteria	Xanthomonadales	Xanthomonadaceae	Xanthomonas	Xanthomonas prunicola	xpr	R01768	irreversible	Hypoxanthine (C00262)	Xanthine (C00385)	MUG10_03910; MUG10_03915; MUG10_03920; MUG10_17410; MUG10_17420	K13483; K11178; K11177	[yagT]; xanthine dehydrogenase [1.17.1.4]
ko00230	Bacteria	Pseudomonadota	Gammaproteobacteria	Xanthomonadales	Xanthomonadaceae	Xanthomonas	Xanthomonas sp. GW	xag	R01768	irreversible	Hypoxanthine (C00262)	Xanthine (C00385)	HEP73_01505; HEP73_01506; HEP73_01507	K11177; K11178; K13483	xanthine dehydrogenase [1.17.1.4]; [yagT]
ko00230	Bacteria	Pseudomonadota	Gammaproteobacteria	Xanthomonadales	Xanthomonadaceae	Stenotrophomonas	Stenotrophomonas maltophilia	sml	R01768	irreversible	Hypoxanthine (C00262)	Xanthine (C00385)	Smlt2503; Smlt2504; Smlt2505	K11177; K11178; K13483	xanthine dehydrogenase [1.17.1.4]; [yagT]
ko00230	Bacteria	Pseudomonadota	Gammaproteobacteria	Xanthomonadales	Xanthomonadaceae	Stenotrophomonas	Stenotrophomonas maltophilia	smt	R01768	irreversible	Hypoxanthine (C00262)	Xanthine (C00385)	Smal_1991; Smal_1992; Smal_1993	K11177; K11178; K13483	xanthine dehydrogenase [1.17.1.4]; [yagT]
ko00230	Bacteria	Pseudomonadota	Gammaproteobacteria	Xanthomonadales	Xanthomonadaceae	Stenotrophomonas	Stenotrophomonas maltophilia	buj	R01768	irreversible	Hypoxanthine (C00262)	Xanthine (C00385)	BurJV3_2040; BurJV3_2041; BurJV3_2042	K11177; K11178; K13483	xanthine dehydrogenase [1.17.1.4]; [yagT]
ko00230	Bacteria	Pseudomonadota	Gammaproteobacteria	Xanthomonadales	Xanthomonadaceae	Stenotrophomonas	Stenotrophomonas maltophilia	smz	R01768	irreversible	Hypoxanthine (C00262)	Xanthine (C00385)	SMD_2183; SMD_2184; SMD_2185	K11177; K11178; K13483	xanthine dehydrogenase [1.17.1.4]; [yagT]
ko00230	Bacteria	Pseudomonadota	Gammaproteobacteria	Xanthomonadales	Xanthomonadaceae	Stenotrophomonas	Stenotrophomonas rhizophila	srh	R01768	irreversible	Hypoxanthine (C00262)	Xanthine (C00385)	BAY15_2084; BAY15_2085; BAY15_2086; BAY15_2093; BAY15_2094; BAY15_2095	K13483; K11178; K11177	[yagT]; xanthine dehydrogenase [1.17.1.4]
ko00230	Bacteria	Pseudomonadota	Gammaproteobacteria	Xanthomonadales	Xanthomonadaceae	Stenotrophomonas	Stenotrophomonas sp. WZN-1	sten	R01768	irreversible	Hypoxanthine (C00262)	Xanthine (C00385)	CCR98_10810; CCR98_10815; CCR98_10820	K11177; K11178; K13483	xanthine dehydrogenase [1.17.1.4]; [yagT]
ko00230	Bacteria	Pseudomonadota	Gammaproteobacteria	Xanthomonadales	Xanthomonadaceae	Stenotrophomonas	Stenotrophomonas sp. MYb57	stem	R01768	irreversible	Hypoxanthine (C00262)	Xanthine (C00385)	CLM74_11635; CLM74_11640; CLM74_11645	K13483; K11178; K11177	[yagT]; xanthine dehydrogenase [1.17.1.4]
ko00230	Bacteria	Pseudomonadota	Gammaproteobacteria	Xanthomonadales	Xanthomonadaceae	Stenotrophomonas	Stenotrophomonas sp. ASS1	stes	R01768	irreversible	Hypoxanthine (C00262)	Xanthine (C00385)	MG068_10555; MG068_10560; MG068_10565	K11177; K11178; K13483	xanthine dehydrogenase [1.17.1.4]; [yagT]
ko00230	Bacteria	Pseudomonadota	Gammaproteobacteria	Xanthomonadales	Xanthomonadaceae	Stenotrophomonas	Stenotrophomonas indicatrix	sinc	R01768	irreversible	Hypoxanthine (C00262)	Xanthine (C00385)	DAIF1_22650; DAIF1_22660; DAIF1_22670	K13483; K11178; K11177	[yagT]; xanthine dehydrogenase [1.17.1.4]
ko00230	Bacteria	Pseudomonadota	Gammaproteobacteria	Xanthomonadales	Xanthomonadaceae	Stenotrophomonas	Stenotrophomonas pavanii	spaq	R01768	irreversible	Hypoxanthine (C00262)	Xanthine (C00385)	STNY_R21810; STNY_R21820; STNY_R21830	K11177; K11178; K13483	xanthine dehydrogenase [1.17.1.4]; [yagT]
ko00230	Bacteria	Pseudomonadota	Gammaproteobacteria	Xanthomonadales	Xanthomonadaceae	Stenotrophomonas	Stenotrophomonas sp. 169	steq	R01768	irreversible	Hypoxanthine (C00262)	Xanthine (C00385)	ICJ04_08965; ICJ04_08970; ICJ04_08975	K11177; K11178; K13483	xanthine dehydrogenase [1.17.1.4]; [yagT]
ko00230	Bacteria	Pseudomonadota	Gammaproteobacteria	Xanthomonadales	Xanthomonadaceae	Pseudoxanthomonas	Pseudoxanthomonas spadix	psd	R01768	irreversible	Hypoxanthine (C00262)	Xanthine (C00385)	DSC_08830; DSC_08835; DSC_08840; DSC_13830; DSC_13835; DSC_13840	K13483; K11178; K11177	[yagT]; xanthine dehydrogenase [1.17.1.4]
ko00230	Bacteria	Pseudomonadota	Gammaproteobacteria	Xanthomonadales	Xanthomonadaceae	Pseudoxanthomonas	Pseudoxanthomonas mexicana	pmex	R01768	irreversible	Hypoxanthine (C00262)	Xanthine (C00385)	H4W19_04175; H4W19_04180; H4W19_04185	K13483; K11178; K11177	[yagT]; xanthine dehydrogenase [1.17.1.4]
ko00230	Bacteria	Pseudomonadota	Gammaproteobacteria	Xanthomonadales	Xanthomonadaceae	Lysobacter	Lysobacter capsici	lcp	R01768	irreversible	Hypoxanthine (C00262)	Xanthine (C00385)	LC55x_4591; LC55x_4592; LC55x_4593	K11177; K11178; K13483	xanthine dehydrogenase [1.17.1.4]; [yagT]
ko00230	Bacteria	Pseudomonadota	Gammaproteobacteria	Xanthomonadales	Xanthomonadaceae	Lysobacter	Lysobacter gummosus	lgu	R01768	irreversible	Hypoxanthine (C00262)	Xanthine (C00385)	LG3211_2599; LG3211_2600; LG3211_2601	K11177; K11178; K13483	xanthine dehydrogenase [1.17.1.4]; [yagT]
ko00230	Bacteria	Pseudomonadota	Gammaproteobacteria	Xanthomonadales	Xanthomonadaceae	Lysobacter	Lysobacter soli	lsol	R01768	irreversible	Hypoxanthine (C00262)	Xanthine (C00385)	GOY17_09985; GOY17_09990; GOY17_09995	K13483; K11178; K11177	[yagT]; xanthine dehydrogenase [1.17.1.4]
ko00230	Bacteria	Pseudomonadota	Gammaproteobacteria	Xanthomonadales	Xanthomonadaceae	Lysobacter	Lysobacter arenosi	lare	R01768	irreversible	Hypoxanthine (C00262)	Xanthine (C00385)	HIV01_007035; HIV01_007040; HIV01_007045	K11177; K11178; K13483	xanthine dehydrogenase [1.17.1.4]; [yagT]
ko00230	Bacteria	Pseudomonadota	Gammaproteobacteria	Xanthomonadales	Xanthomonadaceae	Luteimonas	Luteimonas chenhongjianii	lum	R01768	irreversible	Hypoxanthine (C00262)	Xanthine (C00385)	CNR27_11040; CNR27_11045; CNR27_11050	K13483; K11178; K11177	[yagT]; xanthine dehydrogenase [1.17.1.4]
ko00230	Bacteria	Pseudomonadota	Gammaproteobacteria	Xanthomonadales	Xanthomonadaceae	Thermomonas	Thermomonas carbonis	tcn	R01768	irreversible	Hypoxanthine (C00262)	Xanthine (C00385)	H9L16_06195; H9L16_06200; H9L16_06205	K13483; K11178; K11177	[yagT]; xanthine dehydrogenase [1.17.1.4]
ko00230	Bacteria	Pseudomonadota	Gammaproteobacteria	Xanthomonadales	Xanthomonadaceae	Pseudolysobacter	Pseudolysobacter antarcticus	xbc	R01768	irreversible	Hypoxanthine (C00262)	Xanthine (C00385)	ELE36_08720; ELE36_08725	K13482; K13481	xanthine dehydrogenase [1.17.1.4]
ko00230	Bacteria	Pseudomonadota	Gammaproteobacteria	Xanthomonadales	Rhodanobacteraceae	Dyella	Dyella thiooxydans	dtx	R01768	irreversible	Hypoxanthine (C00262)	Xanthine (C00385)	ATSB10_10370; ATSB10_10380; ATSB10_10390	K13483; K11178; K11177	[yagT]; xanthine dehydrogenase [1.17.1.4]
ko00230	Bacteria	Pseudomonadota	Gammaproteobacteria	Xanthomonadales	Rhodanobacteraceae	Luteibacter	Luteibacter rhizovicinus	lrz	R01768	irreversible	Hypoxanthine (C00262)	Xanthine (C00385)	BJI69_02365; BJI69_02370; BJI69_02375; BJI69_07050; BJI69_07055; BJI69_07060	K13483; K11178; K11177	[yagT]; xanthine dehydrogenase [1.17.1.4]
ko00230	Bacteria	Pseudomonadota	Gammaproteobacteria	Xanthomonadales	Rhodanobacteraceae	Luteibacter	Luteibacter pinisoli	lpy	R01768	irreversible	Hypoxanthine (C00262)	Xanthine (C00385)	FIV34_04150; FIV34_04155; FIV34_04160	K13483; K11178; K11177	[yagT]; xanthine dehydrogenase [1.17.1.4]
ko00230	Bacteria	Pseudomonadota	Gammaproteobacteria	Xanthomonadales	Rhodanobacteraceae	Luteibacter	Luteibacter flocculans	lfl	R01768	irreversible	Hypoxanthine (C00262)	Xanthine (C00385)	IM816_18460; IM816_18465; IM816_18470	K11177; K11178; K13483	xanthine dehydrogenase [1.17.1.4]; [yagT]
ko00230	Bacteria	Pseudomonadota	Gammaproteobacteria	Xanthomonadales	Rhodanobacteraceae	Ahniella	Ahniella affigens	xba	R01768	irreversible	Hypoxanthine (C00262)	Xanthine (C00385)	C7S18_12765; C7S18_12770	K13481; K13482	xanthine dehydrogenase [1.17.1.4]
ko00230	Bacteria	Pseudomonadota	Gammaproteobacteria	Vibrionales	Vibrionaceae	Vibrio	Vibrio natriegens	vna	R01768	irreversible	Hypoxanthine (C00262)	Xanthine (C00385)	PN96_17590; PN96_17595	K13482; K13481	xanthine dehydrogenase [1.17.1.4]
ko00230	Bacteria	Pseudomonadota	Gammaproteobacteria	Vibrionales	Vibrionaceae	Vibrio	Vibrio rotiferianus	vro	R01768	irreversible	Hypoxanthine (C00262)	Xanthine (C00385)	BSZ04_16565; BSZ04_16570	K13481; K13482	xanthine dehydrogenase [1.17.1.4]
ko00230	Bacteria	Pseudomonadota	Gammaproteobacteria	Vibrionales	Vibrionaceae	Vibrio	Vibrio sp. EJY3	vej	R01768	irreversible	Hypoxanthine (C00262)	Xanthine (C00385)	VEJY3_17081; VEJY3_17086	K13482; K13481	xanthine dehydrogenase [1.17.1.4]
ko00230	Bacteria	Pseudomonadota	Gammaproteobacteria	Vibrionales	Vibrionaceae	Vibrio	Vibrio furnissii	vfu	R01768	irreversible	Hypoxanthine (C00262)	Xanthine (C00385)	vfu_B00188; vfu_B00189	K13482; K13481	xanthine dehydrogenase [1.17.1.4]
ko00230	Bacteria	Pseudomonadota	Gammaproteobacteria	Vibrionales	Vibrionaceae	Vibrio	Vibrio nigripulchritudo	vni	R01768	irreversible	Hypoxanthine (C00262)	Xanthine (C00385)	VIBNI_B1481; VIBNI_B1482	K13481; K13482	xanthine dehydrogenase [1.17.1.4]
ko00230	Bacteria	Pseudomonadota	Gammaproteobacteria	Vibrionales	Vibrionaceae	Vibrio	Vibrio coralliilyticus	vcy	R01768	irreversible	Hypoxanthine (C00262)	Xanthine (C00385)	IX92_16545; IX92_16550	K13482; K13481	xanthine dehydrogenase [1.17.1.4]
ko00230	Bacteria	Pseudomonadota	Gammaproteobacteria	Vibrionales	Vibrionaceae	Vibrio	Vibrio coralliilyticus	vct	R01768	irreversible	Hypoxanthine (C00262)	Xanthine (C00385)	JV59_22560; JV59_22565	K13481; K13482	xanthine dehydrogenase [1.17.1.4]
ko00230	Bacteria	Pseudomonadota	Gammaproteobacteria	Vibrionales	Vibrionaceae	Vibrio	Vibrio tubiashii	vtu	R01768	irreversible	Hypoxanthine (C00262)	Xanthine (C00385)	IX91_16510; IX91_16515	K13482; K13481	xanthine dehydrogenase [1.17.1.4]
ko00230	Bacteria	Pseudomonadota	Gammaproteobacteria	Vibrionales	Vibrionaceae	Vibrio	Vibrio europaeus	veu	R01768	irreversible	Hypoxanthine (C00262)	Xanthine (C00385)	IXK98_02980; IXK98_02985	K13481; K13482	xanthine dehydrogenase [1.17.1.4]
ko00230	Bacteria	Pseudomonadota	Gammaproteobacteria	Vibrionales	Vibrionaceae	Vibrio	Vibrio sinaloensis	vsi	R01768	irreversible	Hypoxanthine (C00262)	Xanthine (C00385)	MTO69_16385; MTO69_16390	K13481; K13482	xanthine dehydrogenase [1.17.1.4]
ko00230	Bacteria	Pseudomonadota	Gammaproteobacteria	Vibrionales	Vibrionaceae	Vibrio	Vibrio fluvialis	vfl	R01768	irreversible	Hypoxanthine (C00262)	Xanthine (C00385)	AL536_03570; AL536_03575	K13482; K13481	xanthine dehydrogenase [1.17.1.4]
ko00230	Bacteria	Pseudomonadota	Gammaproteobacteria	Vibrionales	Vibrionaceae	Vibrio	Vibrio gazogenes	vga	R01768	irreversible	Hypoxanthine (C00262)	Xanthine (C00385)	BSQ33_17190; BSQ33_17195	K13482; K13481	xanthine dehydrogenase [1.17.1.4]
ko00230	Bacteria	Pseudomonadota	Gammaproteobacteria	Vibrionales	Vibrionaceae	Vibrio	Vibrio mediterranei	vsh	R01768	irreversible	Hypoxanthine (C00262)	Xanthine (C00385)	BSZ05_13550; BSZ05_13555	K13482; K13481	xanthine dehydrogenase [1.17.1.4]
ko00230	Bacteria	Pseudomonadota	Gammaproteobacteria	Vibrionales	Vibrionaceae	Vibrio	Vibrio cyclitrophicus	vcc	R01768	irreversible	Hypoxanthine (C00262)	Xanthine (C00385)	FAZ90_17240; FAZ90_17245	K13481; K13482	xanthine dehydrogenase [1.17.1.4]
ko00230	Bacteria	Pseudomonadota	Gammaproteobacteria	Vibrionales	Vibrionaceae	Vibrio	Vibrio aquimaris	vaq	R01768	irreversible	Hypoxanthine (C00262)	Xanthine (C00385)	FIV01_18790; FIV01_18795	K13482; K13481	xanthine dehydrogenase [1.17.1.4]
ko00230	Bacteria	Pseudomonadota	Gammaproteobacteria	Vibrionales	Vibrionaceae	Vibrio	Vibrio spartinae	vsr	R01768	irreversible	Hypoxanthine (C00262)	Xanthine (C00385)	Vspart_03951; Vspart_03952	K13482; K13481	xanthine dehydrogenase [1.17.1.4]
ko00230	Bacteria	Pseudomonadota	Gammaproteobacteria	Vibrionales	Vibrionaceae	Vibrio	Vibrio kanaloae	vka	R01768	irreversible	Hypoxanthine (C00262)	Xanthine (C00385)	BTD91_16455; BTD91_16460	K13481; K13482	xanthine dehydrogenase [1.17.1.4]
ko00230	Bacteria	Pseudomonadota	Gammaproteobacteria	Vibrionales	Vibrionaceae	Vibrio	Vibrio ziniensis	vzi	R01768	irreversible	Hypoxanthine (C00262)	Xanthine (C00385)	G5S32_06455; G5S32_06460	K13482; K13481	xanthine dehydrogenase [1.17.1.4]
ko00230	Bacteria	Pseudomonadota	Gammaproteobacteria	Vibrionales	Vibrionaceae	Vibrio	Vibrio gigantis	vgi	R01768	irreversible	Hypoxanthine (C00262)	Xanthine (C00385)	MID13_22730; MID13_22735	K13481; K13482	xanthine dehydrogenase [1.17.1.4]
ko00230	Bacteria	Pseudomonadota	Gammaproteobacteria	Vibrionales	Vibrionaceae	Vibrio	Vibrio splendidus	vsl	R01768	irreversible	Hypoxanthine (C00262)	Xanthine (C00385)	LTQ54_17830; LTQ54_17835	K13482; K13481	xanthine dehydrogenase [1.17.1.4]
ko00230	Bacteria	Pseudomonadota	Gammaproteobacteria	Vibrionales	Vibrionaceae	Vibrio	Vibrio pelagius	vpg	R01768	irreversible	Hypoxanthine (C00262)	Xanthine (C00385)	LZI70_14390; LZI70_14395	K13482; K13481	xanthine dehydrogenase [1.17.1.4]
ko00230	Bacteria	Pseudomonadota	Gammaproteobacteria	Vibrionales	Vibrionaceae	Vibrio	Vibrio ostreae	vos	R01768	irreversible	Hypoxanthine (C00262)	Xanthine (C00385)	KNV97_01365; KNV97_01370	K13482; K13481	xanthine dehydrogenase [1.17.1.4]
ko00230	Bacteria	Pseudomonadota	Gammaproteobacteria	Vibrionales	Vibrionaceae	Vibrio	Vibrio crassostreae	vcra	R01768	irreversible	Hypoxanthine (C00262)	Xanthine (C00385)	IS519_24805; IS519_24810	K13481; K13482	xanthine dehydrogenase [1.17.1.4]
ko00230	Bacteria	Pseudomonadota	Gammaproteobacteria	Vibrionales	Vibrionaceae	Vibrio	Vibrio neptunius	vnp	R01768	irreversible	Hypoxanthine (C00262)	Xanthine (C00385)	KW548_20085; KW548_20090	K13481; K13482	xanthine dehydrogenase [1.17.1.4]
ko00230	Bacteria	Pseudomonadota	Gammaproteobacteria	Vibrionales	Vibrionaceae	Vibrio	Vibrio lentus	vle	R01768	irreversible	Hypoxanthine (C00262)	Xanthine (C00385)	ISX51_16015; ISX51_16020	K13482; K13481	xanthine dehydrogenase [1.17.1.4]
ko00230	Bacteria	Pseudomonadota	Gammaproteobacteria	Vibrionales	Vibrionaceae	Photobacterium	Photobacterium profundum	ppr	R01768	irreversible	Hypoxanthine (C00262)	Xanthine (C00385)	PBPRA1939; PBPRA2243; PBPRA2244	K13479; K13481; K13482	xanthine dehydrogenase [1.17.1.4]
ko00230	Bacteria	Pseudomonadota	Gammaproteobacteria	Vibrionales	Vibrionaceae	Photobacterium	Photobacterium gaetbulicola	pgb	R01768	irreversible	Hypoxanthine (C00262)	Xanthine (C00385)	H744_1c1313; H744_1c1314	K13481; K13482	xanthine dehydrogenase [1.17.1.4]
ko00230	Bacteria	Pseudomonadota	Gammaproteobacteria	Vibrionales	Vibrionaceae	Photobacterium	Photobacterium ganghwense	pgh	R01768	irreversible	Hypoxanthine (C00262)	Xanthine (C00385)	FH974_18685; FH974_18690	K13482; K13481	xanthine dehydrogenase [1.17.1.4]
ko00230	Bacteria	Pseudomonadota	Gammaproteobacteria	Pseudomonadales	Pseudomonadaceae	Pseudomonas	Pseudomonas aeruginosa	pae	R01768	irreversible	Hypoxanthine (C00262)	Xanthine (C00385)	PA1523; PA1524; PA1931; PA1932; PA1933	K13482; K13481; K13483; K11178; K11177	xanthine dehydrogenase [1.17.1.4]; [yagT]
ko00230	Bacteria	Pseudomonadota	Gammaproteobacteria	Pseudomonadales	Pseudomonadaceae	Pseudomonas	Pseudomonas aeruginosa	paev	R01768	irreversible	Hypoxanthine (C00262)	Xanthine (C00385)	N297_1565; N297_1566; N297_1993; N297_1994; N297_1995	K13482; K13481; K13483; K11178; K11177	xanthine dehydrogenase [1.17.1.4]; [yagT]
ko00230	Bacteria	Pseudomonadota	Gammaproteobacteria	Pseudomonadales	Pseudomonadaceae	Pseudomonas	Pseudomonas aeruginosa	paei	R01768	irreversible	Hypoxanthine (C00262)	Xanthine (C00385)	N296_1565; N296_1566; N296_1993; N296_1994; N296_1995	K13482; K13481; K13483; K11178; K11177	xanthine dehydrogenase [1.17.1.4]; [yagT]
ko00230	Bacteria	Pseudomonadota	Gammaproteobacteria	Pseudomonadales	Pseudomonadaceae	Pseudomonas	Pseudomonas aeruginosa	pau	R01768	irreversible	Hypoxanthine (C00262)	Xanthine (C00385)	PA14_39520; PA14_39530; PA14_39540; PA14_44710; PA14_44740	K11177; K11178; K13483; K13481; K13482	xanthine dehydrogenase [1.17.1.4]; [yagT]
ko00230	Bacteria	Pseudomonadota	Gammaproteobacteria	Pseudomonadales	Pseudomonadaceae	Pseudomonas	Pseudomonas aeruginosa	pap	R01768	irreversible	Hypoxanthine (C00262)	Xanthine (C00385)	PSPA7_3354; PSPA7_3355; PSPA7_3356; PSPA7_3809; PSPA7_3810	K11177; K11178; K13483; K13481; K13482	xanthine dehydrogenase [1.17.1.4]; [yagT]
ko00230	Bacteria	Pseudomonadota	Gammaproteobacteria	Pseudomonadales	Pseudomonadaceae	Pseudomonas	Pseudomonas aeruginosa	pag	R01768	irreversible	Hypoxanthine (C00262)	Xanthine (C00385)	PLES_33901; PLES_33911; PLES_33921; PLES_38041; PLES_38051	K11177; K11178; K13483; K13481; K13482	xanthine dehydrogenase [1.17.1.4]; [yagT]
ko00230	Bacteria	Pseudomonadota	Gammaproteobacteria	Pseudomonadales	Pseudomonadaceae	Pseudomonas	Pseudomonas aeruginosa	paf	R01768	irreversible	Hypoxanthine (C00262)	Xanthine (C00385)	PAM18_3106; PAM18_3107; PAM18_3108; PAM18_3524; PAM18_3525	K11177; K11178; K13483; K13481; K13482	xanthine dehydrogenase [1.17.1.4]; [yagT]
ko00230	Bacteria	Pseudomonadota	Gammaproteobacteria	Pseudomonadales	Pseudomonadaceae	Pseudomonas	Pseudomonas aeruginosa	pnc	R01768	irreversible	Hypoxanthine (C00262)	Xanthine (C00385)	NCGM2_2409; NCGM2_2410; NCGM2_2852; NCGM2_2853; NCGM2_2854	K13482; K13481; K13483; K11178; K11177	xanthine dehydrogenase [1.17.1.4]; [yagT]
ko00230	Bacteria	Pseudomonadota	Gammaproteobacteria	Pseudomonadales	Pseudomonadaceae	Pseudomonas	Pseudomonas aeruginosa	paeb	R01768	irreversible	Hypoxanthine (C00262)	Xanthine (C00385)	NCGM1900_4552; NCGM1900_4553; NCGM1900_4554; NCGM1900_5057; NCGM1900_5058	K11177; K11178; K13483; K13481; K13482	xanthine dehydrogenase [1.17.1.4]; [yagT]
ko00230	Bacteria	Pseudomonadota	Gammaproteobacteria	Pseudomonadales	Pseudomonadaceae	Pseudomonas	Pseudomonas aeruginosa	pdk	R01768	irreversible	Hypoxanthine (C00262)	Xanthine (C00385)	PADK2_18105	K13481	xanthine dehydrogenase [1.17.1.4]
ko00230	Bacteria	Pseudomonadota	Gammaproteobacteria	Pseudomonadales	Pseudomonadaceae	Pseudomonas	Pseudomonas aeruginosa	psg	R01768	irreversible	Hypoxanthine (C00262)	Xanthine (C00385)	G655_15440; G655_15445; G655_15450; G655_17600; G655_17605	K11177; K11178; K13483; K13481; K13482	xanthine dehydrogenase [1.17.1.4]; [yagT]
ko00230	Bacteria	Pseudomonadota	Gammaproteobacteria	Pseudomonadales	Pseudomonadaceae	Pseudomonas	Pseudomonas aeruginosa	prp	R01768	irreversible	Hypoxanthine (C00262)	Xanthine (C00385)	M062_08140; M062_08145; M062_10080; M062_10085; M062_10090	K13482; K13481; K13483; K11178; K11177	xanthine dehydrogenase [1.17.1.4]; [yagT]
ko00230	Bacteria	Pseudomonadota	Gammaproteobacteria	Pseudomonadales	Pseudomonadaceae	Pseudomonas	Pseudomonas aeruginosa	paep	R01768	irreversible	Hypoxanthine (C00262)	Xanthine (C00385)	PA1S_16265; PA1S_16270; PA1S_16275; PA1S_18405; PA1S_18410	K11177; K11178; K13483; K13481; K13482	xanthine dehydrogenase [1.17.1.4]; [yagT]
ko00230	Bacteria	Pseudomonadota	Gammaproteobacteria	Pseudomonadales	Pseudomonadaceae	Pseudomonas	Pseudomonas aeruginosa	paer	R01768	irreversible	Hypoxanthine (C00262)	Xanthine (C00385)	PA1R_gp5105; PA1R_gp5106; PA1R_gp5561; PA1R_gp5562; PA1R_gp5563	K13482; K13481; K13483; K11178; K11177	xanthine dehydrogenase [1.17.1.4]; [yagT]
ko00230	Bacteria	Pseudomonadota	Gammaproteobacteria	Pseudomonadales	Pseudomonadaceae	Pseudomonas	Pseudomonas aeruginosa	paem	R01768	irreversible	Hypoxanthine (C00262)	Xanthine (C00385)	U769_15975; U769_15980; U769_15985; U769_18140; U769_18145	K11177; K11178; K13483; K13481; K13482	xanthine dehydrogenase [1.17.1.4]; [yagT]
ko00230	Bacteria	Pseudomonadota	Gammaproteobacteria	Pseudomonadales	Pseudomonadaceae	Pseudomonas	Pseudomonas aeruginosa	pael	R01768	irreversible	Hypoxanthine (C00262)	Xanthine (C00385)	T223_17320; T223_17325; T223_17330; T223_19465; T223_19470	K11177; K11178; K13483; K13481; K13482	xanthine dehydrogenase [1.17.1.4]; [yagT]
ko00230	Bacteria	Pseudomonadota	Gammaproteobacteria	Pseudomonadales	Pseudomonadaceae	Pseudomonas	Pseudomonas aeruginosa	paes	R01768	irreversible	Hypoxanthine (C00262)	Xanthine (C00385)	SCV20265_3458; SCV20265_3459; SCV20265_3460; SCV20265_3894; SCV20265_3895	K11177; K11178; K13483; K13481; K13482	xanthine dehydrogenase [1.17.1.4]; [yagT]
ko00230	Bacteria	Pseudomonadota	Gammaproteobacteria	Pseudomonadales	Pseudomonadaceae	Pseudomonas	Pseudomonas aeruginosa	paeu	R01768	irreversible	Hypoxanthine (C00262)	Xanthine (C00385)	BN889_01618; BN889_01619; BN889_02096; BN889_02097; BN889_02098; BN889_02099	K13482; K13481; K13483; K11178; K11177	xanthine dehydrogenase [1.17.1.4]; [yagT]
ko00230	Bacteria	Pseudomonadota	Gammaproteobacteria	Pseudomonadales	Pseudomonadaceae	Pseudomonas	Pseudomonas aeruginosa	paeg	R01768	irreversible	Hypoxanthine (C00262)	Xanthine (C00385)	AI22_15575; AI22_15580; AI22_17715; AI22_17720; AI22_17725	K13482; K13481; K13483; K11178; K11177	xanthine dehydrogenase [1.17.1.4]; [yagT]
ko00230	Bacteria	Pseudomonadota	Gammaproteobacteria	Pseudomonadales	Pseudomonadaceae	Pseudomonas	Pseudomonas aeruginosa	paec	R01768	irreversible	Hypoxanthine (C00262)	Xanthine (C00385)	M802_1562; M802_1563; M802_1991	K13482; K13481; K13483	xanthine dehydrogenase [1.17.1.4]; [yagT]
ko00230	Bacteria	Pseudomonadota	Gammaproteobacteria	Pseudomonadales	Pseudomonadaceae	Pseudomonas	Pseudomonas aeruginosa	paeo	R01768	irreversible	Hypoxanthine (C00262)	Xanthine (C00385)	M801_1564; M801_1565; M801_1992; M801_1993; M801_1994	K13482; K13481; K13483; K11178; K11177	xanthine dehydrogenase [1.17.1.4]; [yagT]
ko00230	Bacteria	Pseudomonadota	Gammaproteobacteria	Pseudomonadales	Pseudomonadaceae	Pseudomonas	Pseudomonas mendocina	pmy	R01768	irreversible	Hypoxanthine (C00262)	Xanthine (C00385)	Pmen_2345; Pmen_2346; Pmen_2347; Pmen_2751; Pmen_2752	K11177; K11178; K13483; K13481; K13482	xanthine dehydrogenase [1.17.1.4]; [yagT]
ko00230	Bacteria	Pseudomonadota	Gammaproteobacteria	Pseudomonadales	Pseudomonadaceae	Pseudomonas	Pseudomonas mendocina	pmk	R01768	irreversible	Hypoxanthine (C00262)	Xanthine (C00385)	MDS_1926; MDS_1927	K13482; K13481	xanthine dehydrogenase [1.17.1.4]
ko00230	Bacteria	Pseudomonadota	Gammaproteobacteria	Pseudomonadales	Pseudomonadaceae	Pseudomonas	Pseudomonas resinovorans	pre	R01768	irreversible	Hypoxanthine (C00262)	Xanthine (C00385)	PCA10_19310; PCA10_19320	K13482; K13481	xanthine dehydrogenase [1.17.1.4]
ko00230	Bacteria	Pseudomonadota	Gammaproteobacteria	Pseudomonadales	Pseudomonadaceae	Pseudomonas	Pseudomonas oleovorans	ppse	R01768	irreversible	Hypoxanthine (C00262)	Xanthine (C00385)	BN5_2567; BN5_2568	K13481; K13482	xanthine dehydrogenase [1.17.1.4]
ko00230	Bacteria	Pseudomonadota	Gammaproteobacteria	Pseudomonadales	Pseudomonadaceae	Pseudomonas	Pseudomonas furukawaii	pfuw	R01768	irreversible	Hypoxanthine (C00262)	Xanthine (C00385)	KF707C_36330; KF707C_36340	K13481; K13482	xanthine dehydrogenase [1.17.1.4]
ko00230	Bacteria	Pseudomonadota	Gammaproteobacteria	Pseudomonadales	Pseudomonadaceae	Pseudomonas	Pseudomonas citronellolis	pcq	R01768	irreversible	Hypoxanthine (C00262)	Xanthine (C00385)	PcP3B5_23970; PcP3B5_23980; PcP3B5_61880; PcP3B5_61890	K13482; K13481	xanthine dehydrogenase [1.17.1.4]
ko00230	Bacteria	Pseudomonadota	Gammaproteobacteria	Pseudomonadales	Pseudomonadaceae	Pseudomonas	Pseudomonas multiresinivorans	pmui	R01768	irreversible	Hypoxanthine (C00262)	Xanthine (C00385)	G4G71_01915; G4G71_01920; G4G71_19065; G4G71_19070	K13481; K13482	xanthine dehydrogenase [1.17.1.4]
ko00230	Bacteria	Pseudomonadota	Gammaproteobacteria	Pseudomonadales	Pseudomonadaceae	Pseudomonas	Pseudomonas nitroreducens	pnt	R01768	irreversible	Hypoxanthine (C00262)	Xanthine (C00385)	G5B91_00835; G5B91_00840; G5B91_20530; G5B91_20535	K13482; K13481	xanthine dehydrogenase [1.17.1.4]
ko00230	Bacteria	Pseudomonadota	Gammaproteobacteria	Pseudomonadales	Pseudomonadaceae	Pseudomonas	Pseudomonas paraeruginosa	ppaa	R01768	irreversible	Hypoxanthine (C00262)	Xanthine (C00385)	B7D75_15280; B7D75_15285; B7D75_15290; B7D75_17335; B7D75_17340	K11177; K11178; K13483; K13481; K13482	xanthine dehydrogenase [1.17.1.4]; [yagT]
ko00230	Bacteria	Pseudomonadota	Gammaproteobacteria	Pseudomonadales	Pseudomonadaceae	Pseudomonas	Pseudomonas putida	ppu	R01768	irreversible	Hypoxanthine (C00262)	Xanthine (C00385)	PP_3308; PP_3309; PP_3310; PP_4278; PP_4279	K13483; K11178; K11177; K13481; K13482	[yagT]; xanthine dehydrogenase [1.17.1.4]
ko00230	Bacteria	Pseudomonadota	Gammaproteobacteria	Pseudomonadales	Pseudomonadaceae	Pseudomonas	Pseudomonas putida	ppf	R01768	irreversible	Hypoxanthine (C00262)	Xanthine (C00385)	Pput_1589; Pput_1590; Pput_2433; Pput_2434; Pput_2435	K13482; K13481; K11177; K11178; K13483	xanthine dehydrogenase [1.17.1.4]; [yagT]
ko00230	Bacteria	Pseudomonadota	Gammaproteobacteria	Pseudomonadales	Pseudomonadaceae	Pseudomonas	Pseudomonas putida	ppg	R01768	irreversible	Hypoxanthine (C00262)	Xanthine (C00385)	PputGB1_3842; PputGB1_3843	K13481; K13482	xanthine dehydrogenase [1.17.1.4]
ko00230	Bacteria	Pseudomonadota	Gammaproteobacteria	Pseudomonadales	Pseudomonadaceae	Pseudomonas	Pseudomonas putida	ppw	R01768	irreversible	Hypoxanthine (C00262)	Xanthine (C00385)	PputW619_2854; PputW619_2855; PputW619_2856; PputW619_3604; PputW619_3605	K13483; K11178; K11177; K13481; K13482	[yagT]; xanthine dehydrogenase [1.17.1.4]
ko00230	Bacteria	Pseudomonadota	Gammaproteobacteria	Pseudomonadales	Pseudomonadaceae	Pseudomonas	Pseudomonas putida	ppt	R01768	irreversible	Hypoxanthine (C00262)	Xanthine (C00385)	PPS_3682; PPS_3683	K13481; K13482	xanthine dehydrogenase [1.17.1.4]
ko00230	Bacteria	Pseudomonadota	Gammaproteobacteria	Pseudomonadales	Pseudomonadaceae	Pseudomonas	Pseudomonas putida	ppb	R01768	irreversible	Hypoxanthine (C00262)	Xanthine (C00385)	PPUBIRD1_1576; PPUBIRD1_1577; PPUBIRD1_2455; PPUBIRD1_2456; PPUBIRD1_2457	K13482; K13481; K11177; K11178; K13483	xanthine dehydrogenase [1.17.1.4]; [yagT]
ko00230	Bacteria	Pseudomonadota	Gammaproteobacteria	Pseudomonadales	Pseudomonadaceae	Pseudomonas	Pseudomonas putida	ppi	R01768	irreversible	Hypoxanthine (C00262)	Xanthine (C00385)	YSA_08281; YSA_08283; YSA_11046; YSA_11048; YSA_11050	K13482; K13481; K13483; K11178; K11177	xanthine dehydrogenase [1.17.1.4]; [yagT]
ko00230	Bacteria	Pseudomonadota	Gammaproteobacteria	Pseudomonadales	Pseudomonadaceae	Pseudomonas	Pseudomonas putida	ppx	R01768	irreversible	Hypoxanthine (C00262)	Xanthine (C00385)	T1E_0307; T1E_0308; T1E_0309; T1E_0743; T1E_0744; T1E_5456; T1E_5457; T1E_5458	K13483; K11178; K11177; K13481; K13482	[yagT]; xanthine dehydrogenase [1.17.1.4]
ko00230	Bacteria	Pseudomonadota	Gammaproteobacteria	Pseudomonadales	Pseudomonadaceae	Pseudomonas	Pseudomonas putida	ppuh	R01768	irreversible	Hypoxanthine (C00262)	Xanthine (C00385)	B479_18255; B479_18260	K13481; K13482	xanthine dehydrogenase [1.17.1.4]
ko00230	Bacteria	Pseudomonadota	Gammaproteobacteria	Pseudomonadales	Pseudomonadaceae	Pseudomonas	Pseudomonas putida	pput	R01768	irreversible	Hypoxanthine (C00262)	Xanthine (C00385)	L483_11125; L483_11130; L483_11135; L483_11655; L483_11660; L483_11665; L483_23705; L483_23710	K11177; K11178; K13483; K13481; K13482	xanthine dehydrogenase [1.17.1.4]; [yagT]
ko00230	Bacteria	Pseudomonadota	Gammaproteobacteria	Pseudomonadales	Pseudomonadaceae	Pseudomonas	Pseudomonas putida	ppun	R01768	irreversible	Hypoxanthine (C00262)	Xanthine (C00385)	PP4_14880; PP4_14890; PP4_30270; PP4_30280; PP4_30290	K13482; K13481; K13483; K11178; K11177	xanthine dehydrogenase [1.17.1.4]; [yagT]
ko00230	Bacteria	Pseudomonadota	Gammaproteobacteria	Pseudomonadales	Pseudomonadaceae	Pseudomonas	Pseudomonas putida	ppud	R01768	irreversible	Hypoxanthine (C00262)	Xanthine (C00385)	DW66_4109; DW66_4110	K13481; K13482	xanthine dehydrogenase [1.17.1.4]
ko00230	Bacteria	Pseudomonadota	Gammaproteobacteria	Pseudomonadales	Pseudomonadaceae	Pseudomonas	Pseudomonas fulva	pfv	R01768	irreversible	Hypoxanthine (C00262)	Xanthine (C00385)	Psefu_3530; Psefu_3531; Psefu_3532	K11177; K11178; K13483	xanthine dehydrogenase [1.17.1.4]; [yagT]
ko00230	Bacteria	Pseudomonadota	Gammaproteobacteria	Pseudomonadales	Pseudomonadaceae	Pseudomonas	Pseudomonas monteilii	pmon	R01768	irreversible	Hypoxanthine (C00262)	Xanthine (C00385)	X969_10440; X969_10445; X969_10450; X969_17650; X969_17655	K11177; K11178; K13483; K13481; K13482	xanthine dehydrogenase [1.17.1.4]; [yagT]
ko00230	Bacteria	Pseudomonadota	Gammaproteobacteria	Pseudomonadales	Pseudomonadaceae	Pseudomonas	Pseudomonas monteilii	pmot	R01768	irreversible	Hypoxanthine (C00262)	Xanthine (C00385)	X970_10100; X970_10105; X970_10110; X970_17295; X970_17300	K11177; K11178; K13483; K13481; K13482	xanthine dehydrogenase [1.17.1.4]; [yagT]
ko00230	Bacteria	Pseudomonadota	Gammaproteobacteria	Pseudomonadales	Pseudomonadaceae	Pseudomonas	Pseudomonas soli	pmos	R01768	irreversible	Hypoxanthine (C00262)	Xanthine (C00385)	O165_004080; O165_004085; O165_005190; O165_005195; O165_005200	K13482; K13481; K13483; K11178; K11177	xanthine dehydrogenase [1.17.1.4]; [yagT]
ko00230	Bacteria	Pseudomonadota	Gammaproteobacteria	Pseudomonadales	Pseudomonadaceae	Pseudomonas	Pseudomonas plecoglossicida	ppj	R01768	irreversible	Hypoxanthine (C00262)	Xanthine (C00385)	RK21_00828; RK21_00829	K13482; K13481	xanthine dehydrogenase [1.17.1.4]
ko00230	Bacteria	Pseudomonadota	Gammaproteobacteria	Pseudomonadales	Pseudomonadaceae	Pseudomonas	Pseudomonas oryzihabitans	por	R01768	irreversible	Hypoxanthine (C00262)	Xanthine (C00385)	APT59_06650; APT59_06655; APT59_06660; APT59_06665; APT59_06670; APT59_06675; APT59_09585; APT59_13345; APT59_13350	K11177; K11178; K13483; K13481; K13482	xanthine dehydrogenase [1.17.1.4]; [yagT]
ko00230	Bacteria	Pseudomonadota	Gammaproteobacteria	Pseudomonadales	Pseudomonadaceae	Pseudomonas	Pseudomonas mosselii	pmol	R01768	irreversible	Hypoxanthine (C00262)	Xanthine (C00385)	CLJ08_01570; CLJ08_01575; CLJ08_01580; CLJ08_20905; CLJ08_20910	K13483; K11178; K11177; K13482; K13481	[yagT]; xanthine dehydrogenase [1.17.1.4]
ko00230	Bacteria	Pseudomonadota	Gammaproteobacteria	Pseudomonadales	Pseudomonadaceae	Pseudomonas	Pseudomonas syringae group genomosp. 3	pst	R01768	irreversible	Hypoxanthine (C00262)	Xanthine (C00385)	PSPTO_2654; PSPTO_2655; PSPTO_2656; PSPTO_2862; PSPTO_2863; PSPTO_3660; PSPTO_3661; PSPTO_4650; PSPTO_4651; PSPTO_4652	K13483; K11178; K11177; K13481; K13482	[yagT]; xanthine dehydrogenase [1.17.1.4]
ko00230	Bacteria	Pseudomonadota	Gammaproteobacteria	Pseudomonadales	Pseudomonadaceae	Pseudomonas	Pseudomonas syringae	psb	R01768	irreversible	Hypoxanthine (C00262)	Xanthine (C00385)	Psyr_1814; Psyr_1815; Psyr_2388; Psyr_2389; Psyr_2390; Psyr_4283; Psyr_4284; Psyr_4285	K13482; K13481; K13483; K11178; K11177	xanthine dehydrogenase [1.17.1.4]; [yagT]
ko00230	Bacteria	Pseudomonadota	Gammaproteobacteria	Pseudomonadales	Pseudomonadaceae	Pseudomonas	Pseudomonas syringae	psyr	R01768	irreversible	Hypoxanthine (C00262)	Xanthine (C00385)	N018_15360; N018_15365; N018_15370; N018_17200; N018_17205; N018_22295; N018_22300; N018_22305	K11177; K11178; K13483; K13481; K13482	xanthine dehydrogenase [1.17.1.4]; [yagT]
ko00230	Bacteria	Pseudomonadota	Gammaproteobacteria	Pseudomonadales	Pseudomonadaceae	Pseudomonas	Pseudomonas savastanoi	psp	R01768	irreversible	Hypoxanthine (C00262)	Xanthine (C00385)	PSPPH_1774; PSPPH_1775; PSPPH_2546; PSPPH_2547; PSPPH_2548; PSPPH_4342; PSPPH_4343	K13482; K13481; K13483; K11178; K11177	xanthine dehydrogenase [1.17.1.4]; [yagT]
ko00230	Bacteria	Pseudomonadota	Gammaproteobacteria	Pseudomonadales	Pseudomonadaceae	Pseudomonas	Pseudomonas savastanoi	psav	R01768	irreversible	Hypoxanthine (C00262)	Xanthine (C00385)	PSA3335_16995; PSA3335_17000; PSA3335_17005; PSA3335_19905; PSA3335_19910; PSA3335_23280; PSA3335_23285; PSA3335_23290; PSA3335_23545; PSA3335_23550; PSA3335_23555	K11177; K11178; K13483; K13481; K13482	xanthine dehydrogenase [1.17.1.4]; [yagT]
ko00230	Bacteria	Pseudomonadota	Gammaproteobacteria	Pseudomonadales	Pseudomonadaceae	Pseudomonas	Pseudomonas amygdali	pamg	R01768	irreversible	Hypoxanthine (C00262)	Xanthine (C00385)	BKM19_011365; BKM19_011370; BKM19_014930; BKM19_014935; BKM19_014940; BKM19_025250; BKM19_025255; BKM19_025260	K13482; K13481; K13483; K11178; K11177	xanthine dehydrogenase [1.17.1.4]; [yagT]
ko00230	Bacteria	Pseudomonadota	Gammaproteobacteria	Pseudomonadales	Pseudomonadaceae	Pseudomonas	Pseudomonas cichorii	pci	R01768	irreversible	Hypoxanthine (C00262)	Xanthine (C00385)	PCH70_16020; PCH70_16030	K13482; K13481	xanthine dehydrogenase [1.17.1.4]
ko00230	Bacteria	Pseudomonadota	Gammaproteobacteria	Pseudomonadales	Pseudomonadaceae	Pseudomonas	Pseudomonas avellanae	pavl	R01768	irreversible	Hypoxanthine (C00262)	Xanthine (C00385)	BKM03_10815; BKM03_10820; BKM03_16045; BKM03_16050; BKM03_16055; BKM03_24990; BKM03_24995; BKM03_25000	K13482; K13481; K11177; K11178; K13483	xanthine dehydrogenase [1.17.1.4]; [yagT]
ko00230	Bacteria	Pseudomonadota	Gammaproteobacteria	Pseudomonadales	Pseudomonadaceae	Pseudomonas	Pseudomonas viridiflava	pvd	R01768	irreversible	Hypoxanthine (C00262)	Xanthine (C00385)	CFBP1590_0976; CFBP1590_0977; CFBP1590_0978; CFBP1590__2516; CFBP1590__2517; CFBP1590__2518; CFBP1590__3547; CFBP1590__3548; CFBP1590__3675; CFBP1590__3676; CFBP1590__3677	K13483; K11178; K11177; K13481; K13482	[yagT]; xanthine dehydrogenase [1.17.1.4]
ko00230	Bacteria	Pseudomonadota	Gammaproteobacteria	Pseudomonadales	Pseudomonadaceae	Pseudomonas	Pseudomonas cannabina	pcab	R01768	irreversible	Hypoxanthine (C00262)	Xanthine (C00385)	JGS08_03480; JGS08_03485; JGS08_03490; JGS08_09805; JGS08_09810; JGS08_14280; JGS08_14285; JGS08_14290	K13483; K11178; K11177; K13482; K13481	[yagT]; xanthine dehydrogenase [1.17.1.4]
ko00230	Bacteria	Pseudomonadota	Gammaproteobacteria	Pseudomonadales	Pseudomonadaceae	Pseudomonas	Pseudomonas coronafaciens	pcof	R01768	irreversible	Hypoxanthine (C00262)	Xanthine (C00385)	POR16_03855; POR16_03860; POR16_03865; POR16_11385; POR16_11390; POR16_11395; POR16_15625; POR16_15630	K13483; K11178; K11177; K13481; K13482	[yagT]; xanthine dehydrogenase [1.17.1.4]
ko00230	Bacteria	Pseudomonadota	Gammaproteobacteria	Pseudomonadales	Pseudomonadaceae	Pseudomonas	Pseudomonas tremae	ptre	R01768	irreversible	Hypoxanthine (C00262)	Xanthine (C00385)	I9H09_09650; I9H09_09655; I9H09_13590; I9H09_13595; I9H09_13600; I9H09_20405; I9H09_20410; I9H09_20415	K13482; K13481; K11177; K11178; K13483	xanthine dehydrogenase [1.17.1.4]; [yagT]
ko00230	Bacteria	Pseudomonadota	Gammaproteobacteria	Pseudomonadales	Pseudomonadaceae	Pseudomonas	Pseudomonas syringae group genomosp. 7	psyi	R01768	irreversible	Hypoxanthine (C00262)	Xanthine (C00385)	MME58_09250; MME58_09255; MME58_12570; MME58_12575; MME58_12580; MME58_13750; MME58_13755; MME58_13760; MME58_22035; MME58_22040; MME58_22045	K13482; K13481; K13483; K11178; K11177	xanthine dehydrogenase [1.17.1.4]; [yagT]
ko00230	Bacteria	Pseudomonadota	Gammaproteobacteria	Pseudomonadales	Pseudomonadaceae	Pseudomonas	Pseudomonas asturiensis	past	R01768	irreversible	Hypoxanthine (C00262)	Xanthine (C00385)	N015_09920; N015_09925; N015_14975; N015_14980; N015_14985; N015_22675; N015_22680; N015_22685	K13482; K13481; K11177; K11178; K13483	xanthine dehydrogenase [1.17.1.4]; [yagT]
ko00230	Bacteria	Pseudomonadota	Gammaproteobacteria	Pseudomonadales	Pseudomonadaceae	Pseudomonas	Pseudomonas lijiangensis	plij	R01768	irreversible	Hypoxanthine (C00262)	Xanthine (C00385)	KQP88_07730; KQP88_07735	K13482; K13481	xanthine dehydrogenase [1.17.1.4]
ko00230	Bacteria	Pseudomonadota	Gammaproteobacteria	Pseudomonadales	Pseudomonadaceae	Pseudomonas	Pseudomonas protegens	pfl	R01768	irreversible	Hypoxanthine (C00262)	Xanthine (C00385)	PFL_1888; PFL_1889	K13482; K13481	xanthine dehydrogenase [1.17.1.4]
ko00230	Bacteria	Pseudomonadota	Gammaproteobacteria	Pseudomonadales	Pseudomonadaceae	Pseudomonas	Pseudomonas protegens	pprc	R01768	irreversible	Hypoxanthine (C00262)	Xanthine (C00385)	PFLCHA0_c19290; PFLCHA0_c19300	K13482; K13481	xanthine dehydrogenase [1.17.1.4]
ko00230	Bacteria	Pseudomonadota	Gammaproteobacteria	Pseudomonadales	Pseudomonadaceae	Pseudomonas	Pseudomonas protegens	ppro	R01768	irreversible	Hypoxanthine (C00262)	Xanthine (C00385)	PPC_1941; PPC_1942	K13482; K13481	xanthine dehydrogenase [1.17.1.4]
ko00230	Bacteria	Pseudomonadota	Gammaproteobacteria	Pseudomonadales	Pseudomonadaceae	Pseudomonas	Pseudomonas ogarae	pfe	R01768	irreversible	Hypoxanthine (C00262)	Xanthine (C00385)	PSF113_4030; PSF113_4031; PSF113_5084; PSF113_5085; PSF113_5086	K13481; K13482; K11177; K11178; K13483	xanthine dehydrogenase [1.17.1.4]; [yagT]
ko00230	Bacteria	Pseudomonadota	Gammaproteobacteria	Pseudomonadales	Pseudomonadaceae	Pseudomonas	Pseudomonas fluorescens	pfn	R01768	irreversible	Hypoxanthine (C00262)	Xanthine (C00385)	HZ99_08435; HZ99_08440	K13481; K13482	xanthine dehydrogenase [1.17.1.4]
ko00230	Bacteria	Pseudomonadota	Gammaproteobacteria	Pseudomonadales	Pseudomonadaceae	Pseudomonas	Pseudomonas fluorescens	pfo	R01768	irreversible	Hypoxanthine (C00262)	Xanthine (C00385)	Pfl01_1796; Pfl01_1797; Pfl01_2107; Pfl01_2108; Pfl01_2109	K13482; K13481; K11177; K11178; K13483	xanthine dehydrogenase [1.17.1.4]; [yagT]
ko00230	Bacteria	Pseudomonadota	Gammaproteobacteria	Pseudomonadales	Pseudomonadaceae	Pseudomonas	Pseudomonas fluorescens	pfs	R01768	irreversible	Hypoxanthine (C00262)	Xanthine (C00385)	PFLU_4592; PFLU_4593; PFLU_5348; PFLU_5349; PFLU_5350	K13481; K13482; K11177; K11178; K13483	xanthine dehydrogenase [1.17.1.4]; [yagT]
ko00230	Bacteria	Pseudomonadota	Gammaproteobacteria	Pseudomonadales	Pseudomonadaceae	Pseudomonas	Pseudomonas fluorescens	pfc	R01768	irreversible	Hypoxanthine (C00262)	Xanthine (C00385)	PflA506_3892; PflA506_3893; PflA506_4643; PflA506_4644; PflA506_4645	K13481; K13482; K11177; K11178; K13483	xanthine dehydrogenase [1.17.1.4]; [yagT]
ko00230	Bacteria	Pseudomonadota	Gammaproteobacteria	Pseudomonadales	Pseudomonadaceae	Pseudomonas	Pseudomonas poae	ppz	R01768	irreversible	Hypoxanthine (C00262)	Xanthine (C00385)	H045_13760; H045_13765; H045_17195; H045_17200; H045_17205	K13481; K13482; K11177; K11178; K13483	xanthine dehydrogenase [1.17.1.4]; [yagT]
ko00230	Bacteria	Pseudomonadota	Gammaproteobacteria	Pseudomonadales	Pseudomonadaceae	Pseudomonas	Pseudomonas synxantha	pfb	R01768	irreversible	Hypoxanthine (C00262)	Xanthine (C00385)	VO64_2186; VO64_2187; VO64_2188; VO64_4951; VO64_4952	K11177; K11178; K13483; K13482; K13481	xanthine dehydrogenase [1.17.1.4]; [yagT]
ko00230	Bacteria	Pseudomonadota	Gammaproteobacteria	Pseudomonadales	Pseudomonadaceae	Pseudomonas	Pseudomonas mandelii	pman	R01768	irreversible	Hypoxanthine (C00262)	Xanthine (C00385)	OU5_4287; OU5_4288; OU5_4289; OU5_5420; OU5_5421	K13483; K11178; K11177; K13482; K13481	[yagT]; xanthine dehydrogenase [1.17.1.4]
ko00230	Bacteria	Pseudomonadota	Gammaproteobacteria	Pseudomonadales	Pseudomonadaceae	Pseudomonas	Pseudomonas trivialis	ptv	R01768	irreversible	Hypoxanthine (C00262)	Xanthine (C00385)	AA957_18365; AA957_18370; AA957_18375; AA957_21860; AA957_21865	K13483; K11178; K11177; K13482; K13481	[yagT]; xanthine dehydrogenase [1.17.1.4]
ko00230	Bacteria	Pseudomonadota	Gammaproteobacteria	Pseudomonadales	Pseudomonadaceae	Pseudomonas	Pseudomonas corrugata	pcg	R01768	irreversible	Hypoxanthine (C00262)	Xanthine (C00385)	AXG94_11330; AXG94_11335; AXG94_11340; AXG94_24445; AXG94_24450	K11177; K11178; K13483; K13482; K13481	xanthine dehydrogenase [1.17.1.4]; [yagT]
ko00230	Bacteria	Pseudomonadota	Gammaproteobacteria	Pseudomonadales	Pseudomonadaceae	Pseudomonas	Pseudomonas veronii	pvr	R01768	irreversible	Hypoxanthine (C00262)	Xanthine (C00385)	PverR02_23330; PverR02_23335	K13481; K13482	xanthine dehydrogenase [1.17.1.4]
ko00230	Bacteria	Pseudomonadota	Gammaproteobacteria	Pseudomonadales	Pseudomonadaceae	Pseudomonas	Pseudomonas azotoformans	pazo	R01768	irreversible	Hypoxanthine (C00262)	Xanthine (C00385)	AYR47_02810; AYR47_02815; AYR47_02820; AYR47_29750; AYR47_29755	K11177; K11178; K13483; K13481; K13482	xanthine dehydrogenase [1.17.1.4]; [yagT]
ko00230	Bacteria	Pseudomonadota	Gammaproteobacteria	Pseudomonadales	Pseudomonadaceae	Pseudomonas	Pseudomonas orientalis	poi	R01768	irreversible	Hypoxanthine (C00262)	Xanthine (C00385)	BOP93_18995; BOP93_19000; BOP93_22490; BOP93_22495; BOP93_22500	K13481; K13482; K11177; K11178; K13483	xanthine dehydrogenase [1.17.1.4]; [yagT]
ko00230	Bacteria	Pseudomonadota	Gammaproteobacteria	Pseudomonadales	Pseudomonadaceae	Pseudomonas	Pseudomonas rhodesiae	prx	R01768	irreversible	Hypoxanthine (C00262)	Xanthine (C00385)	HRH33_20015; HRH33_20020; HRH33_23315; HRH33_23320; HRH33_23325	K13481; K13482; K11177; K11178; K13483	xanthine dehydrogenase [1.17.1.4]; [yagT]
ko00230	Bacteria	Pseudomonadota	Gammaproteobacteria	Pseudomonadales	Pseudomonadaceae	Pseudomonas	Pseudomonas mediterranea	pmed	R01768	irreversible	Hypoxanthine (C00262)	Xanthine (C00385)	E3Z27_09040; E3Z27_09045; E3Z27_24400; E3Z27_24405; E3Z27_24410	K13482; K13481; K11177; K11178; K13483	xanthine dehydrogenase [1.17.1.4]; [yagT]
ko00230	Bacteria	Pseudomonadota	Gammaproteobacteria	Pseudomonadales	Pseudomonadaceae	Pseudomonas	Pseudomonas koreensis	pkr	R01768	irreversible	Hypoxanthine (C00262)	Xanthine (C00385)	AYO71_11915; AYO71_11920; AYO71_17005; AYO71_18815; AYO71_18820; AYO71_18825	K13482; K13481; K11177; K13483; K11178	xanthine dehydrogenase [1.17.1.4]; [yagT]
ko00230	Bacteria	Pseudomonadota	Gammaproteobacteria	Pseudomonadales	Pseudomonadaceae	Pseudomonas	Pseudomonas mucidolens	pmud	R01768	irreversible	Hypoxanthine (C00262)	Xanthine (C00385)	NCTC8068_01616; NCTC8068_01617; NCTC8068_04573; NCTC8068_04574; NCTC8068_04576	K13482; K13481; K11177; K11178; K13483	xanthine dehydrogenase [1.17.1.4]; [yagT]
ko00230	Bacteria	Pseudomonadota	Gammaproteobacteria	Pseudomonadales	Pseudomonadaceae	Pseudomonas	Pseudomonas tolaasii	ptol	R01768	irreversible	Hypoxanthine (C00262)	Xanthine (C00385)	I7845_21360; I7845_21365; I7845_25125; I7845_25130; I7845_25135	K13481; K13482; K11177; K11178; K13483	xanthine dehydrogenase [1.17.1.4]; [yagT]
ko00230	Bacteria	Pseudomonadota	Gammaproteobacteria	Pseudomonadales	Pseudomonadaceae	Pseudomonas	Pseudomonas simiae	pfw	R01768	irreversible	Hypoxanthine (C00262)	Xanthine (C00385)	PF1751_v1c41010; PF1751_v1c41020; PF1751_v1c47680; PF1751_v1c47690; PF1751_v1c47700	K13481; K13482; K11177; K11178; K13483	xanthine dehydrogenase [1.17.1.4]; [yagT]
ko00230	Bacteria	Pseudomonadota	Gammaproteobacteria	Pseudomonadales	Pseudomonadaceae	Pseudomonas	Pseudomonas simiae	pff	R01768	irreversible	Hypoxanthine (C00262)	Xanthine (C00385)	PFLUOLIPICF712100; PFLUOLIPICF712105; PFLUOLIPICF712110; PFLUOLIPICF715670; PFLUOLIPICF715675	K13483; K11178; K11177; K13482; K13481	[yagT]; xanthine dehydrogenase [1.17.1.4]
ko00230	Bacteria	Pseudomonadota	Gammaproteobacteria	Pseudomonadales	Pseudomonadaceae	Pseudomonas	Pseudomonas lurida	pfx	R01768	irreversible	Hypoxanthine (C00262)	Xanthine (C00385)	A7318_19670; A7318_19675; A7318_23380; A7318_23385; A7318_23390	K13481; K13482; K11177; K11178; K13483	xanthine dehydrogenase [1.17.1.4]; [yagT]
ko00230	Bacteria	Pseudomonadota	Gammaproteobacteria	Pseudomonadales	Pseudomonadaceae	Pseudomonas	Pseudomonas entomophila	pen	R01768	irreversible	Hypoxanthine (C00262)	Xanthine (C00385)	PSEEN1764; PSEEN1765	K13482; K13481	xanthine dehydrogenase [1.17.1.4]
ko00230	Bacteria	Pseudomonadota	Gammaproteobacteria	Pseudomonadales	Pseudomonadaceae	Pseudomonas	Pseudomonas luteola	plul	R01768	irreversible	Hypoxanthine (C00262)	Xanthine (C00385)	FOB45_03400; FOB45_03405; FOB45_04245; FOB45_04250; FOB45_04255; FOB45_05275; FOB45_10920; FOB45_10925; FOB45_10930	K13481; K13482; K13483; K11178; K11177	xanthine dehydrogenase [1.17.1.4]; [yagT]
ko00230	Bacteria	Pseudomonadota	Gammaproteobacteria	Pseudomonadales	Pseudomonadaceae	Pseudomonas	Pseudomonas brassicacearum	pba	R01768	irreversible	Hypoxanthine (C00262)	Xanthine (C00385)	PSEBR_a1702; PSEBR_a1703; PSEBR_a4899; PSEBR_a4900; PSEBR_a4901	K13482; K13481; K11177; K11178; K13483	xanthine dehydrogenase [1.17.1.4]; [yagT]
ko00230	Bacteria	Pseudomonadota	Gammaproteobacteria	Pseudomonadales	Pseudomonadaceae	Pseudomonas	Pseudomonas brassicacearum	pbc	R01768	irreversible	Hypoxanthine (C00262)	Xanthine (C00385)	CD58_09430; CD58_09435; CD58_25650; CD58_25655; CD58_25660	K13482; K13481; K11177; K11178; K13483	xanthine dehydrogenase [1.17.1.4]; [yagT]
ko00230	Bacteria	Pseudomonadota	Gammaproteobacteria	Pseudomonadales	Pseudomonadaceae	Pseudomonas	Pseudomonas sp. UW4	ppuu	R01768	irreversible	Hypoxanthine (C00262)	Xanthine (C00385)	PputUW4_03599; PputUW4_03600	K13481; K13482	xanthine dehydrogenase [1.17.1.4]
ko00230	Bacteria	Pseudomonadota	Gammaproteobacteria	Pseudomonadales	Pseudomonadaceae	Pseudomonas	Pseudomonas sp. ATCC 13867	pdr	R01768	irreversible	Hypoxanthine (C00262)	Xanthine (C00385)	H681_00920; H681_00925; H681_15330; H681_15335	K13482; K13481	xanthine dehydrogenase [1.17.1.4]
ko00230	Bacteria	Pseudomonadota	Gammaproteobacteria	Pseudomonadales	Pseudomonadaceae	Pseudomonas	Pseudomonas sp. VLB120	psv	R01768	irreversible	Hypoxanthine (C00262)	Xanthine (C00385)	PVLB_16720; PVLB_16725	K13481; K13482	xanthine dehydrogenase [1.17.1.4]
ko00230	Bacteria	Pseudomonadota	Gammaproteobacteria	Pseudomonadales	Pseudomonadaceae	Pseudomonas	Pseudomonas sp. TKP	psk	R01768	irreversible	Hypoxanthine (C00262)	Xanthine (C00385)	U771_23865; U771_23870; U771_27535; U771_27540; U771_27545	K13481; K13482; K11177; K11178; K13483	xanthine dehydrogenase [1.17.1.4]; [yagT]
ko00230	Bacteria	Pseudomonadota	Gammaproteobacteria	Pseudomonadales	Pseudomonadaceae	Pseudomonas	Pseudomonas knackmussii	pkc	R01768	irreversible	Hypoxanthine (C00262)	Xanthine (C00385)	PKB_2026; PKB_2027; PKB_5764; PKB_5765	K13482; K13481	xanthine dehydrogenase [1.17.1.4]
ko00230	Bacteria	Pseudomonadota	Gammaproteobacteria	Pseudomonadales	Pseudomonadaceae	Pseudomonas	Pseudomonas chlororaphis	pch	R01768	irreversible	Hypoxanthine (C00262)	Xanthine (C00385)	EY04_09085; EY04_09090; EY04_12505; EY04_12510; EY04_12515	K13482; K13481; K13483; K11178; K11177	xanthine dehydrogenase [1.17.1.4]; [yagT]
ko00230	Bacteria	Pseudomonadota	Gammaproteobacteria	Pseudomonadales	Pseudomonadaceae	Pseudomonas	Pseudomonas chlororaphis	pcz	R01768	irreversible	Hypoxanthine (C00262)	Xanthine (C00385)	PCL1606_41450; PCL1606_41460	K13481; K13482	xanthine dehydrogenase [1.17.1.4]
ko00230	Bacteria	Pseudomonadota	Gammaproteobacteria	Pseudomonadales	Pseudomonadaceae	Pseudomonas	Pseudomonas chlororaphis	pcp	R01768	irreversible	Hypoxanthine (C00262)	Xanthine (C00385)	JM49_17415; JM49_17420; JM49_17425; JM49_20755; JM49_20760	K11177; K11178; K13483; K13481; K13482	xanthine dehydrogenase [1.17.1.4]; [yagT]
ko00230	Bacteria	Pseudomonadota	Gammaproteobacteria	Pseudomonadales	Pseudomonadaceae	Pseudomonas	Pseudomonas fragi	pfz	R01768	irreversible	Hypoxanthine (C00262)	Xanthine (C00385)	AV641_08325; AV641_08330	K13482; K13481	xanthine dehydrogenase [1.17.1.4]
ko00230	Bacteria	Pseudomonadota	Gammaproteobacteria	Pseudomonadales	Pseudomonadaceae	Pseudomonas	Pseudomonas lundensis	plq	R01768	irreversible	Hypoxanthine (C00262)	Xanthine (C00385)	AA042_01740; AA042_01745	K13481; K13482	xanthine dehydrogenase [1.17.1.4]
ko00230	Bacteria	Pseudomonadota	Gammaproteobacteria	Pseudomonadales	Pseudomonadaceae	Pseudomonas	Pseudomonas alkylphenolica	palk	R01768	irreversible	Hypoxanthine (C00262)	Xanthine (C00385)	PSAKL28_36720; PSAKL28_36730	K13481; K13482	xanthine dehydrogenase [1.17.1.4]
ko00230	Bacteria	Pseudomonadota	Gammaproteobacteria	Pseudomonadales	Pseudomonadaceae	Pseudomonas	Pseudomonas rhizosphaerae	prh	R01768	irreversible	Hypoxanthine (C00262)	Xanthine (C00385)	LT40_08040; LT40_08045; LT40_08050; LT40_09130; LT40_09135; LT40_12750; LT40_12755; LT40_12760; LT40_19565; LT40_19570; LT40_19575	K11177; K11178; K13483; K13482; K13481	xanthine dehydrogenase [1.17.1.4]; [yagT]
ko00230	Bacteria	Pseudomonadota	Gammaproteobacteria	Pseudomonadales	Pseudomonadaceae	Pseudomonas	Pseudomonas cremoricolorata	psw	R01768	irreversible	Hypoxanthine (C00262)	Xanthine (C00385)	LK03_16615; LK03_16620; LK03_16625; LK03_20220	K13483; K11178; K11177; K13481	[yagT]; xanthine dehydrogenase [1.17.1.4]
ko00230	Bacteria	Pseudomonadota	Gammaproteobacteria	Pseudomonadales	Pseudomonadaceae	Pseudomonas	Pseudomonas parafulva	ppv	R01768	irreversible	Hypoxanthine (C00262)	Xanthine (C00385)	NJ69_04130; NJ69_04135; NJ69_07545; NJ69_07550; NJ69_07555	K13482; K13481; K11177; K11178; K13483	xanthine dehydrogenase [1.17.1.4]; [yagT]
ko00230	Bacteria	Pseudomonadota	Gammaproteobacteria	Pseudomonadales	Pseudomonadaceae	Pseudomonas	Pseudomonas sp. StFLB209	pses	R01768	irreversible	Hypoxanthine (C00262)	Xanthine (C00385)	PSCI_5026; PSCI_5027; PSCI_5028	K11177; K11178; K13483	xanthine dehydrogenase [1.17.1.4]; [yagT]
ko00230	Bacteria	Pseudomonadota	Gammaproteobacteria	Pseudomonadales	Pseudomonadaceae	Pseudomonas	Pseudomonas sp. MRSN 12121	psem	R01768	irreversible	Hypoxanthine (C00262)	Xanthine (C00385)	TO66_09695; TO66_09700	K13482; K13481	xanthine dehydrogenase [1.17.1.4]
ko00230	Bacteria	Pseudomonadota	Gammaproteobacteria	Pseudomonadales	Pseudomonadaceae	Pseudomonas	Pseudomonas sp. CCOS 191	psec	R01768	irreversible	Hypoxanthine (C00262)	Xanthine (C00385)	CCOS191_3699; CCOS191_3700	K13481; K13482	xanthine dehydrogenase [1.17.1.4]
ko00230	Bacteria	Pseudomonadota	Gammaproteobacteria	Pseudomonadales	Pseudomonadaceae	Pseudomonas	Pseudomonas versuta	ppsy	R01768	irreversible	Hypoxanthine (C00262)	Xanthine (C00385)	AOC04_04975; AOC04_04980; AOC04_08755; AOC04_08760	K13482; K13481; K11178; K11177	xanthine dehydrogenase [1.17.1.4]
ko00230	Bacteria	Pseudomonadota	Gammaproteobacteria	Pseudomonadales	Pseudomonadaceae	Pseudomonas	Pseudomonas sp. Os17	psos	R01768	irreversible	Hypoxanthine (C00262)	Xanthine (C00385)	POS17_1905; POS17_1906	K13482; K13481	xanthine dehydrogenase [1.17.1.4]
ko00230	Bacteria	Pseudomonadota	Gammaproteobacteria	Pseudomonadales	Pseudomonadaceae	Pseudomonas	Pseudomonas frederiksbergensis	pfk	R01768	irreversible	Hypoxanthine (C00262)	Xanthine (C00385)	PFAS1_20700; PFAS1_20705	K13482; K13481	xanthine dehydrogenase [1.17.1.4]
ko00230	Bacteria	Pseudomonadota	Gammaproteobacteria	Pseudomonadales	Pseudomonadaceae	Pseudomonas	Pseudomonas antarctica	panr	R01768	irreversible	Hypoxanthine (C00262)	Xanthine (C00385)	A7J50_4287; A7J50_4288; A7J50_5071; A7J50_5072; A7J50_5073	K13481; K13482; K11177; K11178; K13483	xanthine dehydrogenase [1.17.1.4]; [yagT]
ko00230	Bacteria	Pseudomonadota	Gammaproteobacteria	Pseudomonadales	Pseudomonadaceae	Pseudomonas	Pseudomonas psychrotolerans	ppsl	R01768	irreversible	Hypoxanthine (C00262)	Xanthine (C00385)	BJP27_04205; BJP27_04210; BJP27_21450; BJP27_21455; BJP27_21460; BJP27_21465; BJP27_21470; BJP27_21475	K13481; K13482; K11177; K11178; K13483	xanthine dehydrogenase [1.17.1.4]; [yagT]
ko00230	Bacteria	Pseudomonadota	Gammaproteobacteria	Pseudomonadales	Pseudomonadaceae	Pseudomonas	Pseudomonas sp. TCU-HL1	pset	R01768	irreversible	Hypoxanthine (C00262)	Xanthine (C00385)	THL1_1918; THL1_1919	K13482; K13481	xanthine dehydrogenase [1.17.1.4]
ko00230	Bacteria	Pseudomonadota	Gammaproteobacteria	Pseudomonadales	Pseudomonadaceae	Pseudomonas	Pseudomonas silesiensis	psil	R01768	irreversible	Hypoxanthine (C00262)	Xanthine (C00385)	PMA3_20325; PMA3_20330	K13481; K13482	xanthine dehydrogenase [1.17.1.4]
ko00230	Bacteria	Pseudomonadota	Gammaproteobacteria	Pseudomonadales	Pseudomonadaceae	Pseudomonas	Pseudomonas yamanorum	pym	R01768	irreversible	Hypoxanthine (C00262)	Xanthine (C00385)	AK972_0575; AK972_0576; AK972_0577; AK972_4296; AK972_4297	K13483; K11178; K11177; K13481; K13482	[yagT]; xanthine dehydrogenase [1.17.1.4]
ko00230	Bacteria	Pseudomonadota	Gammaproteobacteria	Pseudomonadales	Pseudomonadaceae	Pseudomonas	Pseudomonas kribbensis	pke	R01768	irreversible	Hypoxanthine (C00262)	Xanthine (C00385)	DLD99_09830; DLD99_09835; DLD99_11205; DLD99_11210; DLD99_11215	K13482; K13481; K11177; K11178; K13483	xanthine dehydrogenase [1.17.1.4]; [yagT]
ko00230	Bacteria	Pseudomonadota	Gammaproteobacteria	Pseudomonadales	Pseudomonadaceae	Pseudomonas	Pseudomonas alcaliphila	pall	R01768	irreversible	Hypoxanthine (C00262)	Xanthine (C00385)	UYA_14610; UYA_14615	K13481; K13482	xanthine dehydrogenase [1.17.1.4]
ko00230	Bacteria	Pseudomonadota	Gammaproteobacteria	Pseudomonadales	Pseudomonadaceae	Pseudomonas	Pseudomonas umsongensis	pum	R01768	irreversible	Hypoxanthine (C00262)	Xanthine (C00385)	HGP31_19695; HGP31_19700; HGP31_19705; HGP31_22580; HGP31_22585	K13483; K11178; K11177; K13481; K13482	[yagT]; xanthine dehydrogenase [1.17.1.4]
ko00230	Bacteria	Pseudomonadota	Gammaproteobacteria	Pseudomonadales	Pseudomonadaceae	Pseudomonas	Pseudomonas otitidis	poj	R01768	irreversible	Hypoxanthine (C00262)	Xanthine (C00385)	PtoMrB4_19930; PtoMrB4_19940	K13482; K13481	xanthine dehydrogenase [1.17.1.4]
ko00230	Bacteria	Pseudomonadota	Gammaproteobacteria	Pseudomonadales	Pseudomonadaceae	Pseudomonas	Pseudomonas graminis	pgg	R01768	irreversible	Hypoxanthine (C00262)	Xanthine (C00385)	FX982_02280; FX982_02281; FX982_02282; FX982_02917; FX982_02918; FX982_02919; FX982_03293; FX982_03294; FX982_03295; FX982_04734; FX982_04735	K13483; K11178; K11177; K13481; K13482	[yagT]; xanthine dehydrogenase [1.17.1.4]
ko00230	Bacteria	Pseudomonadota	Gammaproteobacteria	Pseudomonadales	Pseudomonadaceae	Pseudomonas	Pseudomonas psychrophila	ppsh	R01768	irreversible	Hypoxanthine (C00262)	Xanthine (C00385)	G5J76_11705; G5J76_11710	K13482; K13481	xanthine dehydrogenase [1.17.1.4]
ko00230	Bacteria	Pseudomonadota	Gammaproteobacteria	Pseudomonadales	Pseudomonadaceae	Pseudomonas	Pseudomonas glycinae	pgy	R01768	irreversible	Hypoxanthine (C00262)	Xanthine (C00385)	AWU82_01940; AWU82_01945; AWU82_18275; AWU82_18280; AWU82_18285	K13482; K13481; K13483; K11178; K11177	xanthine dehydrogenase [1.17.1.4]; [yagT]
ko00230	Bacteria	Pseudomonadota	Gammaproteobacteria	Pseudomonadales	Pseudomonadaceae	Pseudomonas	Pseudomonas lalkuanensis	plal	R01768	irreversible	Hypoxanthine (C00262)	Xanthine (C00385)	FXN65_19020; FXN65_19025	K13481; K13482	xanthine dehydrogenase [1.17.1.4]
ko00230	Bacteria	Pseudomonadota	Gammaproteobacteria	Pseudomonadales	Pseudomonadaceae	Pseudomonas	Pseudomonas sediminis	psej	R01768	irreversible	Hypoxanthine (C00262)	Xanthine (C00385)	HNQ25_10875; HNQ25_10880	K13482; K13481	xanthine dehydrogenase [1.17.1.4]
ko00230	Bacteria	Pseudomonadota	Gammaproteobacteria	Pseudomonadales	Pseudomonadaceae	Pseudomonas	Pseudomonas viciae	pvk	R01768	irreversible	Hypoxanthine (C00262)	Xanthine (C00385)	EPZ47_09240; EPZ47_09245; EPZ47_25720; EPZ47_25725; EPZ47_25730	K13482; K13481; K11177; K11178; K13483	xanthine dehydrogenase [1.17.1.4]; [yagT]
ko00230	Bacteria	Pseudomonadota	Gammaproteobacteria	Pseudomonadales	Pseudomonadaceae	Pseudomonas	Pseudomonas eucalypticola	pez	R01768	irreversible	Hypoxanthine (C00262)	Xanthine (C00385)	HWQ56_07895; HWQ56_07900; HWQ56_12865; HWQ56_12870; HWQ56_12875; HWQ56_25050; HWQ56_25055; HWQ56_25060	K13482; K13481; K13483; K11178; K11177	xanthine dehydrogenase [1.17.1.4]; [yagT]
ko00230	Bacteria	Pseudomonadota	Gammaproteobacteria	Pseudomonadales	Pseudomonadaceae	Pseudomonas	Pseudomonas bijieensis	pbz	R01768	irreversible	Hypoxanthine (C00262)	Xanthine (C00385)	GN234_09045; GN234_09050; GN234_22385; GN234_22390; GN234_22395	K13481; K13482; K13483; K11178; K11177	xanthine dehydrogenase [1.17.1.4]; [yagT]
ko00230	Bacteria	Pseudomonadota	Gammaproteobacteria	Pseudomonadales	Pseudomonadaceae	Pseudomonas	Pseudomonas khazarica	pkh	R01768	irreversible	Hypoxanthine (C00262)	Xanthine (C00385)	JLK41_15805; JLK41_15810	K13481; K13482	xanthine dehydrogenase [1.17.1.4]
ko00230	Bacteria	Pseudomonadota	Gammaproteobacteria	Pseudomonadales	Pseudomonadaceae	Pseudomonas	Pseudomonas toyotomiensis	pty	R01768	irreversible	Hypoxanthine (C00262)	Xanthine (C00385)	JWV26_00675; JWV26_00680	K13481; K13482	xanthine dehydrogenase [1.17.1.4]
ko00230	Bacteria	Pseudomonadota	Gammaproteobacteria	Pseudomonadales	Pseudomonadaceae	Pseudomonas	Pseudomonas marincola	pmao	R01768	irreversible	Hypoxanthine (C00262)	Xanthine (C00385)	PMYSY11_1984; PMYSY11_1985	K13482; K13481	xanthine dehydrogenase [1.17.1.4]
ko00230	Bacteria	Pseudomonadota	Gammaproteobacteria	Pseudomonadales	Pseudomonadaceae	Pseudomonas	Pseudomonas atacamensis	pata	R01768	irreversible	Hypoxanthine (C00262)	Xanthine (C00385)	JWU58_11420; JWU58_11425; JWU58_11430; JWU58_13275; JWU58_18355; JWU58_18360	K11177; K11178; K13483; K13481; K13482	xanthine dehydrogenase [1.17.1.4]; [yagT]
ko00230	Bacteria	Pseudomonadota	Gammaproteobacteria	Pseudomonadales	Pseudomonadaceae	Pseudomonas	Pseudomonas donghuensis	pdw	R01768	irreversible	Hypoxanthine (C00262)	Xanthine (C00385)	BV82_0968; BV82_0969	K13482; K13481	xanthine dehydrogenase [1.17.1.4]
ko00230	Bacteria	Pseudomonadota	Gammaproteobacteria	Pseudomonadales	Pseudomonadaceae	Pseudomonas	Pseudomonas zeae	pze	R01768	irreversible	Hypoxanthine (C00262)	Xanthine (C00385)	HU754_010585; HU754_010590; HU754_012220; HU754_012225; HU754_012230	K13482; K13481; K11177; K11178; K13483	xanthine dehydrogenase [1.17.1.4]; [yagT]
ko00230	Bacteria	Pseudomonadota	Gammaproteobacteria	Pseudomonadales	Pseudomonadaceae	Pseudomonas	Pseudomonas monsensis	pmoe	R01768	irreversible	Hypoxanthine (C00262)	Xanthine (C00385)	HV782_010170; HV782_010175; HV782_017795; HV782_017800; HV782_017805	K13482; K13481; K13483; K11178; K11177	xanthine dehydrogenase [1.17.1.4]; [yagT]
ko00230	Bacteria	Pseudomonadota	Gammaproteobacteria	Pseudomonadales	Pseudomonadaceae	Pseudomonas	Pseudomonas sessilinigenes	psep	R01768	irreversible	Hypoxanthine (C00262)	Xanthine (C00385)	C4K39_1989; C4K39_1990	K13482; K13481	xanthine dehydrogenase [1.17.1.4]
ko00230	Bacteria	Pseudomonadota	Gammaproteobacteria	Pseudomonadales	Pseudomonadaceae	Pseudomonas	Pseudomonas vanderleydeniana	pvw	R01768	irreversible	Hypoxanthine (C00262)	Xanthine (C00385)	HU752_009950; HU752_009955	K13482; K13481	xanthine dehydrogenase [1.17.1.4]
ko00230	Bacteria	Pseudomonadota	Gammaproteobacteria	Pseudomonadales	Pseudomonadaceae	Pseudomonas	Pseudomonas tritici	ptrt	R01768	irreversible	Hypoxanthine (C00262)	Xanthine (C00385)	HU722_0021640; HU722_0021645; HU722_0025675; HU722_0025680; HU722_0025685	K13481; K13482; K11177; K11178; K13483	xanthine dehydrogenase [1.17.1.4]; [yagT]
ko00230	Bacteria	Pseudomonadota	Gammaproteobacteria	Pseudomonadales	Pseudomonadaceae	Pseudomonas	Pseudomonas xanthosomae	pxa	R01768	irreversible	Hypoxanthine (C00262)	Xanthine (C00385)	KSS93_21295; KSS93_21300	K13481; K13482	xanthine dehydrogenase [1.17.1.4]
ko00230	Bacteria	Pseudomonadota	Gammaproteobacteria	Pseudomonadales	Pseudomonadaceae	Pseudomonas	Pseudomonas salmasensis	psam	R01768	irreversible	Hypoxanthine (C00262)	Xanthine (C00385)	HU731_008020; HU731_008025; HU731_011810; HU731_011815; HU731_011820	K13481; K13482; K11177; K11178; K13483	xanthine dehydrogenase [1.17.1.4]; [yagT]
ko00230	Bacteria	Pseudomonadota	Gammaproteobacteria	Pseudomonadales	Pseudomonadaceae	Pseudomonas	Pseudomonas tensinigenes	ptz	R01768	irreversible	Hypoxanthine (C00262)	Xanthine (C00385)	HU718_010265; HU718_010270; HU718_017850; HU718_018525; HU718_018530; HU718_018535	K13482; K13481; K11177; K13483; K11178	xanthine dehydrogenase [1.17.1.4]; [yagT]
ko00230	Bacteria	Pseudomonadota	Gammaproteobacteria	Pseudomonadales	Pseudomonadaceae	Pseudomonas	Pseudomonas qingdaonensis	pqi	R01768	irreversible	Hypoxanthine (C00262)	Xanthine (C00385)	KH389_08830; KH389_08835	K13482; K13481	xanthine dehydrogenase [1.17.1.4]
ko00230	Bacteria	Pseudomonadota	Gammaproteobacteria	Pseudomonadales	Pseudomonadaceae	Pseudomonas	Pseudomonas shahriarae	pshh	R01768	irreversible	Hypoxanthine (C00262)	Xanthine (C00385)	HU773_019915; HU773_019920	K13481; K13482	xanthine dehydrogenase [1.17.1.4]
ko00230	Bacteria	Pseudomonadota	Gammaproteobacteria	Pseudomonadales	Pseudomonadaceae	Pseudomonas	Pseudomonas xantholysinigenes	pxn	R01768	irreversible	Hypoxanthine (C00262)	Xanthine (C00385)	HU772_016735; HU772_016740	K13481; K13482	xanthine dehydrogenase [1.17.1.4]
ko00230	Bacteria	Pseudomonadota	Gammaproteobacteria	Pseudomonadales	Pseudomonadaceae	Pseudomonas	Pseudomonas hamedanensis	phv	R01768	irreversible	Hypoxanthine (C00262)	Xanthine (C00385)	HU739_007015; HU739_007020; HU739_007025; HU739_008590; HU739_008595	K13483; K11178; K11177; K13481; K13482	[yagT]; xanthine dehydrogenase [1.17.1.4]
ko00230	Bacteria	Pseudomonadota	Gammaproteobacteria	Pseudomonadales	Pseudomonadaceae	Pseudomonas	Pseudomonas promysalinigenes	pprg	R01768	irreversible	Hypoxanthine (C00262)	Xanthine (C00385)	HU725_012425; HU725_012430; HU725_012435; HU725_015550; HU725_015555	K13483; K11178; K11177; K13481; K13482	[yagT]; xanthine dehydrogenase [1.17.1.4]
ko00230	Bacteria	Pseudomonadota	Gammaproteobacteria	Pseudomonadales	Pseudomonadaceae	Pseudomonas	Pseudomonas anuradhapurensis	panh	R01768	irreversible	Hypoxanthine (C00262)	Xanthine (C00385)	HU763_016615; HU763_016620	K13481; K13482	xanthine dehydrogenase [1.17.1.4]
ko00230	Bacteria	Pseudomonadota	Gammaproteobacteria	Pseudomonadales	Pseudomonadaceae	Pseudomonas	Pseudomonas asgharzadehiana	pasg	R01768	irreversible	Hypoxanthine (C00262)	Xanthine (C00385)	KSS96_21240; KSS96_21245; KSS96_24730; KSS96_24735; KSS96_24740	K13481; K13482; K11177; K11178; K13483	xanthine dehydrogenase [1.17.1.4]; [yagT]
ko00230	Bacteria	Pseudomonadota	Gammaproteobacteria	Pseudomonadales	Pseudomonadaceae	Pseudomonas	Pseudomonas fakonensis	pfak	R01768	irreversible	Hypoxanthine (C00262)	Xanthine (C00385)	KSS94_18770; KSS94_18775	K13481; K13482	xanthine dehydrogenase [1.17.1.4]
ko00230	Bacteria	Pseudomonadota	Gammaproteobacteria	Pseudomonadales	Pseudomonadaceae	Pseudomonas	Pseudomonas muyukensis	pmuy	R01768	irreversible	Hypoxanthine (C00262)	Xanthine (C00385)	KSS95_10965; KSS95_10970	K13482; K13481	xanthine dehydrogenase [1.17.1.4]
ko00230	Bacteria	Pseudomonadota	Gammaproteobacteria	Pseudomonadales	Pseudomonadaceae	Pseudomonas	Pseudomonas maumuensis	pmam	R01768	irreversible	Hypoxanthine (C00262)	Xanthine (C00385)	KSS90_08395; KSS90_08400	K13482; K13481	xanthine dehydrogenase [1.17.1.4]
ko00230	Bacteria	Pseudomonadota	Gammaproteobacteria	Pseudomonadales	Pseudomonadaceae	Pseudomonas	Pseudomonas azerbaijanoriens	paze	R01768	irreversible	Hypoxanthine (C00262)	Xanthine (C00385)	KSS91_08960; KSS91_08965	K13482; K13481	xanthine dehydrogenase [1.17.1.4]
ko00230	Bacteria	Pseudomonadota	Gammaproteobacteria	Pseudomonadales	Pseudomonadaceae	Pseudomonas	Pseudomonas alvandae	palv	R01768	irreversible	Hypoxanthine (C00262)	Xanthine (C00385)	KSS97_09785; KSS97_09790; KSS97_25095; KSS97_25100; KSS97_25105	K13482; K13481; K11177; K11178; K13483	xanthine dehydrogenase [1.17.1.4]; [yagT]
ko00230	Bacteria	Pseudomonadota	Gammaproteobacteria	Pseudomonadales	Pseudomonadaceae	Pseudomonas	Pseudomonas oryziphila	pory	R01768	irreversible	Hypoxanthine (C00262)	Xanthine (C00385)	EJA05_19760; EJA05_19765	K13481; K13482	xanthine dehydrogenase [1.17.1.4]
ko00230	Bacteria	Pseudomonadota	Gammaproteobacteria	Pseudomonadales	Pseudomonadaceae	Pseudomonas	Pseudomonas wenzhouensis	pwz	R01768	irreversible	Hypoxanthine (C00262)	Xanthine (C00385)	J7655_09060; J7655_09065	K13482; K13481	xanthine dehydrogenase [1.17.1.4]
ko00230	Bacteria	Pseudomonadota	Gammaproteobacteria	Pseudomonadales	Pseudomonadaceae	Pseudomonas	Pseudomonas tructae	ptk	R01768	irreversible	Hypoxanthine (C00262)	Xanthine (C00385)	EXN22_09625; EXN22_09630	K13482; K13481	xanthine dehydrogenase [1.17.1.4]
ko00230	Bacteria	Pseudomonadota	Gammaproteobacteria	Pseudomonadales	Pseudomonadaceae	Pseudomonas	Pseudomonas tohonis	ptw	R01768	irreversible	Hypoxanthine (C00262)	Xanthine (C00385)	TUM18999_10980; TUM18999_10990; TUM18999_11000; TUM18999_38460; TUM18999_38470	K13483; K11178; K11177; K13481; K13482	[yagT]; xanthine dehydrogenase [1.17.1.4]
ko00230	Bacteria	Pseudomonadota	Gammaproteobacteria	Pseudomonadales	Pseudomonadaceae	Pseudomonas	Pseudomonas zarinae	pza	R01768	irreversible	Hypoxanthine (C00262)	Xanthine (C00385)	HU749_010285; HU749_010290; HU749_025830; HU749_025835; HU749_025840	K13482; K13481; K11177; K11178; K13483	xanthine dehydrogenase [1.17.1.4]; [yagT]
ko00230	Bacteria	Pseudomonadota	Gammaproteobacteria	Pseudomonadales	Pseudomonadaceae	Pseudomonas	Pseudomonas iranensis	pie	R01768	irreversible	Hypoxanthine (C00262)	Xanthine (C00385)	HU724_009730; HU724_009735; HU724_015225; HU724_017220; HU724_017225; HU724_017230	K13482; K13481; K11177; K13483; K11178	xanthine dehydrogenase [1.17.1.4]; [yagT]
ko00230	Bacteria	Pseudomonadota	Gammaproteobacteria	Pseudomonadales	Pseudomonadaceae	Pseudomonas	Pseudomonas wayambapalatensis	pwy	R01768	irreversible	Hypoxanthine (C00262)	Xanthine (C00385)	HU734_013750; HU734_013755; HU734_013760; HU734_017785; HU734_017790	K11177; K11178; K13483; K13481; K13482	xanthine dehydrogenase [1.17.1.4]; [yagT]
ko00230	Bacteria	Pseudomonadota	Gammaproteobacteria	Pseudomonadales	Pseudomonadaceae	Pseudomonas	Pseudomonas taetrolens	ptae	R01768	irreversible	Hypoxanthine (C00262)	Xanthine (C00385)	NCTC10697_01592; NCTC10697_01593	K13482; K13481	xanthine dehydrogenase [1.17.1.4]
ko00230	Bacteria	Pseudomonadota	Gammaproteobacteria	Pseudomonadales	Pseudomonadaceae	Pseudomonas	Pseudomonas germanica	pgf	R01768	irreversible	Hypoxanthine (C00262)	Xanthine (C00385)	J0G10_10370; J0G10_10375; J0G10_18475; J0G10_18480; J0G10_18485	K13482; K13481; K13483; K11178; K11177	xanthine dehydrogenase [1.17.1.4]; [yagT]
ko00230	Bacteria	Pseudomonadota	Gammaproteobacteria	Pseudomonadales	Pseudomonadaceae	Pseudomonas	Pseudomonas cavernae	pcav	R01768	irreversible	Hypoxanthine (C00262)	Xanthine (C00385)	D3880_09490; D3880_09495	K13482; K13481	xanthine dehydrogenase [1.17.1.4]
ko00230	Bacteria	Pseudomonadota	Gammaproteobacteria	Pseudomonadales	Pseudomonadaceae	Pseudomonas	Pseudomonas juntendi	pju	R01768	irreversible	Hypoxanthine (C00262)	Xanthine (C00385)	L1P09_13025; L1P09_13030; L1P09_13035; L1P09_16980; L1P09_16985	K13483; K11178; K11177; K13481; K13482	[yagT]; xanthine dehydrogenase [1.17.1.4]
ko00230	Bacteria	Pseudomonadota	Gammaproteobacteria	Pseudomonadales	Pseudomonadaceae	Pseudomonas	Pseudomonas hydrolytica	phf	R01768	irreversible	Hypoxanthine (C00262)	Xanthine (C00385)	NLY38_09210; NLY38_09215; NLY38_12115; NLY38_12120; NLY38_12125	K13482; K13481; K13483; K11178; K11177	xanthine dehydrogenase [1.17.1.4]; [yagT]
ko00230	Bacteria	Pseudomonadota	Gammaproteobacteria	Pseudomonadales	Pseudomonadaceae	Pseudomonas	Pseudomonas phenolilytica	pphn	R01768	irreversible	Hypoxanthine (C00262)	Xanthine (C00385)	HU825_00715; HU825_00720	K13481; K13482	xanthine dehydrogenase [1.17.1.4]
ko00230	Bacteria	Pseudomonadota	Gammaproteobacteria	Pseudomonadales	Pseudomonadaceae	Pseudomonas	Pseudomonas izuensis	piz	R01768	irreversible	Hypoxanthine (C00262)	Xanthine (C00385)	LAB08_R16180; LAB08_R16190	K13482; K13481	xanthine dehydrogenase [1.17.1.4]
ko00230	Bacteria	Pseudomonadota	Gammaproteobacteria	Pseudomonadales	Pseudomonadaceae	Pseudomonas	Pseudomonas pergaminensis	ppeg	R01768	irreversible	Hypoxanthine (C00262)	Xanthine (C00385)	KUA23_22375; KUA23_22380; KUA23_26060; KUA23_26065; KUA23_26070	K13481; K13482; K11177; K11178; K13483	xanthine dehydrogenase [1.17.1.4]; [yagT]
ko00230	Bacteria	Pseudomonadota	Gammaproteobacteria	Pseudomonadales	Pseudomonadaceae	Pseudomonas	Pseudomonas siliginis	psii	R01768	irreversible	Hypoxanthine (C00262)	Xanthine (C00385)	NF676_09670; NF676_09675; NF676_14235; NF676_16120; NF676_16125; NF676_16130	K13482; K13481; K11177; K13483; K11178	xanthine dehydrogenase [1.17.1.4]; [yagT]
ko00230	Bacteria	Pseudomonadota	Gammaproteobacteria	Pseudomonadales	Pseudomonadaceae	Pseudomonas	Pseudomonas sichuanensis	psih	R01768	irreversible	Hypoxanthine (C00262)	Xanthine (C00385)	LOY51_19110; LOY51_19115	K13481; K13482	xanthine dehydrogenase [1.17.1.4]
ko00230	Bacteria	Pseudomonadota	Gammaproteobacteria	Pseudomonadales	Pseudomonadaceae	Pseudomonas	Pseudomonas canavaninivorans	pcas	R01768	irreversible	Hypoxanthine (C00262)	Xanthine (C00385)	LOY40_09055; LOY40_09060; LOY40_24975; LOY40_24980; LOY40_24985	K13482; K13481; K11177; K11178; K13483	xanthine dehydrogenase [1.17.1.4]; [yagT]
ko00230	Bacteria	Pseudomonadota	Gammaproteobacteria	Pseudomonadales	Pseudomonadaceae	Pseudomonas	Pseudomonas fitomaticsae	pfit	R01768	irreversible	Hypoxanthine (C00262)	Xanthine (C00385)	KJY40_10340; KJY40_10345; KJY40_12375; KJY40_12380; KJY40_12385	K13482; K13481; K11177; K11178; K13483	xanthine dehydrogenase [1.17.1.4]; [yagT]
ko00230	Bacteria	Pseudomonadota	Gammaproteobacteria	Pseudomonadales	Pseudomonadaceae	Pseudomonas	Pseudomonas asiatica	pasi	R01768	irreversible	Hypoxanthine (C00262)	Xanthine (C00385)	LG197_25070; LG197_25075	K13481; K13482	xanthine dehydrogenase [1.17.1.4]
ko00230	Bacteria	Pseudomonadota	Gammaproteobacteria	Pseudomonadales	Pseudomonadaceae	Pseudomonas	Pseudomonas kermanshahensis	pkm	R01768	irreversible	Hypoxanthine (C00262)	Xanthine (C00385)	PZ739_12245; PZ739_12250; PZ739_12255; PZ739_19940; PZ739_19945	K11177; K11178; K13483; K13481; K13482	xanthine dehydrogenase [1.17.1.4]; [yagT]
ko00230	Bacteria	Pseudomonadota	Gammaproteobacteria	Pseudomonadales	Pseudomonadaceae	Pseudomonas	Pseudomonas nunensis	pnb	R01768	irreversible	Hypoxanthine (C00262)	Xanthine (C00385)	NK667_08405; NK667_08410; NK667_08415; NK667_17880; NK667_17885; NK667_31925; NK667_31930; NK667_31935	K11177; K11178; K13483; K13481; K13482	xanthine dehydrogenase [1.17.1.4]; [yagT]
ko00230	Bacteria	Pseudomonadota	Gammaproteobacteria	Pseudomonadales	Pseudomonadaceae	Stutzerimonas	Stutzerimonas stutzeri	psa	R01768	irreversible	Hypoxanthine (C00262)	Xanthine (C00385)	PST_0924; PST_0925; PST_0926; PST_3081; PST_3082	K13483; K11178; K11177; K13481; K13482	[yagT]; xanthine dehydrogenase [1.17.1.4]
ko00230	Bacteria	Pseudomonadota	Gammaproteobacteria	Pseudomonadales	Pseudomonadaceae	Stutzerimonas	Stutzerimonas stutzeri	psz	R01768	irreversible	Hypoxanthine (C00262)	Xanthine (C00385)	PSTAB_0818; PSTAB_0819; PSTAB_0820; PSTAB_3128; PSTAB_3129	K13483; K11178; K11177; K13481; K13482	[yagT]; xanthine dehydrogenase [1.17.1.4]
ko00230	Bacteria	Pseudomonadota	Gammaproteobacteria	Pseudomonadales	Pseudomonadaceae	Stutzerimonas	Stutzerimonas stutzeri	psr	R01768	irreversible	Hypoxanthine (C00262)	Xanthine (C00385)	PSTAA_0869; PSTAA_0870; PSTAA_0871; PSTAA_3244; PSTAA_3245	K13483; K11178; K11177; K13481; K13482	[yagT]; xanthine dehydrogenase [1.17.1.4]
ko00230	Bacteria	Pseudomonadota	Gammaproteobacteria	Pseudomonadales	Pseudomonadaceae	Stutzerimonas	Stutzerimonas stutzeri	psc	R01768	irreversible	Hypoxanthine (C00262)	Xanthine (C00385)	A458_05240; A458_05245; A458_17120; A458_17125; A458_17130; A458_17840; A458_17845; A458_17850	K13482; K13481; K11177; K11178; K13483	xanthine dehydrogenase [1.17.1.4]; [yagT]
ko00230	Bacteria	Pseudomonadota	Gammaproteobacteria	Pseudomonadales	Pseudomonadaceae	Stutzerimonas	Stutzerimonas stutzeri	psj	R01768	irreversible	Hypoxanthine (C00262)	Xanthine (C00385)	PSJM300_14265; PSJM300_14270; PSJM300_16660; PSJM300_16665; PSJM300_16670	K13481; K13482; K11177; K11178; K13483	xanthine dehydrogenase [1.17.1.4]; [yagT]
ko00230	Bacteria	Pseudomonadota	Gammaproteobacteria	Pseudomonadales	Pseudomonadaceae	Stutzerimonas	Stutzerimonas stutzeri	psh	R01768	irreversible	Hypoxanthine (C00262)	Xanthine (C00385)	Psest_1210; Psest_1211; Psest_3444; Psest_3445; Psest_3446	K13482; K13481; K11177; K11178; K13483	xanthine dehydrogenase [1.17.1.4]; [yagT]
ko00230	Bacteria	Pseudomonadota	Gammaproteobacteria	Pseudomonadales	Pseudomonadaceae	Stutzerimonas	Stutzerimonas stutzeri	pstt	R01768	irreversible	Hypoxanthine (C00262)	Xanthine (C00385)	CH92_03555; CH92_03560; CH92_03565; CH92_16055; CH92_16060	K13483; K11178; K11177; K13481; K13482	[yagT]; xanthine dehydrogenase [1.17.1.4]
ko00230	Bacteria	Pseudomonadota	Gammaproteobacteria	Pseudomonadales	Pseudomonadaceae	Stutzerimonas	Stutzerimonas decontaminans	pstu	R01768	irreversible	Hypoxanthine (C00262)	Xanthine (C00385)	UIB01_04095; UIB01_04100; UIB01_04105; UIB01_05620; UIB01_05625	K13483; K11178; K11177; K13482; K13481	[yagT]; xanthine dehydrogenase [1.17.1.4]
ko00230	Bacteria	Pseudomonadota	Gammaproteobacteria	Pseudomonadales	Pseudomonadaceae	Stutzerimonas	Stutzerimonas frequens	psed	R01768	irreversible	Hypoxanthine (C00262)	Xanthine (C00385)	DM292_03230; DM292_03235; DM292_14675; DM292_14680; DM292_14685	K13482; K13481; K11177; K11178; K13483	xanthine dehydrogenase [1.17.1.4]; [yagT]
ko00230	Bacteria	Pseudomonadota	Gammaproteobacteria	Pseudomonadales	Pseudomonadaceae	Stutzerimonas	Stutzerimonas chloritidismutans	pchl	R01768	irreversible	Hypoxanthine (C00262)	Xanthine (C00385)	LLJ08_05175; LLJ08_05180; LLJ08_16540; LLJ08_16545; LLJ08_16550	K13482; K13481; K11177; K11178; K13483	xanthine dehydrogenase [1.17.1.4]; [yagT]
ko00230	Bacteria	Pseudomonadota	Gammaproteobacteria	Pseudomonadales	Pseudomonadaceae	Stutzerimonas	Stutzerimonas balearica	pbm	R01768	irreversible	Hypoxanthine (C00262)	Xanthine (C00385)	CL52_03915; CL52_03920; CL52_03925; CL52_05590; CL52_05595	K13483; K11178; K11177; K13482; K13481	[yagT]; xanthine dehydrogenase [1.17.1.4]
ko00230	Bacteria	Pseudomonadota	Gammaproteobacteria	Pseudomonadales	Pseudomonadaceae	Stutzerimonas	Stutzerimonas kunmingensis	pkg	R01768	irreversible	Hypoxanthine (C00262)	Xanthine (C00385)	LW136_05790; LW136_05795; LW136_17985; LW136_17990; LW136_17995	K13482; K13481; K11177; K11178; K13483	xanthine dehydrogenase [1.17.1.4]; [yagT]
ko00230	Bacteria	Pseudomonadota	Gammaproteobacteria	Pseudomonadales	Pseudomonadaceae	Stutzerimonas	Stutzerimonas degradans	sdeg	R01768	irreversible	Hypoxanthine (C00262)	Xanthine (C00385)	GOM96_06150; GOM96_06155	K13481; K13482	xanthine dehydrogenase [1.17.1.4]
ko00230	Bacteria	Pseudomonadota	Gammaproteobacteria	Pseudomonadales	Pseudomonadaceae	Azotobacter	Azotobacter vinelandii	avn	R01768	irreversible	Hypoxanthine (C00262)	Xanthine (C00385)	Avin_22280; Avin_22290	K13482; K13481	xanthine dehydrogenase [1.17.1.4]
ko00230	Bacteria	Pseudomonadota	Gammaproteobacteria	Pseudomonadales	Pseudomonadaceae	Azotobacter	Azotobacter vinelandii	avl	R01768	irreversible	Hypoxanthine (C00262)	Xanthine (C00385)	AvCA_22280; AvCA_22290	K13482; K13481	xanthine dehydrogenase [1.17.1.4]
ko00230	Bacteria	Pseudomonadota	Gammaproteobacteria	Pseudomonadales	Pseudomonadaceae	Azotobacter	Azotobacter vinelandii	avd	R01768	irreversible	Hypoxanthine (C00262)	Xanthine (C00385)	AvCA6_22280; AvCA6_22290	K13482; K13481	xanthine dehydrogenase [1.17.1.4]
ko00230	Bacteria	Pseudomonadota	Gammaproteobacteria	Pseudomonadales	Pseudomonadaceae	Azotobacter	Azotobacter chroococcum	acx	R01768	irreversible	Hypoxanthine (C00262)	Xanthine (C00385)	Achr_24060; Achr_24070	K13481; K13482	xanthine dehydrogenase [1.17.1.4]
ko00230	Bacteria	Pseudomonadota	Gammaproteobacteria	Pseudomonadales	Pseudomonadaceae	Halopseudomonas	Halopseudomonas pelagia	hpeg	R01768	irreversible	Hypoxanthine (C00262)	Xanthine (C00385)	EAO82_01440; EAO82_01445; EAO82_13450; EAO82_13455; EAO82_13460	K13482; K13481; K13483; K11178; K11177	xanthine dehydrogenase [1.17.1.4]; [yagT]
ko00230	Bacteria	Pseudomonadota	Gammaproteobacteria	Pseudomonadales	Pseudomonadaceae	Halopseudomonas	Halopseudomonas aestusnigri	haes	R01768	irreversible	Hypoxanthine (C00262)	Xanthine (C00385)	LO767_10435; LO767_10440; LO767_17090; LO767_17095	K00087; K13481; K13482	xanthine dehydrogenase [1.17.1.4]
ko00230	Bacteria	Pseudomonadota	Gammaproteobacteria	Pseudomonadales	Pseudomonadaceae	Halopseudomonas	Halopseudomonas sp. RR6	harr	R01768	irreversible	Hypoxanthine (C00262)	Xanthine (C00385)	HV822_08290; HV822_08295	K13482; K13481	xanthine dehydrogenase [1.17.1.4]
ko00230	Bacteria	Pseudomonadota	Gammaproteobacteria	Pseudomonadales	Pseudomonadaceae	Halopseudomonas	Halopseudomonas nanhaiensis	pnn	R01768	irreversible	Hypoxanthine (C00262)	Xanthine (C00385)	KEM63_08270; KEM63_08275; KEM63_08280	K11177; K11178; K13483	xanthine dehydrogenase [1.17.1.4]; [yagT]
ko00230	Bacteria	Pseudomonadota	Gammaproteobacteria	Pseudomonadales	Pseudomonadaceae	unclassified Pseudomonadaceae genus	Pseudomonadaceae bacterium T75	pbau	R01768	irreversible	Hypoxanthine (C00262)	Xanthine (C00385)	OS670_15735; OS670_15740; OS670_15745; OS670_18290; OS670_18295	K13483; K11178; K11177; K13482; K13481	[yagT]; xanthine dehydrogenase [1.17.1.4]
ko00230	Bacteria	Pseudomonadota	Gammaproteobacteria	Pseudomonadales	Marinobacteraceae	Marinobacter	Marinobacter salarius	msr	R01768	irreversible	Hypoxanthine (C00262)	Xanthine (C00385)	AU15_02880; AU15_11280; AU15_13875; AU15_21980	K13482; K13481	xanthine dehydrogenase [1.17.1.4]
ko00230	Bacteria	Pseudomonadota	Gammaproteobacteria	Moraxellales	Moraxellaceae	Psychrobacter	Psychrobacter cryohalolentis	pcr	R01768	irreversible	Hypoxanthine (C00262)	Xanthine (C00385)	Pcryo_1140; Pcryo_1141; Pcryo_1807; Pcryo_1808; Pcryo_1809	K13481; K13482; K11177; K11178; K13483	xanthine dehydrogenase [1.17.1.4]; [yagT]
ko00230	Bacteria	Pseudomonadota	Gammaproteobacteria	Moraxellales	Moraxellaceae	Psychrobacter	Psychrobacter sp. PRwf-1	prw	R01768	irreversible	Hypoxanthine (C00262)	Xanthine (C00385)	PsycPRwf_1007; PsycPRwf_1008; PsycPRwf_1009	K13483; K11178; K11177	[yagT]; xanthine dehydrogenase [1.17.1.4]
ko00230	Bacteria	Pseudomonadota	Gammaproteobacteria	Moraxellales	Moraxellaceae	Psychrobacter	Psychrobacter sp. G	pso	R01768	irreversible	Hypoxanthine (C00262)	Xanthine (C00385)	PSYCG_05975; PSYCG_05980; PSYCG_09615; PSYCG_09620; PSYCG_09625	K13481; K13482; K11177; K11178; K13483	xanthine dehydrogenase [1.17.1.4]; [yagT]
ko00230	Bacteria	Pseudomonadota	Gammaproteobacteria	Moraxellales	Moraxellaceae	Psychrobacter	Psychrobacter urativorans	pur	R01768	irreversible	Hypoxanthine (C00262)	Xanthine (C00385)	AOC03_01885; AOC03_01890	K13482; K13481	xanthine dehydrogenase [1.17.1.4]
ko00230	Bacteria	Pseudomonadota	Gammaproteobacteria	Moraxellales	Moraxellaceae	Psychrobacter	Psychrobacter alimentarius	pali	R01768	irreversible	Hypoxanthine (C00262)	Xanthine (C00385)	A3K91_2157; A3K91_2158; A3K91_2159	K11177; K11178; K13483	xanthine dehydrogenase [1.17.1.4]; [yagT]
ko00230	Bacteria	Pseudomonadota	Gammaproteobacteria	Moraxellales	Moraxellaceae	Psychrobacter	Psychrobacter sp. P2G3	pspg	R01768	irreversible	Hypoxanthine (C00262)	Xanthine (C00385)	AK823_07575; AK823_07580; AK823_10295; AK823_10300; AK823_10305	K13482; K13481; K11177; K11178; K13483	xanthine dehydrogenase [1.17.1.4]; [yagT]
ko00230	Bacteria	Pseudomonadota	Gammaproteobacteria	Moraxellales	Moraxellaceae	Psychrobacter	Psychrobacter sp. P11G5	psyg	R01768	irreversible	Hypoxanthine (C00262)	Xanthine (C00385)	AK825_07665; AK825_07670; AK825_10535; AK825_10540; AK825_10545	K13482; K13481; K11177; K11178; K13483	xanthine dehydrogenase [1.17.1.4]; [yagT]
ko00230	Bacteria	Pseudomonadota	Gammaproteobacteria	Moraxellales	Moraxellaceae	Psychrobacter	Psychrobacter sp. DAB_AL43B	psyc	R01768	irreversible	Hypoxanthine (C00262)	Xanthine (C00385)	DABAL43B_1700; DABAL43B_1701; DABAL43B_2230; DABAL43B_2231; DABAL43B_2232	K13482; K13481; K11177; K11178; K13483	xanthine dehydrogenase [1.17.1.4]; [yagT]
ko00230	Bacteria	Pseudomonadota	Gammaproteobacteria	Moraxellales	Moraxellaceae	Psychrobacter	Psychrobacter sp. AntiMn-1	psya	R01768	irreversible	Hypoxanthine (C00262)	Xanthine (C00385)	AOT82_1208; AOT82_1209; AOT82_1210; AOT82_204; AOT82_205	K11177; K11178; K13483; K13481; K13482	xanthine dehydrogenase [1.17.1.4]; [yagT]
ko00230	Bacteria	Pseudomonadota	Gammaproteobacteria	Moraxellales	Moraxellaceae	Psychrobacter	Psychrobacter sp. YP14	psyy	R01768	irreversible	Hypoxanthine (C00262)	Xanthine (C00385)	DLE54_05125; DLE54_05130; DLE54_05135	K13483; K11178; K11177	[yagT]; xanthine dehydrogenase [1.17.1.4]
ko00230	Bacteria	Pseudomonadota	Gammaproteobacteria	Moraxellales	Moraxellaceae	Psychrobacter	Psychrobacter sp. PAMC27889	psyp	R01768	irreversible	Hypoxanthine (C00262)	Xanthine (C00385)	E5677_02625; E5677_02630; E5677_02635	K13483; K11178; K11177	[yagT]; xanthine dehydrogenase [1.17.1.4]
ko00230	Bacteria	Pseudomonadota	Gammaproteobacteria	Moraxellales	Moraxellaceae	Psychrobacter	Psychrobacter sp. KH172YL61	pky	R01768	irreversible	Hypoxanthine (C00262)	Xanthine (C00385)	PKHYL_08320; PKHYL_08340; PKHYL_23530; PKHYL_23540	K11178; K11177; K13482; K13481	xanthine dehydrogenase [1.17.1.4]
ko00230	Bacteria	Pseudomonadota	Gammaproteobacteria	Moraxellales	Moraxellaceae	Acinetobacter	Acinetobacter baumannii	acb	R01768	irreversible	Hypoxanthine (C00262)	Xanthine (C00385)	A1S_2364; A1S_2365	K13482; K13481	xanthine dehydrogenase [1.17.1.4]
ko00230	Bacteria	Pseudomonadota	Gammaproteobacteria	Moraxellales	Moraxellaceae	Acinetobacter	Acinetobacter baumannii	abm	R01768	irreversible	Hypoxanthine (C00262)	Xanthine (C00385)	ABSDF1158; ABSDF1159	K13481; K13482	xanthine dehydrogenase [1.17.1.4]
ko00230	Bacteria	Pseudomonadota	Gammaproteobacteria	Moraxellales	Moraxellaceae	Acinetobacter	Acinetobacter baumannii	aby	R01768	irreversible	Hypoxanthine (C00262)	Xanthine (C00385)	ABAYE1114; ABAYE1115	K13481; K13482	xanthine dehydrogenase [1.17.1.4]
ko00230	Bacteria	Pseudomonadota	Gammaproteobacteria	Moraxellales	Moraxellaceae	Acinetobacter	Acinetobacter baumannii	abc	R01768	irreversible	Hypoxanthine (C00262)	Xanthine (C00385)	ACICU_02560; ACICU_02561	K13482; K13481	xanthine dehydrogenase [1.17.1.4]
ko00230	Bacteria	Pseudomonadota	Gammaproteobacteria	Moraxellales	Moraxellaceae	Acinetobacter	Acinetobacter baumannii	abn	R01768	irreversible	Hypoxanthine (C00262)	Xanthine (C00385)	AB57_2793; AB57_2794	K13482; K13481	xanthine dehydrogenase [1.17.1.4]
ko00230	Bacteria	Pseudomonadota	Gammaproteobacteria	Moraxellales	Moraxellaceae	Acinetobacter	Acinetobacter baumannii	abb	R01768	irreversible	Hypoxanthine (C00262)	Xanthine (C00385)	ABBFA_01063; ABBFA_01064	K13481; K13482	xanthine dehydrogenase [1.17.1.4]
ko00230	Bacteria	Pseudomonadota	Gammaproteobacteria	Moraxellales	Moraxellaceae	Acinetobacter	Acinetobacter baumannii	abx	R01768	irreversible	Hypoxanthine (C00262)	Xanthine (C00385)	ABK1_2676; ABK1_2677	K13482; K13481	xanthine dehydrogenase [1.17.1.4]
ko00230	Bacteria	Pseudomonadota	Gammaproteobacteria	Moraxellales	Moraxellaceae	Acinetobacter	Acinetobacter baumannii	abz	R01768	irreversible	Hypoxanthine (C00262)	Xanthine (C00385)	ABZJ_02753; ABZJ_02754	K13482; K13481	xanthine dehydrogenase [1.17.1.4]
ko00230	Bacteria	Pseudomonadota	Gammaproteobacteria	Moraxellales	Moraxellaceae	Acinetobacter	Acinetobacter baumannii	abr	R01768	irreversible	Hypoxanthine (C00262)	Xanthine (C00385)	ABTJ_01153; ABTJ_01154	K13481; K13482	xanthine dehydrogenase [1.17.1.4]
ko00230	Bacteria	Pseudomonadota	Gammaproteobacteria	Moraxellales	Moraxellaceae	Acinetobacter	Acinetobacter baumannii	abd	R01768	irreversible	Hypoxanthine (C00262)	Xanthine (C00385)	ABTW07_2810; ABTW07_2811	K13482; K13481	xanthine dehydrogenase [1.17.1.4]
ko00230	Bacteria	Pseudomonadota	Gammaproteobacteria	Moraxellales	Moraxellaceae	Acinetobacter	Acinetobacter baumannii	abh	R01768	irreversible	Hypoxanthine (C00262)	Xanthine (C00385)	M3Q_2826; M3Q_2827	K13482; K13481	xanthine dehydrogenase [1.17.1.4]
ko00230	Bacteria	Pseudomonadota	Gammaproteobacteria	Moraxellales	Moraxellaceae	Acinetobacter	Acinetobacter baumannii	abad	R01768	irreversible	Hypoxanthine (C00262)	Xanthine (C00385)	ABD1_23590; ABD1_23600	K13482; K13481	xanthine dehydrogenase [1.17.1.4]
ko00230	Bacteria	Pseudomonadota	Gammaproteobacteria	Moraxellales	Moraxellaceae	Acinetobacter	Acinetobacter baumannii	abj	R01768	irreversible	Hypoxanthine (C00262)	Xanthine (C00385)	BJAB07104_02717; BJAB07104_02718	K13482; K13481	xanthine dehydrogenase [1.17.1.4]
ko00230	Bacteria	Pseudomonadota	Gammaproteobacteria	Moraxellales	Moraxellaceae	Acinetobacter	Acinetobacter baumannii	abab	R01768	irreversible	Hypoxanthine (C00262)	Xanthine (C00385)	BJAB0715_02767; BJAB0715_02768	K13482; K13481	xanthine dehydrogenase [1.17.1.4]
ko00230	Bacteria	Pseudomonadota	Gammaproteobacteria	Moraxellales	Moraxellaceae	Acinetobacter	Acinetobacter baumannii	abaj	R01768	irreversible	Hypoxanthine (C00262)	Xanthine (C00385)	BJAB0868_02599; BJAB0868_02600	K13482; K13481	xanthine dehydrogenase [1.17.1.4]
ko00230	Bacteria	Pseudomonadota	Gammaproteobacteria	Moraxellales	Moraxellaceae	Acinetobacter	Acinetobacter baumannii	abaz	R01768	irreversible	Hypoxanthine (C00262)	Xanthine (C00385)	P795_5100; P795_5105	K13481; K13482	xanthine dehydrogenase [1.17.1.4]
ko00230	Bacteria	Pseudomonadota	Gammaproteobacteria	Moraxellales	Moraxellaceae	Acinetobacter	Acinetobacter baumannii	abk	R01768	irreversible	Hypoxanthine (C00262)	Xanthine (C00385)	LX00_13025; LX00_13030	K13482; K13481	xanthine dehydrogenase [1.17.1.4]
ko00230	Bacteria	Pseudomonadota	Gammaproteobacteria	Moraxellales	Moraxellaceae	Acinetobacter	Acinetobacter baumannii	abau	R01768	irreversible	Hypoxanthine (C00262)	Xanthine (C00385)	IX87_08560; IX87_08565	K13482; K13481	xanthine dehydrogenase [1.17.1.4]
ko00230	Bacteria	Pseudomonadota	Gammaproteobacteria	Moraxellales	Moraxellaceae	Acinetobacter	Acinetobacter baumannii	abaa	R01768	irreversible	Hypoxanthine (C00262)	Xanthine (C00385)	IX88_15115; IX88_15120	K13482; K13481	xanthine dehydrogenase [1.17.1.4]
ko00230	Bacteria	Pseudomonadota	Gammaproteobacteria	Moraxellales	Moraxellaceae	Acinetobacter	Acinetobacter baumannii	abw	R01768	irreversible	Hypoxanthine (C00262)	Xanthine (C00385)	BL01_08725; BL01_08730	K13481; K13482	xanthine dehydrogenase [1.17.1.4]
ko00230	Bacteria	Pseudomonadota	Gammaproteobacteria	Moraxellales	Moraxellaceae	Acinetobacter	Acinetobacter baumannii	abal	R01768	irreversible	Hypoxanthine (C00262)	Xanthine (C00385)	ABLAC_10980; ABLAC_10990	K13481; K13482	xanthine dehydrogenase [1.17.1.4]
ko00230	Bacteria	Pseudomonadota	Gammaproteobacteria	Moraxellales	Moraxellaceae	Acinetobacter	Acinetobacter pittii	acc	R01768	irreversible	Hypoxanthine (C00262)	Xanthine (C00385)	BDGL_001851; BDGL_001852	K13482; K13481	xanthine dehydrogenase [1.17.1.4]
ko00230	Bacteria	Pseudomonadota	Gammaproteobacteria	Moraxellales	Moraxellaceae	Acinetobacter	Acinetobacter nosocomialis	ano	R01768	irreversible	Hypoxanthine (C00262)	Xanthine (C00385)	RR32_05600; RR32_05605	K13481; K13482	xanthine dehydrogenase [1.17.1.4]
ko00230	Bacteria	Pseudomonadota	Gammaproteobacteria	Moraxellales	Moraxellaceae	Acinetobacter	Acinetobacter lactucae	alc	R01768	irreversible	Hypoxanthine (C00262)	Xanthine (C00385)	OTEC02_05455; OTEC02_05460	K13481; K13482	xanthine dehydrogenase [1.17.1.4]
ko00230	Bacteria	Pseudomonadota	Gammaproteobacteria	Moraxellales	Moraxellaceae	Acinetobacter	Acinetobacter calcoaceticus	acal	R01768	irreversible	Hypoxanthine (C00262)	Xanthine (C00385)	BUM88_13475; BUM88_13480; BUM88_14140; BUM88_14145	K13482; K13481	xanthine dehydrogenase [1.17.1.4]
ko00230	Bacteria	Pseudomonadota	Gammaproteobacteria	Moraxellales	Moraxellaceae	Acinetobacter	Acinetobacter seifertii	asei	R01768	irreversible	Hypoxanthine (C00262)	Xanthine (C00385)	I8T81_05605; I8T81_05610	K13481; K13482	xanthine dehydrogenase [1.17.1.4]
ko00230	Bacteria	Pseudomonadota	Gammaproteobacteria	Moraxellales	Moraxellaceae	Acinetobacter	Acinetobacter oleivorans	acd	R01768	irreversible	Hypoxanthine (C00262)	Xanthine (C00385)	AOLE_05230; AOLE_05235	K13481; K13482	xanthine dehydrogenase [1.17.1.4]
ko00230	Bacteria	Pseudomonadota	Gammaproteobacteria	Moraxellales	Moraxellaceae	Acinetobacter	Acinetobacter baylyi	aci	R01768	irreversible	Hypoxanthine (C00262)	Xanthine (C00385)	ACIAD2467; ACIAD2468	K13482; K13481	xanthine dehydrogenase [1.17.1.4]
ko00230	Bacteria	Pseudomonadota	Gammaproteobacteria	Moraxellales	Moraxellaceae	Acinetobacter	Acinetobacter soli	asol	R01768	irreversible	Hypoxanthine (C00262)	Xanthine (C00385)	BEN76_02305; BEN76_02310	K13481; K13482	xanthine dehydrogenase [1.17.1.4]
ko00230	Bacteria	Pseudomonadota	Gammaproteobacteria	Moraxellales	Moraxellaceae	Acinetobacter	Acinetobacter ursingii	aug	R01768	irreversible	Hypoxanthine (C00262)	Xanthine (C00385)	URS_2256; URS_2257	K13481; K13482	xanthine dehydrogenase [1.17.1.4]
ko00230	Bacteria	Pseudomonadota	Gammaproteobacteria	Moraxellales	Moraxellaceae	Acinetobacter	Acinetobacter venetianus	avz	R01768	irreversible	Hypoxanthine (C00262)	Xanthine (C00385)	HWI77_18325; HWI77_18330; HWI77_18335	K11177; K11178; K13483	xanthine dehydrogenase [1.17.1.4]; [yagT]
ko00230	Bacteria	Pseudomonadota	Gammaproteobacteria	Moraxellales	Moraxellaceae	Moraxella	Moraxella osloensis	mos	R01768	irreversible	Hypoxanthine (C00262)	Xanthine (C00385)	AXE82_06610; AXE82_06615; AXE82_06620; AXE82_11145; AXE82_11150	K11177; K11178; K13483; K13482; K13481	xanthine dehydrogenase [1.17.1.4]; [yagT]
ko00230	Bacteria	Pseudomonadota	Gammaproteobacteria	Moraxellales	Moraxellaceae	Aquirhabdus	Aquirhabdus parva	mbah	R01768	irreversible	Hypoxanthine (C00262)	Xanthine (C00385)	HYN46_11920; HYN46_11925	K13481; K13482	xanthine dehydrogenase [1.17.1.4]
ko00230	Bacteria	Pseudomonadota	Gammaproteobacteria	Alteromonadales	Shewanellaceae	Shewanella	Shewanella psychrophila	spsw	R01768	irreversible	Hypoxanthine (C00262)	Xanthine (C00385)	Sps_01111; Sps_01112	K13482; K13481	xanthine dehydrogenase [1.17.1.4]
ko00230	Bacteria	Pseudomonadota	Gammaproteobacteria	Alteromonadales	Shewanellaceae	Shewanella	Shewanella psychropiezotolerans	spsh	R01768	irreversible	Hypoxanthine (C00262)	Xanthine (C00385)	FM037_08615; FM037_15255; FM037_15260	K13479; K13481; K13482	xanthine dehydrogenase [1.17.1.4]
ko00230	Bacteria	Pseudomonadota	Gammaproteobacteria	Alteromonadales	Shewanellaceae	Shewanella	Shewanella eurypsychrophilus	seur	R01768	irreversible	Hypoxanthine (C00262)	Xanthine (C00385)	FM038_011435; FM038_011440	K13481; K13482	xanthine dehydrogenase [1.17.1.4]
ko00230	Bacteria	Pseudomonadota	Gammaproteobacteria	Alteromonadales	Colwelliaceae	Colwellia	Colwellia psychrerythraea	cps	R01768	irreversible	Hypoxanthine (C00262)	Xanthine (C00385)	CPS_4864; CPS_4865	K13481; K13482	xanthine dehydrogenase [1.17.1.4]
ko00230	Bacteria	Pseudomonadota	Gammaproteobacteria	Alteromonadales	Colwelliaceae	Colwellia	Colwellia sp. MT41	com	R01768	irreversible	Hypoxanthine (C00262)	Xanthine (C00385)	CMT41_17525; CMT41_17530	K13481; K13482	xanthine dehydrogenase [1.17.1.4]
ko00230	Bacteria	Pseudomonadota	Gammaproteobacteria	Alteromonadales	Colwelliaceae	Colwellia	Colwellia sp. PAMC 20917	coz	R01768	irreversible	Hypoxanthine (C00262)	Xanthine (C00385)	A3Q34_19165; A3Q34_19170	K13481; K13482	xanthine dehydrogenase [1.17.1.4]
ko00230	Bacteria	Pseudomonadota	Gammaproteobacteria	Alteromonadales	Colwelliaceae	Colwellia	Colwellia sp. PAMC 21821	colw	R01768	irreversible	Hypoxanthine (C00262)	Xanthine (C00385)	A3Q33_19585; A3Q33_19590	K13482; K13481	xanthine dehydrogenase [1.17.1.4]
ko00230	Bacteria	Pseudomonadota	Gammaproteobacteria	Alteromonadales	Colwelliaceae	Colwellia	Colwellia sp. Arc7-D	cola	R01768	irreversible	Hypoxanthine (C00262)	Xanthine (C00385)	DBO93_08360; DBO93_08365	K13481; K13482	xanthine dehydrogenase [1.17.1.4]
ko00230	Bacteria	Pseudomonadota	Gammaproteobacteria	Alteromonadales	Colwelliaceae	Colwellia	Colwellia sp. Arc7-635	cov	R01768	irreversible	Hypoxanthine (C00262)	Xanthine (C00385)	EKO29_11065; EKO29_11070	K13482; K13481	xanthine dehydrogenase [1.17.1.4]
ko00230	Bacteria	Pseudomonadota	Gammaproteobacteria	Alteromonadales	Colwelliaceae	Cognaticolwellia	Cognaticolwellia beringensis	cber	R01768	irreversible	Hypoxanthine (C00262)	Xanthine (C00385)	B5D82_18855; B5D82_18860	K13482; K13481	xanthine dehydrogenase [1.17.1.4]
ko00230	Bacteria	Pseudomonadota	Gammaproteobacteria	Alteromonadales	Colwelliaceae	Thalassomonas	Thalassomonas haliotis	that	R01768	irreversible	Hypoxanthine (C00262)	Xanthine (C00385)	H3N35_11720; H3N35_11725	K13481; K13482	xanthine dehydrogenase [1.17.1.4]
ko00230	Bacteria	Pseudomonadota	Gammaproteobacteria	Alteromonadales	Colwelliaceae	Thalassomonas	Thalassomonas actiniarum	tact	R01768	irreversible	Hypoxanthine (C00262)	Xanthine (C00385)	SG35_012340; SG35_012345	K13481; K13482	xanthine dehydrogenase [1.17.1.4]
ko00230	Bacteria	Pseudomonadota	Gammaproteobacteria	Alteromonadales	Colwelliaceae	Thalassomonas	Thalassomonas viridans	tvd	R01768	irreversible	Hypoxanthine (C00262)	Xanthine (C00385)	SG34_017105; SG34_017110	K13482; K13481	xanthine dehydrogenase [1.17.1.4]
ko00230	Bacteria	Pseudomonadota	Gammaproteobacteria	Alteromonadales	Alteromonadaceae	Paraglaciecola	Paraglaciecola sp. T6c	pat	R01768	irreversible	Hypoxanthine (C00262)	Xanthine (C00385)	Patl_2424; Patl_2425	K13481; K13482	xanthine dehydrogenase [1.17.1.4]
ko00230	Bacteria	Pseudomonadota	Gammaproteobacteria	Alteromonadales	Pseudoalteromonadaceae	Pseudoalteromonas	Pseudoalteromonas sp. Bsw20308	pbw	R01768	irreversible	Hypoxanthine (C00262)	Xanthine (C00385)	D172_017800; D172_017805	K13482; K13481	xanthine dehydrogenase [1.17.1.4]
ko00230	Bacteria	Pseudomonadota	Gammaproteobacteria	Alteromonadales	Pseudoalteromonadaceae	Pseudoalteromonas	Pseudoalteromonas espejiana	pea	R01768	irreversible	Hypoxanthine (C00262)	Xanthine (C00385)	PESP_b0345; PESP_b0346	K13482; K13481	xanthine dehydrogenase [1.17.1.4]
ko00230	Bacteria	Pseudomonadota	Gammaproteobacteria	Alteromonadales	Pseudoalteromonadaceae	Pseudoalteromonas	Pseudoalteromonas arctica	part	R01768	irreversible	Hypoxanthine (C00262)	Xanthine (C00385)	PARC_b0253; PARC_b0255	K13482; K13481	xanthine dehydrogenase [1.17.1.4]
ko00230	Bacteria	Pseudomonadota	Gammaproteobacteria	Alteromonadales	Pseudoalteromonadaceae	Pseudoalteromonas	Pseudoalteromonas agarivorans	paga	R01768	irreversible	Hypoxanthine (C00262)	Xanthine (C00385)	PAGA_b0371; PAGA_b0372	K13482; K13481	xanthine dehydrogenase [1.17.1.4]
ko00230	Bacteria	Pseudomonadota	Gammaproteobacteria	Alteromonadales	Pseudoalteromonadaceae	Pseudoalteromonas	Pseudoalteromonas carrageenovora	pcar	R01768	irreversible	Hypoxanthine (C00262)	Xanthine (C00385)	PC2016_3606; PC2016_3607	K13481; K13482	xanthine dehydrogenase [1.17.1.4]
ko00230	Bacteria	Pseudomonadota	Gammaproteobacteria	Alteromonadales	Pseudoalteromonadaceae	Pseudoalteromonas	Pseudoalteromonas distincta	pdv	R01768	irreversible	Hypoxanthine (C00262)	Xanthine (C00385)	FFU37_18640; FFU37_18645	K13482; K13481	xanthine dehydrogenase [1.17.1.4]
ko00230	Bacteria	Pseudomonadota	Gammaproteobacteria	Alteromonadales	Alteromonadaceae	Alteromonas	Alteromonas mediterranea	amc	R01768	irreversible	Hypoxanthine (C00262)	Xanthine (C00385)	MADE_1007935; MADE_1007940; MADE_1014115; MADE_1014120; MADE_1014125	K13482; K13481; K13483; K11178; K11177	xanthine dehydrogenase [1.17.1.4]; [yagT]
ko00230	Bacteria	Pseudomonadota	Gammaproteobacteria	Alteromonadales	Alteromonadaceae	Alteromonas	Alteromonas mediterranea	amh	R01768	irreversible	Hypoxanthine (C00262)	Xanthine (C00385)	I633_08115; I633_08120; I633_14980; I633_14985; I633_14990	K13482; K13481; K13483; K11178; K11177	xanthine dehydrogenase [1.17.1.4]; [yagT]
ko00230	Bacteria	Pseudomonadota	Gammaproteobacteria	Alteromonadales	Alteromonadaceae	Alteromonas	Alteromonas mediterranea	amaa	R01768	irreversible	Hypoxanthine (C00262)	Xanthine (C00385)	amad1_08015; amad1_08020; amad1_14455; amad1_14460; amad1_14465	K13482; K13481; K13483; K11178; K11177	xanthine dehydrogenase [1.17.1.4]; [yagT]
ko00230	Bacteria	Pseudomonadota	Gammaproteobacteria	Alteromonadales	Alteromonadaceae	Alteromonas	Alteromonas mediterranea	amal	R01768	irreversible	Hypoxanthine (C00262)	Xanthine (C00385)	I607_07270; I607_07275; I607_13685; I607_13690; I607_13695	K13482; K13481; K13483; K11178; K11177	xanthine dehydrogenase [1.17.1.4]; [yagT]
ko00230	Bacteria	Pseudomonadota	Gammaproteobacteria	Alteromonadales	Alteromonadaceae	Alteromonas	Alteromonas mediterranea	amae	R01768	irreversible	Hypoxanthine (C00262)	Xanthine (C00385)	I876_07540; I876_07545; I876_14070; I876_14075; I876_14080	K13482; K13481; K13483; K11178; K11177	xanthine dehydrogenase [1.17.1.4]; [yagT]
ko00230	Bacteria	Pseudomonadota	Gammaproteobacteria	Alteromonadales	Alteromonadaceae	Alteromonas	Alteromonas mediterranea	amao	R01768	irreversible	Hypoxanthine (C00262)	Xanthine (C00385)	I634_07660; I634_07665; I634_13915; I634_13920; I634_13925	K13482; K13481; K13483; K11178; K11177	xanthine dehydrogenase [1.17.1.4]; [yagT]
ko00230	Bacteria	Pseudomonadota	Gammaproteobacteria	Alteromonadales	Alteromonadaceae	Alteromonas	Alteromonas mediterranea	amad	R01768	irreversible	Hypoxanthine (C00262)	Xanthine (C00385)	I636_08075; I636_08080; I636_14055; I636_14060; I636_14065	K13482; K13481; K13483; K11178; K11177	xanthine dehydrogenase [1.17.1.4]; [yagT]
ko00230	Bacteria	Pseudomonadota	Gammaproteobacteria	Alteromonadales	Alteromonadaceae	Alteromonas	Alteromonas mediterranea	amai	R01768	irreversible	Hypoxanthine (C00262)	Xanthine (C00385)	I635_08005; I635_08010; I635_14430; I635_14435; I635_14440	K13482; K13481; K13483; K11178; K11177	xanthine dehydrogenase [1.17.1.4]; [yagT]
ko00230	Bacteria	Pseudomonadota	Gammaproteobacteria	Alteromonadales	Alteromonadaceae	Alteromonas	Alteromonas mediterranea	amag	R01768	irreversible	Hypoxanthine (C00262)	Xanthine (C00385)	I533_07540; I533_07545; I533_13670; I533_13675; I533_13680	K13482; K13481; K13483; K11178; K11177	xanthine dehydrogenase [1.17.1.4]; [yagT]
ko00230	Bacteria	Pseudomonadota	Gammaproteobacteria	Alteromonadales	Alteromonadaceae	Alteromonas	Alteromonas macleodii	amac	R01768	irreversible	Hypoxanthine (C00262)	Xanthine (C00385)	MASE_07165; MASE_07170; MASE_13545; MASE_13550; MASE_13555	K13482; K13481; K13483; K11178; K11177	xanthine dehydrogenase [1.17.1.4]; [yagT]
ko00230	Bacteria	Pseudomonadota	Gammaproteobacteria	Alteromonadales	Alteromonadaceae	Alteromonas	Alteromonas macleodii	amb	R01768	irreversible	Hypoxanthine (C00262)	Xanthine (C00385)	AMBAS45_07690; AMBAS45_07695; AMBAS45_14065; AMBAS45_14070; AMBAS45_14075	K13482; K13481; K13483; K11178; K11177	xanthine dehydrogenase [1.17.1.4]; [yagT]
ko00230	Bacteria	Pseudomonadota	Gammaproteobacteria	Alteromonadales	Alteromonadaceae	Alteromonas	Alteromonas macleodii	amg	R01768	irreversible	Hypoxanthine (C00262)	Xanthine (C00385)	AMEC673_07215; AMEC673_07220; AMEC673_13845; AMEC673_13850; AMEC673_13855	K13482; K13481; K13483; K11178; K11177	xanthine dehydrogenase [1.17.1.4]; [yagT]
ko00230	Bacteria	Pseudomonadota	Gammaproteobacteria	Alteromonadales	Alteromonadaceae	Alteromonas	Alteromonas macleodii	amk	R01768	irreversible	Hypoxanthine (C00262)	Xanthine (C00385)	AMBLS11_07165; AMBLS11_07170; AMBLS11_13480; AMBLS11_13485; AMBLS11_13490	K13482; K13481; K13483; K11178; K11177	xanthine dehydrogenase [1.17.1.4]; [yagT]
ko00230	Bacteria	Pseudomonadota	Gammaproteobacteria	Alteromonadales	Alteromonadaceae	Alteromonas	Alteromonas naphthalenivorans	alt	R01768	irreversible	Hypoxanthine (C00262)	Xanthine (C00385)	ambt_05130; ambt_05135; ambt_05140; ambt_10835; ambt_10840	K13483; K11178; K11177; K13481; K13482	[yagT]; xanthine dehydrogenase [1.17.1.4]
ko00230	Bacteria	Pseudomonadota	Gammaproteobacteria	Alteromonadales	Alteromonadaceae	Alteromonas	Alteromonas australica	aal	R01768	irreversible	Hypoxanthine (C00262)	Xanthine (C00385)	EP13_07885; EP13_07890; EP13_13535; EP13_13540; EP13_13545	K13482; K13481; K13483; K11178; K11177	xanthine dehydrogenase [1.17.1.4]; [yagT]
ko00230	Bacteria	Pseudomonadota	Gammaproteobacteria	Alteromonadales	Alteromonadaceae	Alteromonas	Alteromonas australica	aaus	R01768	irreversible	Hypoxanthine (C00262)	Xanthine (C00385)	EP12_08055; EP12_08060; EP12_14175; EP12_14180; EP12_14185	K13482; K13481; K13483; K11178; K11177	xanthine dehydrogenase [1.17.1.4]; [yagT]
ko00230	Bacteria	Pseudomonadota	Gammaproteobacteria	Alteromonadales	Alteromonadaceae	Alteromonas	Alteromonas stellipolaris	asp	R01768	irreversible	Hypoxanthine (C00262)	Xanthine (C00385)	AOR13_1044; AOR13_1045; AOR13_1046; AOR13_2000; AOR13_2001	K13483; K11178; K11177; K13481; K13482	[yagT]; xanthine dehydrogenase [1.17.1.4]
ko00230	Bacteria	Pseudomonadota	Gammaproteobacteria	Alteromonadales	Alteromonadaceae	Alteromonas	Alteromonas stellipolaris	asq	R01768	irreversible	Hypoxanthine (C00262)	Xanthine (C00385)	AVL57_08725; AVL57_08730; AVL57_13395; AVL57_13400; AVL57_13405	K13481; K13482; K11177; K11178; K13483	xanthine dehydrogenase [1.17.1.4]; [yagT]
ko00230	Bacteria	Pseudomonadota	Gammaproteobacteria	Alteromonadales	Alteromonadaceae	Alteromonas	Alteromonas stellipolaris	aaw	R01768	irreversible	Hypoxanthine (C00262)	Xanthine (C00385)	AVL56_07620; AVL56_07625; AVL56_12505; AVL56_12510; AVL56_12515	K13481; K13482; K11177; K11178; K13483	xanthine dehydrogenase [1.17.1.4]; [yagT]
ko00230	Bacteria	Pseudomonadota	Gammaproteobacteria	Alteromonadales	Alteromonadaceae	Alteromonas	Alteromonas sp. RKMC-009	alr	R01768	irreversible	Hypoxanthine (C00262)	Xanthine (C00385)	DS731_12475; DS731_12480; DS731_19710; DS731_19715; DS731_19720	K13481; K13482; K13483; K11178; K11177	xanthine dehydrogenase [1.17.1.4]; [yagT]
ko00230	Bacteria	Pseudomonadota	Gammaproteobacteria	Alteromonadales	Alteromonadaceae	Alteromonas	Alteromonas sp. Mac1	ale	R01768	irreversible	Hypoxanthine (C00262)	Xanthine (C00385)	AV939_07740; AV939_07745; AV939_12310; AV939_12315; AV939_12320	K13481; K13482; K11177; K11178; K13483	xanthine dehydrogenase [1.17.1.4]; [yagT]
ko00230	Bacteria	Pseudomonadota	Gammaproteobacteria	Alteromonadales	Alteromonadaceae	Alteromonas	Alteromonas sp. Mac2	alz	R01768	irreversible	Hypoxanthine (C00262)	Xanthine (C00385)	AV940_07570; AV940_07575; AV940_12070; AV940_12075; AV940_12080	K13481; K13482; K11177; K11178; K13483	xanthine dehydrogenase [1.17.1.4]; [yagT]
ko00230	Bacteria	Pseudomonadota	Gammaproteobacteria	Alteromonadales	Alteromonadaceae	Alteromonas	Alteromonas pelagimontana	apel	R01768	irreversible	Hypoxanthine (C00262)	Xanthine (C00385)	CA267_001410; CA267_001415; CA267_010690; CA267_010695; CA267_010700	K13481; K13482; K11177; K11178; K13483	xanthine dehydrogenase [1.17.1.4]; [yagT]
ko00230	Bacteria	Pseudomonadota	Gammaproteobacteria	Alteromonadales	Alteromonadaceae	Salinimonas	Salinimonas sediminis	salm	R01768	irreversible	Hypoxanthine (C00262)	Xanthine (C00385)	D0Y50_00950; D0Y50_00955; D0Y50_00960; D0Y50_07200; D0Y50_07205	K11177; K11178; K13483; K13482; K13481	xanthine dehydrogenase [1.17.1.4]; [yagT]
ko00230	Bacteria	Pseudomonadota	Gammaproteobacteria	Alteromonadales	Alteromonadaceae	Salinimonas	Salinimonas iocasae	salk	R01768	irreversible	Hypoxanthine (C00262)	Xanthine (C00385)	FBQ74_16315; FBQ74_16320; FBQ74_16325	K13483; K11178; K11177	[yagT]; xanthine dehydrogenase [1.17.1.4]
ko00230	Bacteria	Pseudomonadota	Gammaproteobacteria	Alteromonadales	Alteromonadaceae	Salinimonas	Salinimonas marina	smaa	R01768	irreversible	Hypoxanthine (C00262)	Xanthine (C00385)	IT774_10125; IT774_10130; IT774_15780; IT774_15785; IT774_15790	K13481; K13482; K13483; K11178; K11177	xanthine dehydrogenase [1.17.1.4]; [yagT]
ko00230	Bacteria	Pseudomonadota	Gammaproteobacteria	Alteromonadales	Alteromonadaceae	Glaciecola	Glaciecola sp. 4H-3-7+YE-5	gag	R01768	irreversible	Hypoxanthine (C00262)	Xanthine (C00385)	Glaag_1942; Glaag_1944	K13482; K13481	xanthine dehydrogenase [1.17.1.4]
ko00230	Bacteria	Pseudomonadota	Gammaproteobacteria	Alteromonadales	Alteromonadaceae	Paraglaciecola	Paraglaciecola psychrophila	gps	R01768	irreversible	Hypoxanthine (C00262)	Xanthine (C00385)	C427_3034; C427_3035	K13481; K13482	xanthine dehydrogenase [1.17.1.4]
ko00230	Bacteria	Pseudomonadota	Gammaproteobacteria	Alteromonadales	Alteromonadaceae	Paraglaciecola	Paraglaciecola mesophila	pmes	R01768	irreversible	Hypoxanthine (C00262)	Xanthine (C00385)	FX988_00251; FX988_00252	K13482; K13481	xanthine dehydrogenase [1.17.1.4]
ko00230	Bacteria	Pseudomonadota	Gammaproteobacteria	Alteromonadales	Alteromonadaceae	Hydrocarboniclastica	Hydrocarboniclastica marina	hmi	R01768	irreversible	Hypoxanthine (C00262)	Xanthine (C00385)	soil367_16865; soil367_16870	K13481; K13482	xanthine dehydrogenase [1.17.1.4]
ko00230	Bacteria	Pseudomonadota	Gammaproteobacteria	Alteromonadales	Alteromonadaceae	Paraneptunicella	Paraneptunicella aestuarii	paew	R01768	irreversible	Hypoxanthine (C00262)	Xanthine (C00385)	KIH87_10245; KIH87_10250	K13481; K13482	xanthine dehydrogenase [1.17.1.4]
ko00230	Bacteria	Pseudomonadota	Gammaproteobacteria	Alteromonadales	Alteromonadaceae	Agarivorans	Agarivorans sp. TSD2052	agz	R01768	irreversible	Hypoxanthine (C00262)	Xanthine (C00385)	M0C34_12380; M0C34_12385	K13481; K13482	xanthine dehydrogenase [1.17.1.4]
ko00230	Bacteria	Pseudomonadota	Gammaproteobacteria	Alteromonadales	Alteromonadaceae	Agarivorans	Agarivorans sp. B2Z047	agq	R01768	irreversible	Hypoxanthine (C00262)	Xanthine (C00385)	LQZ07_10330; LQZ07_10335	K13482; K13481	xanthine dehydrogenase [1.17.1.4]
ko00230	Bacteria	Pseudomonadota	Gammaproteobacteria	Alteromonadales	Moritellaceae	Moritella	Moritella viscosa	mvs	R01768	irreversible	Hypoxanthine (C00262)	Xanthine (C00385)	MVIS_1309; MVIS_1310	K13481; K13482	xanthine dehydrogenase [1.17.1.4]
ko00230	Bacteria	Pseudomonadota	Gammaproteobacteria	Alteromonadales	Moritellaceae	Moritella	Moritella marina	mmaa	R01768	irreversible	Hypoxanthine (C00262)	Xanthine (C00385)	FR932_11535; FR932_11540	K13482; K13481	xanthine dehydrogenase [1.17.1.4]
ko00230	Bacteria	Pseudomonadota	Gammaproteobacteria	Alteromonadales	Moritellaceae	Moritella	Moritella sp. 36	moq	R01768	irreversible	Hypoxanthine (C00262)	Xanthine (C00385)	HWV03_15810; HWV03_15815	K13482; K13481	xanthine dehydrogenase [1.17.1.4]
ko00230	Bacteria	Pseudomonadota	Gammaproteobacteria	Cellvibrionales	Cellvibrionaceae	Cellvibrio	Cellvibrio japonicus	cja	R01768	irreversible	Hypoxanthine (C00262)	Xanthine (C00385)	CJA_0546; CJA_0547	K13481; K13482	xanthine dehydrogenase [1.17.1.4]
ko00230	Bacteria	Pseudomonadota	Gammaproteobacteria	Cellvibrionales	Cellvibrionaceae	Cellvibrio	Cellvibrio sp. PSBB023	ceb	R01768	irreversible	Hypoxanthine (C00262)	Xanthine (C00385)	B0D95_17160; B0D95_17165	K13481; K13482	xanthine dehydrogenase [1.17.1.4]
ko00230	Bacteria	Pseudomonadota	Gammaproteobacteria	Cellvibrionales	Cellvibrionaceae	Cellvibrio	Cellvibrio sp. PSBB006	cell	R01768	irreversible	Hypoxanthine (C00262)	Xanthine (C00385)	CBR65_00110; CBR65_00115; CBR65_00120; CBR65_01450; CBR65_01455; CBR65_10995; CBR65_11000; CBR65_11005	K13483; K11178; K11177; K13481; K13482	[yagT]; xanthine dehydrogenase [1.17.1.4]
ko00230	Bacteria	Pseudomonadota	Gammaproteobacteria	Cellvibrionales	Cellvibrionaceae	Cellvibrio	Cellvibrio sp. KY-YJ-3	cek	R01768	irreversible	Hypoxanthine (C00262)	Xanthine (C00385)	D0B88_01770; D0B88_01775	K13482; K13481	xanthine dehydrogenase [1.17.1.4]
ko00230	Bacteria	Pseudomonadota	Gammaproteobacteria	Cellvibrionales	Cellvibrionaceae	Teredinibacter	Teredinibacter turnerae	ttu	R01768	irreversible	Hypoxanthine (C00262)	Xanthine (C00385)	TERTU_2066; TERTU_2067	K13482; K13481	xanthine dehydrogenase [1.17.1.4]
ko00230	Bacteria	Pseudomonadota	Gammaproteobacteria	Cellvibrionales	Cellvibrionaceae	Marinimicrobium	Marinimicrobium sp. C6131	mke	R01768	irreversible	Hypoxanthine (C00262)	Xanthine (C00385)	OOT55_15455; OOT55_15460	K13481; K13482	xanthine dehydrogenase [1.17.1.4]
ko00230	Bacteria	Pseudomonadota	Gammaproteobacteria	Cellvibrionales	Microbulbiferaceae	Microbulbifer	Microbulbifer celer	mcel	R01768	irreversible	Hypoxanthine (C00262)	Xanthine (C00385)	LPW13_01390; LPW13_01395	K13482; K13481	xanthine dehydrogenase [1.17.1.4]
ko00230	Bacteria	Pseudomonadota	Gammaproteobacteria	Cellvibrionales	Halieaceae	Halioglobus	Halioglobus japonicus	hja	R01768	irreversible	Hypoxanthine (C00262)	Xanthine (C00385)	BST95_05155	K13482	xanthine dehydrogenase [1.17.1.4]
ko00230	Bacteria	Pseudomonadota	Gammaproteobacteria	Cellvibrionales	Halieaceae	Kineobactrum	Kineobactrum salinum	kim	R01768	irreversible	Hypoxanthine (C00262)	Xanthine (C00385)	G3T16_19100; G3T16_19105; G3T16_19110	K11178; K00087; K13483	xanthine dehydrogenase [1.17.1.4]; [yagT]
ko00230	Bacteria	Pseudomonadota	Gammaproteobacteria	Methylococcales	Methylococcaceae	Methylomonas	Methylomonas sp. LL1	mell	R01768	irreversible	Hypoxanthine (C00262)	Xanthine (C00385)	IVG45_08855; IVG45_08860	K13482; K13481	xanthine dehydrogenase [1.17.1.4]
ko00230	Bacteria	Pseudomonadota	Gammaproteobacteria	Methylococcales	Methylococcaceae	Methylomonas	Methylomonas rapida	mrp	R01768	irreversible	Hypoxanthine (C00262)	Xanthine (C00385)	NM686_017685	K13482	xanthine dehydrogenase [1.17.1.4]
ko00230	Bacteria	Pseudomonadota	Gammaproteobacteria	Methylococcales	Methylococcaceae	Methylotuvimicrobium	Methylotuvimicrobium alcaliphilum	mah	R01768	irreversible	Hypoxanthine (C00262)	Xanthine (C00385)	MEALZ_1436; MEALZ_1437	K13482; K13481	xanthine dehydrogenase [1.17.1.4]
ko00230	Bacteria	Pseudomonadota	Gammaproteobacteria	Methylococcales	Methylococcaceae	Methylotuvimicrobium	Methylotuvimicrobium buryatense	mbur	R01768	irreversible	Hypoxanthine (C00262)	Xanthine (C00385)	EQU24_13440; EQU24_13445	K13481; K13482	xanthine dehydrogenase [1.17.1.4]
ko00230	Bacteria	Pseudomonadota	Gammaproteobacteria	Thiotrichales	Piscirickettsiaceae	Hydrogenovibrio	Hydrogenovibrio thermophilus	htr	R01768	irreversible	Hypoxanthine (C00262)	Xanthine (C00385)	EPV75_09860; EPV75_09865	K13481; K13482	xanthine dehydrogenase [1.17.1.4]
ko00230	Bacteria	Pseudomonadota	Gammaproteobacteria	Thiotrichales	Piscirickettsiaceae	Thiosulfativibrio	Thiosulfativibrio zosterae	tzo	R01768	irreversible	Hypoxanthine (C00262)	Xanthine (C00385)	THMIRHAT_16320; THMIRHAT_16330	K13481; K13482	xanthine dehydrogenase [1.17.1.4]
ko00230	Bacteria	Pseudomonadota	Gammaproteobacteria	Thiotrichales	Thiotrichaceae	Thioploca	Thioploca ingrica	tig	R01768	irreversible	Hypoxanthine (C00262)	Xanthine (C00385)	THII_0194; THII_0195	K13482; K13481	xanthine dehydrogenase [1.17.1.4]
ko00230	Bacteria	Pseudomonadota	Gammaproteobacteria	Thiotrichales	Thiotrichaceae	Thiothrix	Candidatus Thiothrix singaporensis	this	R01768	irreversible	Hypoxanthine (C00262)	Xanthine (C00385)	HZT40_12655	K13482	xanthine dehydrogenase [1.17.1.4]
ko00230	Bacteria	Pseudomonadota	Gammaproteobacteria	Thiotrichales	Thiotrichaceae	Thiothrix	Thiothrix litoralis	tlo	R01768	irreversible	Hypoxanthine (C00262)	Xanthine (C00385)	J9253_12880; J9253_12885	K13482; K13481	xanthine dehydrogenase [1.17.1.4]
ko00230	Bacteria	Pseudomonadota	Gammaproteobacteria	Thiotrichales	Thiotrichaceae	Thiothrix	Thiothrix subterranea	tsb	R01768	irreversible	Hypoxanthine (C00262)	Xanthine (C00385)	HMY34_11555; HMY34_11560	K13482; K13481	xanthine dehydrogenase [1.17.1.4]
ko00230	Bacteria	Pseudomonadota	Gammaproteobacteria	Chromatiales	Ectothiorhodospiraceae	Thioalkalivibrio	Thioalkalivibrio nitratireducens	tni	R01768	irreversible	Hypoxanthine (C00262)	Xanthine (C00385)	TVNIR_1715; TVNIR_1716	K13482; K13481	xanthine dehydrogenase [1.17.1.4]
ko00230	Bacteria	Pseudomonadota	Gammaproteobacteria	Chromatiales	Halothiobacillaceae	Halothiobacillus	Halothiobacillus neapolitanus	hna	R01768	irreversible	Hypoxanthine (C00262)	Xanthine (C00385)	Hneap_0859; Hneap_0860	K13482; K13481	xanthine dehydrogenase [1.17.1.4]
ko00230	Bacteria	Pseudomonadota	Gammaproteobacteria	Chromatiales	Halothiobacillaceae	Halothiobacillus	Halothiobacillus sp. LS2	haz	R01768	irreversible	Hypoxanthine (C00262)	Xanthine (C00385)	A9404_00815; A9404_00820	K13482; K13481	xanthine dehydrogenase [1.17.1.4]
ko00230	Bacteria	Pseudomonadota	Gammaproteobacteria	Chromatiales	Woeseiaceae	Woeseia	Woeseia oceani	woc	R01768	irreversible	Hypoxanthine (C00262)	Xanthine (C00385)	BA177_03590; BA177_03595; BA177_03600; BA177_15380; BA177_15385	K11178; K00087; K13483; K13482; K13481	xanthine dehydrogenase [1.17.1.4]; [yagT]
ko00230	Bacteria	Pseudomonadota	Gammaproteobacteria	Chromatiales	Granulosicoccaceae	Granulosicoccus	Granulosicoccus antarcticus	gai	R01768	irreversible	Hypoxanthine (C00262)	Xanthine (C00385)	IMCC3135_04965; IMCC3135_04970; IMCC3135_31630; IMCC3135_31635; IMCC3135_31640	K13482; K13481; K13483; K11178; K11177	xanthine dehydrogenase [1.17.1.4]; [yagT]
ko00230	Bacteria	Pseudomonadota	Gammaproteobacteria	Oceanospirillales	Hahellaceae	Hahella	Hahella chejuensis	hch	R01768	irreversible	Hypoxanthine (C00262)	Xanthine (C00385)	HCH_01098; HCH_01099	K13482; K13481	xanthine dehydrogenase [1.17.1.4]
ko00230	Bacteria	Pseudomonadota	Gammaproteobacteria	Oceanospirillales	Hahellaceae	Hahella	Hahella sp. KA22	hahe	R01768	irreversible	Hypoxanthine (C00262)	Xanthine (C00385)	ENC22_25160; ENC22_25165	K13481; K13482	xanthine dehydrogenase [1.17.1.4]
ko00230	Bacteria	Pseudomonadota	Gammaproteobacteria	Oceanospirillales	Halomonadaceae	Chromohalobacter	Chromohalobacter salexigens	csa	R01768	irreversible	Hypoxanthine (C00262)	Xanthine (C00385)	Csal_0527; Csal_0528; Csal_0529; Csal_1788; Csal_1789	K13483; K11178; K11177; K13482; K13481	[yagT]; xanthine dehydrogenase [1.17.1.4]
ko00230	Bacteria	Pseudomonadota	Gammaproteobacteria	Oceanospirillales	Halomonadaceae	Halomonas	Halomonas elongata	hel	R01768	irreversible	Hypoxanthine (C00262)	Xanthine (C00385)	HELO_2465; HELO_2466	K13482; K13481	xanthine dehydrogenase [1.17.1.4]
ko00230	Bacteria	Pseudomonadota	Gammaproteobacteria	Oceanospirillales	Halomonadaceae	Halomonas	Halomonas campaniensis	hcs	R01768	irreversible	Hypoxanthine (C00262)	Xanthine (C00385)	FF32_07890; FF32_07895; FF32_14395; FF32_14400	K13482; K13481	xanthine dehydrogenase [1.17.1.4]
ko00230	Bacteria	Pseudomonadota	Gammaproteobacteria	Oceanospirillales	Halomonadaceae	Halomonas	Halomonas sp. KO116	hak	R01768	irreversible	Hypoxanthine (C00262)	Xanthine (C00385)	KO116_00300; KO116_00301; KO116_00302; KO116_02064; KO116_02065	K13483; K11178; K11177; K13482; K13481	[yagT]; xanthine dehydrogenase [1.17.1.4]
ko00230	Bacteria	Pseudomonadota	Gammaproteobacteria	Oceanospirillales	Halomonadaceae	Halomonas	Halomonas sp. R57-5	ham	R01768	irreversible	Hypoxanthine (C00262)	Xanthine (C00385)	HALO0180; HALO0181; HALO0182; HALO2282; HALO2283	K13483; K11178; K11177; K13482; K13481	[yagT]; xanthine dehydrogenase [1.17.1.4]
ko00230	Bacteria	Pseudomonadota	Gammaproteobacteria	Oceanospirillales	Halomonadaceae	Halomonas	Halomonas huangheensis	hhu	R01768	irreversible	Hypoxanthine (C00262)	Xanthine (C00385)	AR456_10870; AR456_10875	K13481; K13482	xanthine dehydrogenase [1.17.1.4]
ko00230	Bacteria	Pseudomonadota	Gammaproteobacteria	Oceanospirillales	Halomonadaceae	Halomonas	Halomonas chromatireducens	hco	R01768	irreversible	Hypoxanthine (C00262)	Xanthine (C00385)	LOKO_01560; LOKO_01561	K13482; K13481	xanthine dehydrogenase [1.17.1.4]
ko00230	Bacteria	Pseudomonadota	Gammaproteobacteria	Oceanospirillales	Halomonadaceae	Halomonas	Halomonas aestuarii	hsi	R01768	irreversible	Hypoxanthine (C00262)	Xanthine (C00385)	BOX17_16275; BOX17_16280	K13481; K13482	xanthine dehydrogenase [1.17.1.4]
ko00230	Bacteria	Pseudomonadota	Gammaproteobacteria	Oceanospirillales	Halomonadaceae	Halomonas	Halomonas sp. 1513	halo	R01768	irreversible	Hypoxanthine (C00262)	Xanthine (C00385)	BWR19_08880; BWR19_08885	K13482; K13481	xanthine dehydrogenase [1.17.1.4]
ko00230	Bacteria	Pseudomonadota	Gammaproteobacteria	Oceanospirillales	Halomonadaceae	Halomonas	Halomonas hydrothermalis	hhh	R01768	irreversible	Hypoxanthine (C00262)	Xanthine (C00385)	CLM76_14635; CLM76_14640	K13482; K13481	xanthine dehydrogenase [1.17.1.4]
ko00230	Bacteria	Pseudomonadota	Gammaproteobacteria	Oceanospirillales	Halomonadaceae	Halomonas	Halomonas beimenensis	hbe	R01768	irreversible	Hypoxanthine (C00262)	Xanthine (C00385)	BEI_1460; BEI_1461; BEI_1462; BEI_1964; BEI_1966	K11177; K11178; K13483; K13481; K13482	xanthine dehydrogenase [1.17.1.4]; [yagT]
ko00230	Bacteria	Pseudomonadota	Gammaproteobacteria	Oceanospirillales	Halomonadaceae	Halomonas	Halomonas sp. GFAJ-1	hag	R01768	irreversible	Hypoxanthine (C00262)	Xanthine (C00385)	BB497_01805; BB497_01810	K13481; K13482	xanthine dehydrogenase [1.17.1.4]
ko00230	Bacteria	Pseudomonadota	Gammaproteobacteria	Oceanospirillales	Halomonadaceae	Halomonas	Halomonas sp. SF2003	haf	R01768	irreversible	Hypoxanthine (C00262)	Xanthine (C00385)	C8233_02860; C8233_02865	K13481; K13482	xanthine dehydrogenase [1.17.1.4]
ko00230	Bacteria	Pseudomonadota	Gammaproteobacteria	Oceanospirillales	Halomonadaceae	Halomonas	Halomonas alkaliphila	halk	R01768	irreversible	Hypoxanthine (C00262)	Xanthine (C00385)	CUU95_04275; CUU95_04280; CUU95_15950; CUU95_15955	K13481; K13482	xanthine dehydrogenase [1.17.1.4]
ko00230	Bacteria	Pseudomonadota	Gammaproteobacteria	Oceanospirillales	Halomonadaceae	Halomonas	Halomonas venusta	hvn	R01768	irreversible	Hypoxanthine (C00262)	Xanthine (C00385)	EI420_01575; EI420_01580; EI420_08810; EI420_08815	K13482; K13481	xanthine dehydrogenase [1.17.1.4]
ko00230	Bacteria	Pseudomonadota	Gammaproteobacteria	Oceanospirillales	Halomonadaceae	Halomonas	Halomonas olivaria	hol	R01768	irreversible	Hypoxanthine (C00262)	Xanthine (C00385)	HORIV_33110; HORIV_33140; HORIV_69300; HORIV_69340; HORIV_69360	K13482; K13481; K11177; K11178; K13483	xanthine dehydrogenase [1.17.1.4]; [yagT]
ko00230	Bacteria	Pseudomonadota	Gammaproteobacteria	Oceanospirillales	Halomonadaceae	Halomonas	Halomonas sulfidaeris	hsr	R01768	irreversible	Hypoxanthine (C00262)	Xanthine (C00385)	HSBAA_35660; HSBAA_64180; HSBAA_64200	K13482; K11178; K13483	xanthine dehydrogenase [1.17.1.4]; [yagT]
ko00230	Bacteria	Pseudomonadota	Gammaproteobacteria	Oceanospirillales	Halomonadaceae	Halomonas	Halomonas meridiana	hmd	R01768	irreversible	Hypoxanthine (C00262)	Xanthine (C00385)	CTT34_08375; CTT34_08380; CTT34_17285; CTT34_17290; CTT34_17295	K13482; K13481; K11177; K11178; K13483	xanthine dehydrogenase [1.17.1.4]; [yagT]
ko00230	Bacteria	Pseudomonadota	Gammaproteobacteria	Oceanospirillales	Halomonadaceae	Halomonas	Halomonas axialensis	haxi	R01768	irreversible	Hypoxanthine (C00262)	Xanthine (C00385)	HAALTHF_35780n; HAALTHF_35800n	K13482; K13481	xanthine dehydrogenase [1.17.1.4]
ko00230	Bacteria	Pseudomonadota	Gammaproteobacteria	Oceanospirillales	Halomonadaceae	Halomonas	Halomonas titanicae	htt	R01768	irreversible	Hypoxanthine (C00262)	Xanthine (C00385)	HZS52_16055; HZS52_16060	K13482; K13481	xanthine dehydrogenase [1.17.1.4]
ko00230	Bacteria	Pseudomonadota	Gammaproteobacteria	Oceanospirillales	Halomonadaceae	Halomonas	Halomonas campisalis	hcam	R01768	irreversible	Hypoxanthine (C00262)	Xanthine (C00385)	I4484_10140; I4484_10145	K13482; K13481	xanthine dehydrogenase [1.17.1.4]
ko00230	Bacteria	Pseudomonadota	Gammaproteobacteria	Oceanospirillales	Halomonadaceae	Halomonas	Halomonas piezotolerans	hpiz	R01768	irreversible	Hypoxanthine (C00262)	Xanthine (C00385)	GYM47_08040; GYM47_08045; GYM47_16965; GYM47_16970; GYM47_16975	K13482; K13481; K11177; K11178; K13483	xanthine dehydrogenase [1.17.1.4]; [yagT]
ko00230	Bacteria	Pseudomonadota	Gammaproteobacteria	Oceanospirillales	Halomonadaceae	Halomonas	Halomonas sulfidoxydans	hsx	R01768	irreversible	Hypoxanthine (C00262)	Xanthine (C00385)	HNO51_09855; HNO51_09860	K13482; K13481	xanthine dehydrogenase [1.17.1.4]
ko00230	Bacteria	Pseudomonadota	Gammaproteobacteria	Oceanospirillales	Halomonadaceae	Halomonas	Halomonas sulfidivorans	hsv	R01768	irreversible	Hypoxanthine (C00262)	Xanthine (C00385)	HNO53_11020; HNO53_11025	K13481; K13482	xanthine dehydrogenase [1.17.1.4]
ko00230	Bacteria	Pseudomonadota	Gammaproteobacteria	Oceanospirillales	Halomonadaceae	Halomonas	Halomonas tianxiuensis	htx	R01768	irreversible	Hypoxanthine (C00262)	Xanthine (C00385)	EKK97_11045	K13482	xanthine dehydrogenase [1.17.1.4]
ko00230	Bacteria	Pseudomonadota	Gammaproteobacteria	Oceanospirillales	Halomonadaceae	Halomonas	Halomonas profundus	hpro	R01768	irreversible	Hypoxanthine (C00262)	Xanthine (C00385)	LMS44_12205; LMS44_12210; LMS44_22540; LMS44_22545; LMS44_22550	K13481; K13482; K11177; K11178; K13483	xanthine dehydrogenase [1.17.1.4]; [yagT]
ko00230	Bacteria	Pseudomonadota	Gammaproteobacteria	Oceanospirillales	Halomonadaceae	Halomonas	Halomonas qaidamensis	hqd	R01768	irreversible	Hypoxanthine (C00262)	Xanthine (C00385)	K1Y77_07665; K1Y77_07670	K13482; K13481	xanthine dehydrogenase [1.17.1.4]
ko00230	Bacteria	Pseudomonadota	Gammaproteobacteria	Oceanospirillales	Halomonadaceae	Halomonas	Halomonas binhaiensis	hbh	R01768	irreversible	Hypoxanthine (C00262)	Xanthine (C00385)	E4T21_00965; E4T21_00970; E4T21_00975; E4T21_10590; E4T21_10595	K13483; K11178; K11177; K13481; K13482	[yagT]; xanthine dehydrogenase [1.17.1.4]
ko00230	Bacteria	Pseudomonadota	Gammaproteobacteria	Oceanospirillales	Halomonadaceae	Halomonas	Halomonas sp. TD01	hbp	R01768	irreversible	Hypoxanthine (C00262)	Xanthine (C00385)	HPTD01_3276; HPTD01_3277; HPTD01_811; HPTD01_812	K13481; K13482	xanthine dehydrogenase [1.17.1.4]
ko00230	Bacteria	Pseudomonadota	Gammaproteobacteria	Oceanospirillales	Halomonadaceae	Halomonas	Halomonas alkaliantarctica	half	R01768	irreversible	Hypoxanthine (C00262)	Xanthine (C00385)	QEN58_10265; QEN58_10270; QEN58_18555; QEN58_18560; QEN58_18565	K13481; K13482; K11177; K11178; K13483	xanthine dehydrogenase [1.17.1.4]; [yagT]
ko00230	Bacteria	Pseudomonadota	Gammaproteobacteria	Oceanospirillales	Halomonadaceae	Halotalea	Halotalea alkalilenta	haa	R01768	irreversible	Hypoxanthine (C00262)	Xanthine (C00385)	A5892_04920; A5892_04925; A5892_04930; A5892_11470; A5892_11475	K13483; K11178; K11177; K13482; K13481	[yagT]; xanthine dehydrogenase [1.17.1.4]
ko00230	Bacteria	Pseudomonadota	Gammaproteobacteria	Oceanospirillales	Halomonadaceae	Cobetia	Cobetia marina	cmai	R01768	irreversible	Hypoxanthine (C00262)	Xanthine (C00385)	BFX80_09580; BFX80_09585	K13481; K13482	xanthine dehydrogenase [1.17.1.4]
ko00230	Bacteria	Pseudomonadota	Gammaproteobacteria	Oceanospirillales	Halomonadaceae	Cobetia	Cobetia amphilecti	camh	R01768	irreversible	Hypoxanthine (C00262)	Xanthine (C00385)	LCW13_08425; LCW13_08430	K13482; K13481	xanthine dehydrogenase [1.17.1.4]
ko00230	Bacteria	Pseudomonadota	Gammaproteobacteria	Oceanospirillales	Halomonadaceae	Cobetia	Cobetia sp. AM6	cobe	R01768	irreversible	Hypoxanthine (C00262)	Xanthine (C00385)	CLAM6_16110; CLAM6_16120	K13482; K13481	xanthine dehydrogenase [1.17.1.4]
ko00230	Bacteria	Pseudomonadota	Gammaproteobacteria	Oceanospirillales	Halomonadaceae	Kushneria	Kushneria konosiri	kus	R01768	irreversible	Hypoxanthine (C00262)	Xanthine (C00385)	B9G99_08785; B9G99_08790; B9G99_08795; B9G99_08800; B9G99_08805; B9G99_09315; B9G99_09320	K13483; K11178; K11177; K13482; K13481	[yagT]; xanthine dehydrogenase [1.17.1.4]
ko00230	Bacteria	Pseudomonadota	Gammaproteobacteria	Oceanospirillales	Halomonadaceae	Kushneria	Kushneria marisflavi	kma	R01768	irreversible	Hypoxanthine (C00262)	Xanthine (C00385)	B9H00_05530; B9H00_05535; B9H00_06055; B9H00_06060; B9H00_06065; B9H00_06070; B9H00_06075; B9H00_06080	K13481; K13482; K11177; K11178; K13483	xanthine dehydrogenase [1.17.1.4]; [yagT]
ko00230	Bacteria	Pseudomonadota	Gammaproteobacteria	Oceanospirillales	Halomonadaceae	Kushneria	Kushneria phosphatilytica	kuy	R01768	irreversible	Hypoxanthine (C00262)	Xanthine (C00385)	FY550_02570; FY550_02575; FY550_02580; FY550_02585; FY550_02590; FY550_02595; FY550_03960; FY550_03965; FY550_03970	K13483; K11178; K11177	[yagT]; xanthine dehydrogenase [1.17.1.4]
ko00230	Bacteria	Pseudomonadota	Gammaproteobacteria	Oceanospirillales	Halomonadaceae	Pistricoccus	Pistricoccus aurantiacus	paur	R01768	irreversible	Hypoxanthine (C00262)	Xanthine (C00385)	FGL86_11405; FGL86_11410; FGL86_16635; FGL86_16640; FGL86_16645	K13482; K13481; K11177; K11178; K13483	xanthine dehydrogenase [1.17.1.4]; [yagT]
ko00230	Bacteria	Pseudomonadota	Gammaproteobacteria	Oceanospirillales	Oceanospirillaceae	Marinomonas	Marinomonas sp. MWYL1	mmw	R01768	irreversible	Hypoxanthine (C00262)	Xanthine (C00385)	Mmwyl1_2698; Mmwyl1_2699	K13482; K13481	xanthine dehydrogenase [1.17.1.4]
ko00230	Bacteria	Pseudomonadota	Gammaproteobacteria	Oceanospirillales	Oceanospirillaceae	Marinomonas	Marinomonas mediterranea	mme	R01768	irreversible	Hypoxanthine (C00262)	Xanthine (C00385)	Marme_2873; Marme_2874	K13481; K13482	xanthine dehydrogenase [1.17.1.4]
ko00230	Bacteria	Pseudomonadota	Gammaproteobacteria	Oceanospirillales	Oceanospirillaceae	Marinomonas	Marinomonas posidonica	mpc	R01768	irreversible	Hypoxanthine (C00262)	Xanthine (C00385)	Mar181_1394; Mar181_1395	K13481; K13482	xanthine dehydrogenase [1.17.1.4]
ko00230	Bacteria	Pseudomonadota	Gammaproteobacteria	Oceanospirillales	Oceanospirillaceae	Marinomonas	Marinomonas primoryensis	mpri	R01768	irreversible	Hypoxanthine (C00262)	Xanthine (C00385)	MP3633_1491; MP3633_1492	K13481; K13482	xanthine dehydrogenase [1.17.1.4]
ko00230	Bacteria	Pseudomonadota	Gammaproteobacteria	Oceanospirillales	Oceanospirillaceae	Marinomonas	Marinomonas arctica	mard	R01768	irreversible	Hypoxanthine (C00262)	Xanthine (C00385)	IBG28_12395; IBG28_12400	K13482; K13481	xanthine dehydrogenase [1.17.1.4]
ko00230	Bacteria	Pseudomonadota	Gammaproteobacteria	Oceanospirillales	Oceanospirillaceae	Marinomonas	Marinomonas foliarum	mfoi	R01768	irreversible	Hypoxanthine (C00262)	Xanthine (C00385)	JSY38_16855; JSY38_16860	K13481; K13482	xanthine dehydrogenase [1.17.1.4]
ko00230	Bacteria	Pseudomonadota	Gammaproteobacteria	Oceanospirillales	Oceanospirillaceae	Marinomonas	Marinomonas profundi	mprf	R01768	irreversible	Hypoxanthine (C00262)	Xanthine (C00385)	J8N69_14320; J8N69_14325	K13481; K13482	xanthine dehydrogenase [1.17.1.4]
ko00230	Bacteria	Pseudomonadota	Gammaproteobacteria	Oceanospirillales	Oceanospirillaceae	Marinomonas	Marinomonas rhizomae	mrhi	R01768	irreversible	Hypoxanthine (C00262)	Xanthine (C00385)	KDW99_12270; KDW99_12275	K13482; K13481	xanthine dehydrogenase [1.17.1.4]
ko00230	Bacteria	Pseudomonadota	Gammaproteobacteria	Oceanospirillales	Oceanospirillaceae	Thalassolituus	Thalassolituus oleivorans	tol	R01768	irreversible	Hypoxanthine (C00262)	Xanthine (C00385)	TOL_3284; TOL_3285	K13482; K13481	xanthine dehydrogenase [1.17.1.4]
ko00230	Bacteria	Pseudomonadota	Gammaproteobacteria	Oceanospirillales	Oceanospirillaceae	Thalassolituus	Thalassolituus oleivorans	tor	R01768	irreversible	Hypoxanthine (C00262)	Xanthine (C00385)	R615_15475; R615_15480	K13482; K13481	xanthine dehydrogenase [1.17.1.4]
ko00230	Bacteria	Pseudomonadota	Gammaproteobacteria	Oceanospirillales	Oceanospirillaceae	Thalassolituus	Thalassolituus marinus	twan	R01768	irreversible	Hypoxanthine (C00262)	Xanthine (C00385)	HUF19_15200; HUF19_15205	K13482; K13481	xanthine dehydrogenase [1.17.1.4]
ko00230	Bacteria	Pseudomonadota	Gammaproteobacteria	Oceanospirillales	Oceanospirillaceae	Oleispira	Oleispira antarctica	oai	R01768	irreversible	Hypoxanthine (C00262)	Xanthine (C00385)	OLEAN_C32670; OLEAN_C32680	K13482; K13481	xanthine dehydrogenase [1.17.1.4]
ko00230	Bacteria	Pseudomonadota	Gammaproteobacteria	Oceanospirillales	Oceanospirillaceae	Marinobacterium	Marinobacterium aestuarii	mars	R01768	irreversible	Hypoxanthine (C00262)	Xanthine (C00385)	A8C75_21135; A8C75_21140	K13481; K13482	xanthine dehydrogenase [1.17.1.4]
ko00230	Bacteria	Pseudomonadota	Gammaproteobacteria	Oceanospirillales	Oceanospirillaceae	Marinobacterium	Marinobacterium sp. LSUCC0821	marl	R01768	irreversible	Hypoxanthine (C00262)	Xanthine (C00385)	HH196_03380; HH196_03385	K13482; K13481	xanthine dehydrogenase [1.17.1.4]
ko00230	Bacteria	Pseudomonadota	Gammaproteobacteria	Oceanospirillales	Oceanospirillaceae	Marinobacterium	Marinobacterium rhizophilum	mrz	R01768	irreversible	Hypoxanthine (C00262)	Xanthine (C00385)	KDW95_17680; KDW95_17685	K13482; K13481	xanthine dehydrogenase [1.17.1.4]
ko00230	Bacteria	Pseudomonadota	Gammaproteobacteria	Oceanospirillales	Oceanospirillaceae	Bacterioplanes	Bacterioplanes sanyensis	bsan	R01768	irreversible	Hypoxanthine (C00262)	Xanthine (C00385)	CHH28_01065; CHH28_01070	K13482; K13481	xanthine dehydrogenase [1.17.1.4]
ko00230	Bacteria	Pseudomonadota	Gammaproteobacteria	Oceanospirillales	Oceanospirillaceae	Neptunomonas	Neptunomonas concharum	ncu	R01768	irreversible	Hypoxanthine (C00262)	Xanthine (C00385)	F0U83_10345; F0U83_10350	K13481; K13482	xanthine dehydrogenase [1.17.1.4]
ko00230	Bacteria	Pseudomonadota	Gammaproteobacteria	Oceanospirillales	Oceanospirillaceae	Neptunomonas	Neptunomonas japonica	njp	R01768	irreversible	Hypoxanthine (C00262)	Xanthine (C00385)	NEJAP_1316; NEJAP_1317	K13482; K13481	xanthine dehydrogenase [1.17.1.4]
ko00230	Bacteria	Pseudomonadota	Gammaproteobacteria	Oceanospirillales	Oceanospirillaceae	Nitrincola	Nitrincola iocasae	nik	R01768	irreversible	Hypoxanthine (C00262)	Xanthine (C00385)	F5I99_16945; F5I99_16950	K13481; K13482	xanthine dehydrogenase [1.17.1.4]
ko00230	Bacteria	Pseudomonadota	Gammaproteobacteria	Oceanospirillales	Oceanospirillaceae	Bermanella	Bermanella marisrubri	bmar	R01768	irreversible	Hypoxanthine (C00262)	Xanthine (C00385)	HF888_05355; HF888_05360	K13481; K13482	xanthine dehydrogenase [1.17.1.4]
ko00230	Bacteria	Pseudomonadota	Gammaproteobacteria	Oceanospirillales	Oceanospirillaceae	Bacterioplanoides	Bacterioplanoides sp. SCSIO 12839	bacz	R01768	irreversible	Hypoxanthine (C00262)	Xanthine (C00385)	KFF03_02315; KFF03_02320	K13481; K13482	xanthine dehydrogenase [1.17.1.4]
ko00230	Bacteria	Pseudomonadota	Gammaproteobacteria	Oceanospirillales	Saccharospirillaceae	Gynuella	Gynuella sunshinyii	gsn	R01768	irreversible	Hypoxanthine (C00262)	Xanthine (C00385)	YC6258_00082; YC6258_00083	K13482; K13481	xanthine dehydrogenase [1.17.1.4]
ko00230	Bacteria	Pseudomonadota	Gammaproteobacteria	Oceanospirillales	Saccharospirillaceae	Reinekea	Reinekea forsetii	rfo	R01768	irreversible	Hypoxanthine (C00262)	Xanthine (C00385)	REIFOR_02793; REIFOR_02794	K13482; K13481	xanthine dehydrogenase [1.17.1.4]
ko00230	Bacteria	Pseudomonadota	Gammaproteobacteria	Oceanospirillales	Oleiphilaceae	Oleiphilus	Oleiphilus messinensis	ome	R01768	irreversible	Hypoxanthine (C00262)	Xanthine (C00385)	OLMES_3708; OLMES_3709	K13481; K13482	xanthine dehydrogenase [1.17.1.4]
ko00230	Bacteria	Pseudomonadota	Gammaproteobacteria	Oceanospirillales	Litorivicinaceae	Litorivicinus	Litorivicinus lipolyticus	llp	R01768	irreversible	Hypoxanthine (C00262)	Xanthine (C00385)	GH975_11415; GH975_11420	K13482; K13481	xanthine dehydrogenase [1.17.1.4]
ko00230	Bacteria	Pseudomonadota	Gammaproteobacteria	Oceanospirillales	Endozoicomonadaceae	Endozoicomonas	Endozoicomonas sp. SCSIO W0465	enw	R01768	irreversible	Hypoxanthine (C00262)	Xanthine (C00385)	MJO57_05700; MJO57_05705; MJO57_27780; MJO57_27785	K13479; K00087; K13481; K13482	xanthine dehydrogenase [1.17.1.4]
ko00230	Bacteria	Pseudomonadota	Gammaproteobacteria	Oceanospirillales	Endozoicomonadaceae	Endozoicomonas	Endozoicomonas euniceicola	eei	R01768	irreversible	Hypoxanthine (C00262)	Xanthine (C00385)	NX720_02120; NX720_02125	K13482; K13481	xanthine dehydrogenase [1.17.1.4]
ko00230	Bacteria	Pseudomonadota	Gammaproteobacteria	Oceanospirillales	Endozoicomonadaceae	Endozoicomonas	Endozoicomonas sp. GU-1	eng	R01768	irreversible	Hypoxanthine (C00262)	Xanthine (C00385)	O2T12_02285; O2T12_02290	K13482; K13481	xanthine dehydrogenase [1.17.1.4]
ko00230	Bacteria	Pseudomonadota	Gammaproteobacteria	Aeromonadales	Aeromonadaceae	Aeromonas	Aeromonas hydrophila	aha	R01768	irreversible	Hypoxanthine (C00262)	Xanthine (C00385)	AHA_2177; AHA_2178; AHA_2179	K00087; K13479; K13480	xanthine dehydrogenase [1.17.1.4]; [ygeU, xdhC]
ko00230	Bacteria	Pseudomonadota	Gammaproteobacteria	Aeromonadales	Aeromonadaceae	Aeromonas	Aeromonas hydrophila	ahy	R01768	irreversible	Hypoxanthine (C00262)	Xanthine (C00385)	AHML_12125; AHML_12130; AHML_12135	K13480; K13479; K00087	[ygeU, xdhC]; xanthine dehydrogenase [1.17.1.4]
ko00230	Bacteria	Pseudomonadota	Gammaproteobacteria	Aeromonadales	Aeromonadaceae	Aeromonas	Aeromonas hydrophila	ahd	R01768	irreversible	Hypoxanthine (C00262)	Xanthine (C00385)	AI20_07920; AI20_07925; AI20_07930	K00087; K13479; K13480	xanthine dehydrogenase [1.17.1.4]; [ygeU, xdhC]
ko00230	Bacteria	Pseudomonadota	Gammaproteobacteria	Aeromonadales	Aeromonadaceae	Aeromonas	Aeromonas hydrophila	ahr	R01768	irreversible	Hypoxanthine (C00262)	Xanthine (C00385)	V428_12500; V428_12505; V428_12510	K13480; K13479; K00087	[ygeU, xdhC]; xanthine dehydrogenase [1.17.1.4]
ko00230	Bacteria	Pseudomonadota	Gammaproteobacteria	Aeromonadales	Aeromonadaceae	Aeromonas	Aeromonas hydrophila	ahp	R01768	irreversible	Hypoxanthine (C00262)	Xanthine (C00385)	V429_12515; V429_12520; V429_12525	K13480; K13479; K00087	[ygeU, xdhC]; xanthine dehydrogenase [1.17.1.4]
ko00230	Bacteria	Pseudomonadota	Gammaproteobacteria	Aeromonadales	Aeromonadaceae	Aeromonas	Aeromonas hydrophila	ahj	R01768	irreversible	Hypoxanthine (C00262)	Xanthine (C00385)	V469_10545; V469_10550; V469_10555	K00087; K13479; K13480	xanthine dehydrogenase [1.17.1.4]; [ygeU, xdhC]
ko00230	Bacteria	Pseudomonadota	Gammaproteobacteria	Aeromonadales	Aeromonadaceae	Aeromonas	Aeromonas hydrophila	ahh	R01768	irreversible	Hypoxanthine (C00262)	Xanthine (C00385)	RY45_11945; RY45_11950; RY45_11955	K13480; K13479; K00087	[ygeU, xdhC]; xanthine dehydrogenase [1.17.1.4]
ko00230	Bacteria	Pseudomonadota	Gammaproteobacteria	Aeromonadales	Aeromonadaceae	Aeromonas	Aeromonas hydrophila	ahi	R01768	irreversible	Hypoxanthine (C00262)	Xanthine (C00385)	VU14_10275; VU14_10280; VU14_10285	K00087; K13479; K13480	xanthine dehydrogenase [1.17.1.4]; [ygeU, xdhC]
ko00230	Bacteria	Pseudomonadota	Gammaproteobacteria	Aeromonadales	Aeromonadaceae	Aeromonas	Aeromonas hydrophila	aaj	R01768	irreversible	Hypoxanthine (C00262)	Xanthine (C00385)	BOQ57_11750; BOQ57_11755; BOQ57_11760	K13480; K13479; K00087	[ygeU, xdhC]; xanthine dehydrogenase [1.17.1.4]
ko00230	Bacteria	Pseudomonadota	Gammaproteobacteria	Aeromonadales	Aeromonadaceae	Aeromonas	Aeromonas veronii	avr	R01768	irreversible	Hypoxanthine (C00262)	Xanthine (C00385)	B565_1863; B565_1864; B565_1865	K00087; K13479; K13480	xanthine dehydrogenase [1.17.1.4]; [ygeU, xdhC]
ko00230	Bacteria	Pseudomonadota	Gammaproteobacteria	Aeromonadales	Aeromonadaceae	Aeromonas	Aeromonas veronii	avo	R01768	irreversible	Hypoxanthine (C00262)	Xanthine (C00385)	AMS64_09025; AMS64_09030; AMS64_09035	K00087; K13479; K13480	xanthine dehydrogenase [1.17.1.4]; [ygeU, xdhC]
ko00230	Bacteria	Pseudomonadota	Gammaproteobacteria	Aeromonadales	Aeromonadaceae	Aeromonas	Aeromonas schubertii	asr	R01768	irreversible	Hypoxanthine (C00262)	Xanthine (C00385)	WL1483_142; WL1483_3263; WL1483_3611	K13480; K00087; K13479	[ygeU, xdhC]; xanthine dehydrogenase [1.17.1.4]
ko00230	Bacteria	Pseudomonadota	Gammaproteobacteria	Aeromonadales	Aeromonadaceae	Aeromonas	Aeromonas dhakensis	adh	R01768	irreversible	Hypoxanthine (C00262)	Xanthine (C00385)	CK627_14665; CK627_14670; CK627_14675	K00087; K13479; K13480	xanthine dehydrogenase [1.17.1.4]; [ygeU, xdhC]
ko00230	Bacteria	Pseudomonadota	Gammaproteobacteria	Aeromonadales	Aeromonadaceae	Aeromonas	Aeromonas sp. CU5	aem	R01768	irreversible	Hypoxanthine (C00262)	Xanthine (C00385)	CK911_06250; CK911_06255; CK911_06260	K00087; K13479; K13480	xanthine dehydrogenase [1.17.1.4]; [ygeU, xdhC]
ko00230	Bacteria	Pseudomonadota	Gammaproteobacteria	Aeromonadales	Aeromonadaceae	Aeromonas	Aeromonas allosaccharophila	aall	R01768	irreversible	Hypoxanthine (C00262)	Xanthine (C00385)	I6G90_04255; I6G90_04260; I6G90_04265	K00087; K13479; K13480	xanthine dehydrogenase [1.17.1.4]; [ygeU, xdhC]
ko00230	Bacteria	Pseudomonadota	Gammaproteobacteria	Aeromonadales	Aeromonadaceae	Aeromonas	Aeromonas jandaei	ajd	R01768	irreversible	Hypoxanthine (C00262)	Xanthine (C00385)	I6H43_21130; I6H43_21135; I6H43_21140	K00087; K13479; K13480	xanthine dehydrogenase [1.17.1.4]; [ygeU, xdhC]
ko00230	Bacteria	Pseudomonadota	Gammaproteobacteria	Aeromonadales	Aeromonadaceae	Aeromonas	Aeromonas sp. 2692-1	aej	R01768	irreversible	Hypoxanthine (C00262)	Xanthine (C00385)	E5E97_16735; E5E97_16740; E5E97_16745	K13480; K13479; K00087	[ygeU, xdhC]; xanthine dehydrogenase [1.17.1.4]
ko00230	Bacteria	Pseudomonadota	Gammaproteobacteria	Aeromonadales	Aeromonadaceae	Aeromonas	Aeromonas bestiarum	abes	R01768	irreversible	Hypoxanthine (C00262)	Xanthine (C00385)	IU367_11380; IU367_11385; IU367_11390	K13480; K13479; K00087	[ygeU, xdhC]; xanthine dehydrogenase [1.17.1.4]
ko00230	Bacteria	Pseudomonadota	Gammaproteobacteria	Aeromonadales	Aeromonadaceae	Oceanimonas	Oceanimonas sp. GK1	oce	R01768	irreversible	Hypoxanthine (C00262)	Xanthine (C00385)	GU3_15940; GU3_15945	K13482; K13481	xanthine dehydrogenase [1.17.1.4]
ko00230	Bacteria	Pseudomonadota	Gammaproteobacteria	Aeromonadales	Aeromonadaceae	Oceanisphaera	Oceanisphaera avium	ocm	R01768	irreversible	Hypoxanthine (C00262)	Xanthine (C00385)	CBP12_08575; CBP12_08580	K13482; K13481	xanthine dehydrogenase [1.17.1.4]
ko00230	Bacteria	Pseudomonadota	Gammaproteobacteria	Aeromonadales	Aeromonadaceae	Oceanisphaera	Oceanisphaera profunda	opf	R01768	irreversible	Hypoxanthine (C00262)	Xanthine (C00385)	CBP31_05430; CBP31_05435	K13482; K13481	xanthine dehydrogenase [1.17.1.4]
ko00230	Bacteria	Pseudomonadota	Gammaproteobacteria	Aeromonadales	Aeromonadaceae	Zobellella	Zobellella denitrificans	zdf	R01768	irreversible	Hypoxanthine (C00262)	Xanthine (C00385)	AN401_01730; AN401_01735	K13481; K13482	xanthine dehydrogenase [1.17.1.4]
ko00230	Bacteria	Pseudomonadota	Gammaproteobacteria	Acidiferrobacterales	Acidiferrobacteraceae	Acidiferrobacter	Acidiferrobacter thiooxydans	aty	R01768	irreversible	Hypoxanthine (C00262)	Xanthine (C00385)	A9R16_003765	K13479	xanthine dehydrogenase [1.17.1.4]
ko00230	Bacteria	Pseudomonadota	Gammaproteobacteria	unclassified Gammaproteobacteria order	unclassified Gammaproteobacteria family	Candidatus Pseudothioglobus	Candidatus Pseudothioglobus singularis	tsn	R01768	irreversible	Hypoxanthine (C00262)	Xanthine (C00385)	W908_05305	K13481	xanthine dehydrogenase [1.17.1.4]
ko00230	Bacteria	Pseudomonadota	Gammaproteobacteria	unclassified Gammaproteobacteria order	unclassified Gammaproteobacteria family	Candidatus Thioglobus	Candidatus Thioglobus sp. NP1	thin	R01768	irreversible	Hypoxanthine (C00262)	Xanthine (C00385)	CRN91_05180; CRN91_05185	K13481; K13482	xanthine dehydrogenase [1.17.1.4]
ko00230	Bacteria	Pseudomonadota	Gammaproteobacteria	unclassified Gammaproteobacteria order	unclassified Gammaproteobacteria family	Pseudohongiella	Pseudohongiella spirulinae	pspi	R01768	irreversible	Hypoxanthine (C00262)	Xanthine (C00385)	PS2015_2207; PS2015_2208	K00087; K11178	xanthine dehydrogenase [1.17.1.4]
ko00230	Bacteria	Pseudomonadota	Betaproteobacteria	Neisseriales	Neisseriaceae	Vitreoscilla	Vitreoscilla filiformis	vff	R01768	irreversible	Hypoxanthine (C00262)	Xanthine (C00385)	VITFI_CDS0150; VITFI_CDS0151	K13481; K13482	xanthine dehydrogenase [1.17.1.4]
ko00230	Bacteria	Pseudomonadota	Betaproteobacteria	Neisseriales	Neisseriaceae	Uruburuella	Uruburuella testudinis	ute	R01768	irreversible	Hypoxanthine (C00262)	Xanthine (C00385)	LVJ83_09625; LVJ83_09630	K13481; K13482	xanthine dehydrogenase [1.17.1.4]
ko00230	Bacteria	Pseudomonadota	Betaproteobacteria	Neisseriales	Chromobacteriaceae	Pseudogulbenkiania	Pseudogulbenkiania sp. NH8B	pse	R01768	irreversible	Hypoxanthine (C00262)	Xanthine (C00385)	NH8B_0243; NH8B_0244	K13482; K13481	xanthine dehydrogenase [1.17.1.4]
ko00230	Bacteria	Pseudomonadota	Betaproteobacteria	Neisseriales	Chromobacteriaceae	Aquaspirillum	Aquaspirillum sp. LM1	aql	R01768	irreversible	Hypoxanthine (C00262)	Xanthine (C00385)	BXU06_13575; BXU06_13580	K13481; K13482	xanthine dehydrogenase [1.17.1.4]
ko00230	Bacteria	Pseudomonadota	Betaproteobacteria	Burkholderiales	Burkholderiaceae	Ralstonia	Ralstonia pseudosolanacearum	rso	R01768	irreversible	Hypoxanthine (C00262)	Xanthine (C00385)	RSc2095; RSc2096	K13481; K13482	xanthine dehydrogenase [1.17.1.4]
ko00230	Bacteria	Pseudomonadota	Betaproteobacteria	Burkholderiales	Burkholderiaceae	Ralstonia	Ralstonia pseudosolanacearum	rse	R01768	irreversible	Hypoxanthine (C00262)	Xanthine (C00385)	F504_2048; F504_2049	K13481; K13482	xanthine dehydrogenase [1.17.1.4]
ko00230	Bacteria	Pseudomonadota	Betaproteobacteria	Burkholderiales	Burkholderiaceae	Ralstonia	Ralstonia pseudosolanacearum	rpu	R01768	irreversible	Hypoxanthine (C00262)	Xanthine (C00385)	CDC45_10690; CDC45_10695	K13481; K13482	xanthine dehydrogenase [1.17.1.4]
ko00230	Bacteria	Pseudomonadota	Betaproteobacteria	Burkholderiales	Burkholderiaceae	Ralstonia	Ralstonia solanacearum	rsc	R01768	irreversible	Hypoxanthine (C00262)	Xanthine (C00385)	RCFBP_11293; RCFBP_11294	K13482; K13481	xanthine dehydrogenase [1.17.1.4]
ko00230	Bacteria	Pseudomonadota	Betaproteobacteria	Burkholderiales	Burkholderiaceae	Ralstonia	Ralstonia solanacearum	rsl	R01768	irreversible	Hypoxanthine (C00262)	Xanthine (C00385)	RPSI07_1333; RPSI07_1334	K13482; K13481	xanthine dehydrogenase [1.17.1.4]
ko00230	Bacteria	Pseudomonadota	Betaproteobacteria	Burkholderiales	Burkholderiaceae	Ralstonia	Ralstonia solanacearum	rsn	R01768	irreversible	Hypoxanthine (C00262)	Xanthine (C00385)	RSPO_c01337; RSPO_c01338	K13482; K13481	xanthine dehydrogenase [1.17.1.4]
ko00230	Bacteria	Pseudomonadota	Betaproteobacteria	Burkholderiales	Burkholderiaceae	Ralstonia	Ralstonia solanacearum	rsm	R01768	irreversible	Hypoxanthine (C00262)	Xanthine (C00385)	CMR15_11281; CMR15_11282	K13482; K13481	xanthine dehydrogenase [1.17.1.4]
ko00230	Bacteria	Pseudomonadota	Betaproteobacteria	Burkholderiales	Burkholderiaceae	Ralstonia	Ralstonia solanacearum	rsy	R01768	irreversible	Hypoxanthine (C00262)	Xanthine (C00385)	RSUY_13360; RSUY_13370	K13482; K13481	xanthine dehydrogenase [1.17.1.4]
ko00230	Bacteria	Pseudomonadota	Betaproteobacteria	Burkholderiales	Burkholderiaceae	Ralstonia	Ralstonia pickettii	rpi	R01768	irreversible	Hypoxanthine (C00262)	Xanthine (C00385)	Rpic_2246; Rpic_2247; Rpic_3374; Rpic_3375; Rpic_3376	K13481; K13482; K11177; K11178; K13483	xanthine dehydrogenase [1.17.1.4]; [yagT]
ko00230	Bacteria	Pseudomonadota	Betaproteobacteria	Burkholderiales	Burkholderiaceae	Ralstonia	Ralstonia pickettii	rpf	R01768	irreversible	Hypoxanthine (C00262)	Xanthine (C00385)	Rpic12D_1922; Rpic12D_1923; Rpic12D_3027; Rpic12D_3028; Rpic12D_3029	K13481; K13482; K11177; K11178; K13483	xanthine dehydrogenase [1.17.1.4]; [yagT]
ko00230	Bacteria	Pseudomonadota	Betaproteobacteria	Burkholderiales	Burkholderiaceae	Ralstonia	Ralstonia pickettii	rpj	R01768	irreversible	Hypoxanthine (C00262)	Xanthine (C00385)	N234_04755; N234_04760; N234_10290; N234_10295; N234_10300; N234_10485; N234_10490; N234_10495; N234_28725; N234_28730; N234_28735	K13482; K13481; K11178; K13483; K11177	xanthine dehydrogenase [1.17.1.4]; [yagT]
ko00230	Bacteria	Pseudomonadota	Betaproteobacteria	Burkholderiales	Burkholderiaceae	Ralstonia	Ralstonia mannitolilytica	rmn	R01768	irreversible	Hypoxanthine (C00262)	Xanthine (C00385)	TK49_01385; TK49_01390; TK49_01395; TK49_13995; TK49_14000	K11177; K11178; K13483; K13481; K13482	xanthine dehydrogenase [1.17.1.4]; [yagT]
ko00230	Bacteria	Pseudomonadota	Betaproteobacteria	Burkholderiales	Burkholderiaceae	Ralstonia	Ralstonia insidiosa	rin	R01768	irreversible	Hypoxanthine (C00262)	Xanthine (C00385)	ACS15_1066; ACS15_1067	K13482; K13481	xanthine dehydrogenase [1.17.1.4]
ko00230	Bacteria	Pseudomonadota	Betaproteobacteria	Burkholderiales	Burkholderiaceae	Ralstonia	Ralstonia syzygii	rsg	R01768	irreversible	Hypoxanthine (C00262)	Xanthine (C00385)	JK151_16550; JK151_16555	K13481; K13482	xanthine dehydrogenase [1.17.1.4]
ko00230	Bacteria	Pseudomonadota	Betaproteobacteria	Burkholderiales	Burkholderiaceae	Ralstonia	Ralstonia wenshanensis	rwe	R01768	irreversible	Hypoxanthine (C00262)	Xanthine (C00385)	KOL96_17515; KOL96_17520; KOL96_22370; KOL96_22375; KOL96_22380	K13481; K13482; K11177; K11178; K13483	xanthine dehydrogenase [1.17.1.4]; [yagT]
ko00230	Bacteria	Pseudomonadota	Betaproteobacteria	Burkholderiales	Burkholderiaceae	Ralstonia	Ralstonia nicotianae	rnc	R01768	irreversible	Hypoxanthine (C00262)	Xanthine (C00385)	GO999_06395; GO999_06400	K13482; K13481	xanthine dehydrogenase [1.17.1.4]
ko00230	Bacteria	Pseudomonadota	Betaproteobacteria	Burkholderiales	Burkholderiaceae	Cupriavidus	Cupriavidus necator	reh	R01768	irreversible	Hypoxanthine (C00262)	Xanthine (C00385)	H16_A1016; H16_A1017; H16_A3371; H16_B1896; H16_B1897; H16_B1898	K13482; K13481; K00087; K13483; K11178; K11177	xanthine dehydrogenase [1.17.1.4]; [yagT]
ko00230	Bacteria	Pseudomonadota	Betaproteobacteria	Burkholderiales	Burkholderiaceae	Cupriavidus	Cupriavidus necator	cnc	R01768	irreversible	Hypoxanthine (C00262)	Xanthine (C00385)	CNE_1c09590; CNE_1c09600; CNE_2c10370; CNE_2c10380; CNE_2c10390	K13482; K13481; K11177; K11178; K13483	xanthine dehydrogenase [1.17.1.4]; [yagT]
ko00230	Bacteria	Pseudomonadota	Betaproteobacteria	Burkholderiales	Burkholderiaceae	Cupriavidus	Cupriavidus necator	cuh	R01768	irreversible	Hypoxanthine (C00262)	Xanthine (C00385)	BJN34_05355; BJN34_05360; BJN34_18055	K13482; K13481; K00087	xanthine dehydrogenase [1.17.1.4]
ko00230	Bacteria	Pseudomonadota	Betaproteobacteria	Burkholderiales	Burkholderiaceae	Cupriavidus	Cupriavidus pinatubonensis	reu	R01768	irreversible	Hypoxanthine (C00262)	Xanthine (C00385)	Reut_A2425; Reut_A2426; Reut_A3076; Reut_B4505; Reut_B4506; Reut_B4507	K13481; K13482; K00087; K13483; K11178; K11177	xanthine dehydrogenase [1.17.1.4]; [yagT]
ko00230	Bacteria	Pseudomonadota	Betaproteobacteria	Burkholderiales	Burkholderiaceae	Cupriavidus	Cupriavidus metallidurans	rme	R01768	irreversible	Hypoxanthine (C00262)	Xanthine (C00385)	Rmet_0892; Rmet_0893	K13482; K13481	xanthine dehydrogenase [1.17.1.4]
ko00230	Bacteria	Pseudomonadota	Betaproteobacteria	Burkholderiales	Burkholderiaceae	Cupriavidus	Cupriavidus taiwanensis	cti	R01768	irreversible	Hypoxanthine (C00262)	Xanthine (C00385)	RALTA_A1000; RALTA_A1001; RALTA_A2830; RALTA_B0866; RALTA_B0867; RALTA_B0868; RALTA_B0900; RALTA_B0901; RALTA_B0902	K13482; K13481; K00087; K13483; K11178; K11177	xanthine dehydrogenase [1.17.1.4]; [yagT]
ko00230	Bacteria	Pseudomonadota	Betaproteobacteria	Burkholderiales	Burkholderiaceae	Cupriavidus	Cupriavidus basilensis	cbw	R01768	irreversible	Hypoxanthine (C00262)	Xanthine (C00385)	RR42_m1103; RR42_m1104	K13482; K13481	xanthine dehydrogenase [1.17.1.4]
ko00230	Bacteria	Pseudomonadota	Betaproteobacteria	Burkholderiales	Burkholderiaceae	Cupriavidus	Cupriavidus gilardii	cgd	R01768	irreversible	Hypoxanthine (C00262)	Xanthine (C00385)	CR3_0827; CR3_0828; CR3_3147; CR3_3148; CR3_3149; CR3_3751; CR3_3752; CR3_3753; CR3_4227; CR3_4228	K13482; K13481; K11177; K11178; K13483	xanthine dehydrogenase [1.17.1.4]; [yagT]
ko00230	Bacteria	Pseudomonadota	Betaproteobacteria	Burkholderiales	Burkholderiaceae	Cupriavidus	Cupriavidus sp. USMAHM13	ccup	R01768	irreversible	Hypoxanthine (C00262)	Xanthine (C00385)	BKK81_07775; BKK81_07780	K13482; K13481	xanthine dehydrogenase [1.17.1.4]
ko00230	Bacteria	Pseudomonadota	Betaproteobacteria	Burkholderiales	Burkholderiaceae	Cupriavidus	Cupriavidus malaysiensis	cup	R01768	irreversible	Hypoxanthine (C00262)	Xanthine (C00385)	BKK80_07075; BKK80_07080	K13482; K13481	xanthine dehydrogenase [1.17.1.4]
ko00230	Bacteria	Pseudomonadota	Betaproteobacteria	Burkholderiales	Burkholderiaceae	Cupriavidus	Cupriavidus sp. USMAA2-4	cuu	R01768	irreversible	Hypoxanthine (C00262)	Xanthine (C00385)	BKK79_05065; BKK79_05070	K13481; K13482	xanthine dehydrogenase [1.17.1.4]
ko00230	Bacteria	Pseudomonadota	Betaproteobacteria	Burkholderiales	Burkholderiaceae	Cupriavidus	Cupriavidus pauculus	cpau	R01768	irreversible	Hypoxanthine (C00262)	Xanthine (C00385)	EHF44_17905; EHF44_17910; EHF44_21430; EHF44_21435; EHF44_21440; EHF44_22870; EHF44_22875; EHF44_22880; EHF44_25985; EHF44_25990; EHF44_25995	K13481; K13482; K13483; K11178; K11177	xanthine dehydrogenase [1.17.1.4]; [yagT]
ko00230	Bacteria	Pseudomonadota	Betaproteobacteria	Burkholderiales	Burkholderiaceae	Cupriavidus	Cupriavidus oxalaticus	cox	R01768	irreversible	Hypoxanthine (C00262)	Xanthine (C00385)	E0W60_10310; E0W60_10315; E0W60_10320; E0W60_15300; E0W60_15305	K11177; K11178; K13483; K13482; K13481	xanthine dehydrogenase [1.17.1.4]; [yagT]
ko00230	Bacteria	Pseudomonadota	Betaproteobacteria	Burkholderiales	Burkholderiaceae	Cupriavidus	Cupriavidus campinensis	ccam	R01768	irreversible	Hypoxanthine (C00262)	Xanthine (C00385)	M5D45_04425; M5D45_04430; M5D45_25390; M5D45_25395; M5D45_25400; M5D45_25485; M5D45_25490; M5D45_25495; M5D45_27585; M5D45_27590; M5D45_27595; M5D45_28680	K13482; K13481; K13483; K11178; K11177; K00087	xanthine dehydrogenase [1.17.1.4]; [yagT]
ko00230	Bacteria	Pseudomonadota	Betaproteobacteria	Burkholderiales	Burkholderiaceae	Cupriavidus	Cupriavidus cauae	ccax	R01768	irreversible	Hypoxanthine (C00262)	Xanthine (C00385)	KZ686_08430; KZ686_08435; KZ686_21700; KZ686_21705; KZ686_21710; KZ686_25270; KZ686_25275; KZ686_25280	K13482; K13481; K11177; K11178; K13483	xanthine dehydrogenase [1.17.1.4]; [yagT]
ko00230	Bacteria	Pseudomonadota	Betaproteobacteria	Burkholderiales	Burkholderiaceae	Cupriavidus	Cupriavidus sp. KK10	cuk	R01768	irreversible	Hypoxanthine (C00262)	Xanthine (C00385)	KB879_05045; KB879_05050; KB879_10165; KB879_10170; KB879_10175; KB879_29170	K13482; K13481; K11177; K11178; K13483; K00087	xanthine dehydrogenase [1.17.1.4]; [yagT]
ko00230	Bacteria	Pseudomonadota	Betaproteobacteria	Burkholderiales	Burkholderiaceae	Burkholderia	Burkholderia mallei	bma	R01768	irreversible	Hypoxanthine (C00262)	Xanthine (C00385)	BMA2041; BMA2042	K13482; K13481	xanthine dehydrogenase [1.17.1.4]
ko00230	Bacteria	Pseudomonadota	Betaproteobacteria	Burkholderiales	Burkholderiaceae	Burkholderia	Burkholderia mallei	bmv	R01768	irreversible	Hypoxanthine (C00262)	Xanthine (C00385)	BMASAVP1_A0871; BMASAVP1_A0872	K13481; K13482	xanthine dehydrogenase [1.17.1.4]
ko00230	Bacteria	Pseudomonadota	Betaproteobacteria	Burkholderiales	Burkholderiaceae	Burkholderia	Burkholderia mallei	bml	R01768	irreversible	Hypoxanthine (C00262)	Xanthine (C00385)	BMA10229_A2705; BMA10229_A2706	K13481; K13482	xanthine dehydrogenase [1.17.1.4]
ko00230	Bacteria	Pseudomonadota	Betaproteobacteria	Burkholderiales	Burkholderiaceae	Burkholderia	Burkholderia mallei	bmn	R01768	irreversible	Hypoxanthine (C00262)	Xanthine (C00385)	BMA10247_1904; BMA10247_1905	K13482; K13481	xanthine dehydrogenase [1.17.1.4]
ko00230	Bacteria	Pseudomonadota	Betaproteobacteria	Burkholderiales	Burkholderiaceae	Burkholderia	Burkholderia mallei	bmal	R01768	irreversible	Hypoxanthine (C00262)	Xanthine (C00385)	DM55_2410; DM55_2411	K13481; K13482	xanthine dehydrogenase [1.17.1.4]
ko00230	Bacteria	Pseudomonadota	Betaproteobacteria	Burkholderiales	Burkholderiaceae	Burkholderia	Burkholderia mallei	bmae	R01768	irreversible	Hypoxanthine (C00262)	Xanthine (C00385)	DM78_2611; DM78_2612	K13482; K13481	xanthine dehydrogenase [1.17.1.4]
ko00230	Bacteria	Pseudomonadota	Betaproteobacteria	Burkholderiales	Burkholderiaceae	Burkholderia	Burkholderia mallei	bmaq	R01768	irreversible	Hypoxanthine (C00262)	Xanthine (C00385)	DM76_2395; DM76_2396	K13481; K13482	xanthine dehydrogenase [1.17.1.4]
ko00230	Bacteria	Pseudomonadota	Betaproteobacteria	Burkholderiales	Burkholderiaceae	Burkholderia	Burkholderia mallei	bmai	R01768	irreversible	Hypoxanthine (C00262)	Xanthine (C00385)	DM57_832; DM57_833	K13482; K13481	xanthine dehydrogenase [1.17.1.4]
ko00230	Bacteria	Pseudomonadota	Betaproteobacteria	Burkholderiales	Burkholderiaceae	Burkholderia	Burkholderia mallei	bmaf	R01768	irreversible	Hypoxanthine (C00262)	Xanthine (C00385)	DM51_1702; DM51_1703	K13482; K13481	xanthine dehydrogenase [1.17.1.4]
ko00230	Bacteria	Pseudomonadota	Betaproteobacteria	Burkholderiales	Burkholderiaceae	Burkholderia	Burkholderia mallei	bmaz	R01768	irreversible	Hypoxanthine (C00262)	Xanthine (C00385)	BM44_1307; BM44_1308	K13481; K13482	xanthine dehydrogenase [1.17.1.4]
ko00230	Bacteria	Pseudomonadota	Betaproteobacteria	Burkholderiales	Burkholderiaceae	Burkholderia	Burkholderia mallei	bmab	R01768	irreversible	Hypoxanthine (C00262)	Xanthine (C00385)	BM45_869; BM45_870	K13481; K13482	xanthine dehydrogenase [1.17.1.4]
ko00230	Bacteria	Pseudomonadota	Betaproteobacteria	Burkholderiales	Burkholderiaceae	Burkholderia	Burkholderia pseudomallei	bps	R01768	irreversible	Hypoxanthine (C00262)	Xanthine (C00385)	BPSL2727; BPSL2728	K13482; K13481	xanthine dehydrogenase [1.17.1.4]
ko00230	Bacteria	Pseudomonadota	Betaproteobacteria	Burkholderiales	Burkholderiaceae	Burkholderia	Burkholderia pseudomallei	bpm	R01768	irreversible	Hypoxanthine (C00262)	Xanthine (C00385)	BURPS1710b_3213; BURPS1710b_3215	K13482; K13481	xanthine dehydrogenase [1.17.1.4]
ko00230	Bacteria	Pseudomonadota	Betaproteobacteria	Burkholderiales	Burkholderiaceae	Burkholderia	Burkholderia pseudomallei	bpl	R01768	irreversible	Hypoxanthine (C00262)	Xanthine (C00385)	BURPS1106A_3198; BURPS1106A_3199	K13482; K13481	xanthine dehydrogenase [1.17.1.4]
ko00230	Bacteria	Pseudomonadota	Betaproteobacteria	Burkholderiales	Burkholderiaceae	Burkholderia	Burkholderia pseudomallei	bpd	R01768	irreversible	Hypoxanthine (C00262)	Xanthine (C00385)	BURPS668_3159; BURPS668_3160	K13482; K13481	xanthine dehydrogenase [1.17.1.4]
ko00230	Bacteria	Pseudomonadota	Betaproteobacteria	Burkholderiales	Burkholderiaceae	Burkholderia	Burkholderia pseudomallei	bpr	R01768	irreversible	Hypoxanthine (C00262)	Xanthine (C00385)	GBP346_A3339; GBP346_A3340	K13482; K13481	xanthine dehydrogenase [1.17.1.4]
ko00230	Bacteria	Pseudomonadota	Betaproteobacteria	Burkholderiales	Burkholderiaceae	Burkholderia	Burkholderia pseudomallei	bpse	R01768	irreversible	Hypoxanthine (C00262)	Xanthine (C00385)	BDL_2718; BDL_2719	K13481; K13482	xanthine dehydrogenase [1.17.1.4]
ko00230	Bacteria	Pseudomonadota	Betaproteobacteria	Burkholderiales	Burkholderiaceae	Burkholderia	Burkholderia pseudomallei	bpsm	R01768	irreversible	Hypoxanthine (C00262)	Xanthine (C00385)	BBQ_584; BBQ_585	K13481; K13482	xanthine dehydrogenase [1.17.1.4]
ko00230	Bacteria	Pseudomonadota	Betaproteobacteria	Burkholderiales	Burkholderiaceae	Burkholderia	Burkholderia pseudomallei	bpsu	R01768	irreversible	Hypoxanthine (C00262)	Xanthine (C00385)	BBN_712; BBN_713	K13481; K13482	xanthine dehydrogenase [1.17.1.4]
ko00230	Bacteria	Pseudomonadota	Betaproteobacteria	Burkholderiales	Burkholderiaceae	Burkholderia	Burkholderia pseudomallei	bpsd	R01768	irreversible	Hypoxanthine (C00262)	Xanthine (C00385)	BBX_1118	K13482	xanthine dehydrogenase [1.17.1.4]
ko00230	Bacteria	Pseudomonadota	Betaproteobacteria	Burkholderiales	Burkholderiaceae	Burkholderia	Burkholderia pseudomallei	bpz	R01768	irreversible	Hypoxanthine (C00262)	Xanthine (C00385)	BP1026B_I0587; BP1026B_I0588	K13481; K13482	xanthine dehydrogenase [1.17.1.4]
ko00230	Bacteria	Pseudomonadota	Betaproteobacteria	Burkholderiales	Burkholderiaceae	Burkholderia	Burkholderia pseudomallei	bpq	R01768	irreversible	Hypoxanthine (C00262)	Xanthine (C00385)	BPC006_I3240; BPC006_I3241	K13482; K13481	xanthine dehydrogenase [1.17.1.4]
ko00230	Bacteria	Pseudomonadota	Betaproteobacteria	Burkholderiales	Burkholderiaceae	Burkholderia	Burkholderia pseudomallei	bpk	R01768	irreversible	Hypoxanthine (C00262)	Xanthine (C00385)	BBK_2205; BBK_2206	K13481; K13482	xanthine dehydrogenase [1.17.1.4]
ko00230	Bacteria	Pseudomonadota	Betaproteobacteria	Burkholderiales	Burkholderiaceae	Burkholderia	Burkholderia pseudomallei	bpsh	R01768	irreversible	Hypoxanthine (C00262)	Xanthine (C00385)	DR55_1791; DR55_1792	K13481; K13482	xanthine dehydrogenase [1.17.1.4]
ko00230	Bacteria	Pseudomonadota	Betaproteobacteria	Burkholderiales	Burkholderiaceae	Burkholderia	Burkholderia pseudomallei	bpsa	R01768	irreversible	Hypoxanthine (C00262)	Xanthine (C00385)	BBU_2836; BBU_2837	K13481; K13482	xanthine dehydrogenase [1.17.1.4]
ko00230	Bacteria	Pseudomonadota	Betaproteobacteria	Burkholderiales	Burkholderiaceae	Burkholderia	Burkholderia pseudomallei	bpso	R01768	irreversible	Hypoxanthine (C00262)	Xanthine (C00385)	X996_1432; X996_1433	K13481; K13482	xanthine dehydrogenase [1.17.1.4]
ko00230	Bacteria	Pseudomonadota	Betaproteobacteria	Burkholderiales	Burkholderiaceae	Burkholderia	Burkholderia pseudomallei	but	R01768	irreversible	Hypoxanthine (C00262)	Xanthine (C00385)	X994_3431; X994_3432	K13481; K13482	xanthine dehydrogenase [1.17.1.4]
ko00230	Bacteria	Pseudomonadota	Betaproteobacteria	Burkholderiales	Burkholderiaceae	Burkholderia	Burkholderia thailandensis	bte	R01768	irreversible	Hypoxanthine (C00262)	Xanthine (C00385)	BTH_I1408; BTH_I1409	K13481; K13482	xanthine dehydrogenase [1.17.1.4]
ko00230	Bacteria	Pseudomonadota	Betaproteobacteria	Burkholderiales	Burkholderiaceae	Burkholderia	Burkholderia thailandensis	btq	R01768	irreversible	Hypoxanthine (C00262)	Xanthine (C00385)	BTQ_2523; BTQ_2524	K13482; K13481	xanthine dehydrogenase [1.17.1.4]
ko00230	Bacteria	Pseudomonadota	Betaproteobacteria	Burkholderiales	Burkholderiaceae	Burkholderia	Burkholderia thailandensis	btj	R01768	irreversible	Hypoxanthine (C00262)	Xanthine (C00385)	BTJ_3170; BTJ_3171	K13481; K13482	xanthine dehydrogenase [1.17.1.4]
ko00230	Bacteria	Pseudomonadota	Betaproteobacteria	Burkholderiales	Burkholderiaceae	Burkholderia	Burkholderia thailandensis	btz	R01768	irreversible	Hypoxanthine (C00262)	Xanthine (C00385)	BTL_1101; BTL_1102	K13481; K13482	xanthine dehydrogenase [1.17.1.4]
ko00230	Bacteria	Pseudomonadota	Betaproteobacteria	Burkholderiales	Burkholderiaceae	Burkholderia	Burkholderia thailandensis	btd	R01768	irreversible	Hypoxanthine (C00262)	Xanthine (C00385)	BTI_876; BTI_877	K13481; K13482	xanthine dehydrogenase [1.17.1.4]
ko00230	Bacteria	Pseudomonadota	Betaproteobacteria	Burkholderiales	Burkholderiaceae	Burkholderia	Burkholderia thailandensis	btv	R01768	irreversible	Hypoxanthine (C00262)	Xanthine (C00385)	BTHA_1193; BTHA_1194	K13481; K13482	xanthine dehydrogenase [1.17.1.4]
ko00230	Bacteria	Pseudomonadota	Betaproteobacteria	Burkholderiales	Burkholderiaceae	Burkholderia	Burkholderia thailandensis	bthe	R01768	irreversible	Hypoxanthine (C00262)	Xanthine (C00385)	BTN_286; BTN_287	K13482; K13481	xanthine dehydrogenase [1.17.1.4]
ko00230	Bacteria	Pseudomonadota	Betaproteobacteria	Burkholderiales	Burkholderiaceae	Burkholderia	Burkholderia thailandensis	bthm	R01768	irreversible	Hypoxanthine (C00262)	Xanthine (C00385)	BTRA_1309; BTRA_1310	K13481; K13482	xanthine dehydrogenase [1.17.1.4]
ko00230	Bacteria	Pseudomonadota	Betaproteobacteria	Burkholderiales	Burkholderiaceae	Burkholderia	Burkholderia thailandensis	btha	R01768	irreversible	Hypoxanthine (C00262)	Xanthine (C00385)	DR62_452; DR62_453	K13482; K13481	xanthine dehydrogenase [1.17.1.4]
ko00230	Bacteria	Pseudomonadota	Betaproteobacteria	Burkholderiales	Burkholderiaceae	Burkholderia	Burkholderia thailandensis	bthl	R01768	irreversible	Hypoxanthine (C00262)	Xanthine (C00385)	BG87_1298; BG87_1299	K13481; K13482	xanthine dehydrogenase [1.17.1.4]
ko00230	Bacteria	Pseudomonadota	Betaproteobacteria	Burkholderiales	Burkholderiaceae	Burkholderia	Burkholderia oklahomensis	bok	R01768	irreversible	Hypoxanthine (C00262)	Xanthine (C00385)	DM82_2393; DM82_2394	K13482; K13481	xanthine dehydrogenase [1.17.1.4]
ko00230	Bacteria	Pseudomonadota	Betaproteobacteria	Burkholderiales	Burkholderiaceae	Burkholderia	Burkholderia oklahomensis	boc	R01768	irreversible	Hypoxanthine (C00262)	Xanthine (C00385)	BG90_2339; BG90_2340	K13481; K13482	xanthine dehydrogenase [1.17.1.4]
ko00230	Bacteria	Pseudomonadota	Betaproteobacteria	Burkholderiales	Burkholderiaceae	Burkholderia	Burkholderia mayonis	buu	R01768	irreversible	Hypoxanthine (C00262)	Xanthine (C00385)	WS70_13905; WS70_13910	K13482; K13481	xanthine dehydrogenase [1.17.1.4]
ko00230	Bacteria	Pseudomonadota	Betaproteobacteria	Burkholderiales	Burkholderiaceae	Burkholderia	Burkholderia savannae	bsav	R01768	irreversible	Hypoxanthine (C00262)	Xanthine (C00385)	WS86_04620; WS86_04625	K13481; K13482	xanthine dehydrogenase [1.17.1.4]
ko00230	Bacteria	Pseudomonadota	Betaproteobacteria	Burkholderiales	Burkholderiaceae	Burkholderia	Burkholderia humptydooensis	bhg	R01768	irreversible	Hypoxanthine (C00262)	Xanthine (C00385)	I6G56_16295	K13481	xanthine dehydrogenase [1.17.1.4]
ko00230	Bacteria	Pseudomonadota	Betaproteobacteria	Burkholderiales	Burkholderiaceae	Burkholderia	Burkholderia vietnamiensis	bvi	R01768	irreversible	Hypoxanthine (C00262)	Xanthine (C00385)	Bcep1808_0769; Bcep1808_0770; Bcep1808_3040; Bcep1808_3041; Bcep1808_3042	K13481; K13482; K11177; K11178; K13483	xanthine dehydrogenase [1.17.1.4]; [yagT]
ko00230	Bacteria	Pseudomonadota	Betaproteobacteria	Burkholderiales	Burkholderiaceae	Burkholderia	Burkholderia vietnamiensis	bve	R01768	irreversible	Hypoxanthine (C00262)	Xanthine (C00385)	AK36_36; AK36_37; AK36_958; AK36_959; AK36_960	K13482; K13481; K13483; K11178; K11177	xanthine dehydrogenase [1.17.1.4]; [yagT]
ko00230	Bacteria	Pseudomonadota	Betaproteobacteria	Burkholderiales	Burkholderiaceae	Burkholderia	Burkholderia lata	bur	R01768	irreversible	Hypoxanthine (C00262)	Xanthine (C00385)	Bcep18194_A3924; Bcep18194_A3925	K13481; K13482	xanthine dehydrogenase [1.17.1.4]
ko00230	Bacteria	Pseudomonadota	Betaproteobacteria	Burkholderiales	Burkholderiaceae	Burkholderia	Burkholderia orbicola	bcm	R01768	irreversible	Hypoxanthine (C00262)	Xanthine (C00385)	Bcenmc03_0804; Bcenmc03_0805; Bcenmc03_2974; Bcenmc03_2975; Bcenmc03_2976; Bcenmc03_5886	K13481; K13482; K11177; K11178; K13483	xanthine dehydrogenase [1.17.1.4]; [yagT]
ko00230	Bacteria	Pseudomonadota	Betaproteobacteria	Burkholderiales	Burkholderiaceae	Burkholderia	Burkholderia cenocepacia	bch	R01768	irreversible	Hypoxanthine (C00262)	Xanthine (C00385)	Bcen2424_0832; Bcen2424_0833; Bcen2424_2953; Bcen2424_2954; Bcen2424_2955; Bcen2424_4419	K13481; K13482; K11177; K11178; K13483	xanthine dehydrogenase [1.17.1.4]; [yagT]
ko00230	Bacteria	Pseudomonadota	Betaproteobacteria	Burkholderiales	Burkholderiaceae	Burkholderia	Burkholderia cenocepacia	bcj	R01768	irreversible	Hypoxanthine (C00262)	Xanthine (C00385)	BCAL0635; BCAL0636; BCAL0637; BCAL3172; BCAL3173; BCAM1552	K13483; K11178; K11177; K13482; K13481	[yagT]; xanthine dehydrogenase [1.17.1.4]
ko00230	Bacteria	Pseudomonadota	Betaproteobacteria	Burkholderiales	Burkholderiaceae	Burkholderia	Burkholderia cenocepacia	bcen	R01768	irreversible	Hypoxanthine (C00262)	Xanthine (C00385)	DM39_3047; DM39_3048; DM39_3049; DM39_3444; DM39_643; DM39_644	K11177; K11178; K13483; K13481; K13482	xanthine dehydrogenase [1.17.1.4]; [yagT]
ko00230	Bacteria	Pseudomonadota	Betaproteobacteria	Burkholderiales	Burkholderiaceae	Burkholderia	Burkholderia cenocepacia	bcew	R01768	irreversible	Hypoxanthine (C00262)	Xanthine (C00385)	DM40_1497; DM40_1498; DM40_4445; DM40_5294; DM40_551; DM40_552; DM40_553	K13481; K13482; K13483; K13479; K11177; K11178	xanthine dehydrogenase [1.17.1.4]; [yagT]
ko00230	Bacteria	Pseudomonadota	Betaproteobacteria	Burkholderiales	Burkholderiaceae	Burkholderia	Burkholderia cenocepacia	bceo	R01768	irreversible	Hypoxanthine (C00262)	Xanthine (C00385)	I35_0688; I35_0689; I35_3027; I35_3028; I35_3029; I35_5407	K13481; K13482; K11177; K11178; K13483	xanthine dehydrogenase [1.17.1.4]; [yagT]
ko00230	Bacteria	Pseudomonadota	Betaproteobacteria	Burkholderiales	Burkholderiaceae	Burkholderia	Burkholderia ambifaria	bam	R01768	irreversible	Hypoxanthine (C00262)	Xanthine (C00385)	Bamb_0711; Bamb_0712; Bamb_2999; Bamb_3000; Bamb_3001; Bamb_3852; Bamb_5750	K13481; K13482; K11177; K11178; K13483; K13479	xanthine dehydrogenase [1.17.1.4]; [yagT]
ko00230	Bacteria	Pseudomonadota	Betaproteobacteria	Burkholderiales	Burkholderiaceae	Burkholderia	Burkholderia ambifaria	bac	R01768	irreversible	Hypoxanthine (C00262)	Xanthine (C00385)	BamMC406_0728; BamMC406_0729; BamMC406_2862; BamMC406_2863; BamMC406_2864; BamMC406_4313; BamMC406_5517	K13481; K13482; K11177; K11178; K13483; K13479	xanthine dehydrogenase [1.17.1.4]; [yagT]
ko00230	Bacteria	Pseudomonadota	Betaproteobacteria	Burkholderiales	Burkholderiaceae	Burkholderia	Burkholderia multivorans	bmj	R01768	irreversible	Hypoxanthine (C00262)	Xanthine (C00385)	BMULJ_00285; BMULJ_00286; BMULJ_00287; BMULJ_00686; BMULJ_00687; BMULJ_04305	K13483; K11178; K11177; K13481; K13482	[yagT]; xanthine dehydrogenase [1.17.1.4]
ko00230	Bacteria	Pseudomonadota	Betaproteobacteria	Burkholderiales	Burkholderiaceae	Burkholderia	Burkholderia multivorans	bmu	R01768	irreversible	Hypoxanthine (C00262)	Xanthine (C00385)	Bmul_2551; Bmul_2552; Bmul_2947; Bmul_2948; Bmul_2949; Bmul_4200	K13482; K13481; K11177; K11178; K13483	xanthine dehydrogenase [1.17.1.4]; [yagT]
ko00230	Bacteria	Pseudomonadota	Betaproteobacteria	Burkholderiales	Burkholderiaceae	Burkholderia	Burkholderia multivorans	bmk	R01768	irreversible	Hypoxanthine (C00262)	Xanthine (C00385)	DM80_1970; DM80_1971; DM80_1972; DM80_5515; DM80_851; DM80_852	K13483; K11178; K11177; K13482; K13481	[yagT]; xanthine dehydrogenase [1.17.1.4]
ko00230	Bacteria	Pseudomonadota	Betaproteobacteria	Burkholderiales	Burkholderiaceae	Burkholderia	Burkholderia multivorans	bmul	R01768	irreversible	Hypoxanthine (C00262)	Xanthine (C00385)	NP80_3074; NP80_3075; NP80_3076; NP80_4416; NP80_847; NP80_848	K11177; K11178; K13483; K13481; K13482	xanthine dehydrogenase [1.17.1.4]; [yagT]
ko00230	Bacteria	Pseudomonadota	Betaproteobacteria	Burkholderiales	Burkholderiaceae	Burkholderia	Burkholderia cepacia	bct	R01768	irreversible	Hypoxanthine (C00262)	Xanthine (C00385)	GEM_2696; GEM_2697; GEM_4182	K13482; K13481; K13483	xanthine dehydrogenase [1.17.1.4]; [yagT]
ko00230	Bacteria	Pseudomonadota	Betaproteobacteria	Burkholderiales	Burkholderiaceae	Burkholderia	Burkholderia cepacia	bced	R01768	irreversible	Hypoxanthine (C00262)	Xanthine (C00385)	DM42_2108; DM42_2109; DM42_2110; DM42_3534; DM42_997; DM42_998	K13483; K11178; K11177; K13482; K13481	[yagT]; xanthine dehydrogenase [1.17.1.4]
ko00230	Bacteria	Pseudomonadota	Betaproteobacteria	Burkholderiales	Burkholderiaceae	Burkholderia	Burkholderia cepacia	bcep	R01768	irreversible	Hypoxanthine (C00262)	Xanthine (C00385)	APZ15_07805; APZ15_07810; APZ15_31545	K13481; K13482; K13483	xanthine dehydrogenase [1.17.1.4]; [yagT]
ko00230	Bacteria	Pseudomonadota	Betaproteobacteria	Burkholderiales	Burkholderiaceae	Burkholderia	Burkholderia dolosa	bdl	R01768	irreversible	Hypoxanthine (C00262)	Xanthine (C00385)	AK34_154; AK34_155; AK34_156; AK34_2340; AK34_2341	K13483; K11178; K11177; K13482; K13481	[yagT]; xanthine dehydrogenase [1.17.1.4]
ko00230	Bacteria	Pseudomonadota	Betaproteobacteria	Burkholderiales	Burkholderiaceae	Burkholderia	Burkholderia pyrrocinia	bpyr	R01768	irreversible	Hypoxanthine (C00262)	Xanthine (C00385)	ABD05_09775; ABD05_09780; ABD05_28195	K13481; K13482; K13483	xanthine dehydrogenase [1.17.1.4]; [yagT]
ko00230	Bacteria	Pseudomonadota	Betaproteobacteria	Burkholderiales	Burkholderiaceae	Burkholderia	Burkholderia contaminans	bcon	R01768	irreversible	Hypoxanthine (C00262)	Xanthine (C00385)	NL30_04525; NL30_11625; NL30_11630; NL30_27860; NL30_27865; NL30_27870	K13483; K13482; K13481; K11177; K11178	[yagT]; xanthine dehydrogenase [1.17.1.4]
ko00230	Bacteria	Pseudomonadota	Betaproteobacteria	Burkholderiales	Burkholderiaceae	Burkholderia	Burkholderia ubonensis	bub	R01768	irreversible	Hypoxanthine (C00262)	Xanthine (C00385)	BW23_904; BW23_905	K13482; K13481	xanthine dehydrogenase [1.17.1.4]
ko00230	Bacteria	Pseudomonadota	Betaproteobacteria	Burkholderiales	Burkholderiaceae	Burkholderia	Burkholderia diffusa	bdf	R01768	irreversible	Hypoxanthine (C00262)	Xanthine (C00385)	WI26_03660; WI26_03665; WI26_14235; WI26_14240; WI26_14245; WI26_20825	K13481; K13482; K11177; K11178; K13483	xanthine dehydrogenase [1.17.1.4]; [yagT]
ko00230	Bacteria	Pseudomonadota	Betaproteobacteria	Burkholderiales	Burkholderiaceae	Burkholderia	Burkholderia latens	blat	R01768	irreversible	Hypoxanthine (C00262)	Xanthine (C00385)	WK25_03875; WK25_03880; WK25_14290; WK25_14295; WK25_14300; WK25_17145; WK25_24650	K13481; K13482; K11177; K11178; K13483; K13479	xanthine dehydrogenase [1.17.1.4]; [yagT]
ko00230	Bacteria	Pseudomonadota	Betaproteobacteria	Burkholderiales	Burkholderiaceae	Burkholderia	Burkholderia territorii	btei	R01768	irreversible	Hypoxanthine (C00262)	Xanthine (C00385)	WS51_05390; WS51_14435; WS51_14440; WS51_25085; WS51_25090; WS51_25095	K13483; K13481; K13482; K11177; K11178	[yagT]; xanthine dehydrogenase [1.17.1.4]
ko00230	Bacteria	Pseudomonadota	Betaproteobacteria	Burkholderiales	Burkholderiaceae	Burkholderia	Burkholderia seminalis	bsem	R01768	irreversible	Hypoxanthine (C00262)	Xanthine (C00385)	WJ12_03765; WJ12_03770; WJ12_27745	K13481; K13482; K13483	xanthine dehydrogenase [1.17.1.4]; [yagT]
ko00230	Bacteria	Pseudomonadota	Betaproteobacteria	Burkholderiales	Burkholderiaceae	Burkholderia	Burkholderia pseudomultivorans	bpsl	R01768	irreversible	Hypoxanthine (C00262)	Xanthine (C00385)	WS57_06350; WS57_21570; WS57_21575; WS57_33560; WS57_33565; WS57_33570	K13483; K13481; K13482; K11177; K11178	[yagT]; xanthine dehydrogenase [1.17.1.4]
ko00230	Bacteria	Pseudomonadota	Betaproteobacteria	Burkholderiales	Burkholderiaceae	Burkholderia	Burkholderia metallica	bmec	R01768	irreversible	Hypoxanthine (C00262)	Xanthine (C00385)	WJ16_03800; WJ16_03805; WJ16_26425	K13481; K13482; K13483	xanthine dehydrogenase [1.17.1.4]; [yagT]
ko00230	Bacteria	Pseudomonadota	Betaproteobacteria	Burkholderiales	Burkholderiaceae	Burkholderia	Burkholderia stagnalis	bstg	R01768	irreversible	Hypoxanthine (C00262)	Xanthine (C00385)	WT74_04075; WT74_04080; WT74_26615	K13481; K13482; K13483	xanthine dehydrogenase [1.17.1.4]; [yagT]
ko00230	Bacteria	Pseudomonadota	Betaproteobacteria	Burkholderiales	Burkholderiaceae	Burkholderia	Burkholderia stabilis	bstl	R01768	irreversible	Hypoxanthine (C00262)	Xanthine (C00385)	BBJ41_08005; BBJ41_08010; BBJ41_20955	K13482; K13481; K13483	xanthine dehydrogenase [1.17.1.4]; [yagT]
ko00230	Bacteria	Pseudomonadota	Betaproteobacteria	Burkholderiales	Burkholderiaceae	Burkholderia	Burkholderia anthina	bann	R01768	irreversible	Hypoxanthine (C00262)	Xanthine (C00385)	JFN94_03940; JFN94_03945; JFN94_25295	K13481; K13482; K13483	xanthine dehydrogenase [1.17.1.4]; [yagT]
ko00230	Bacteria	Pseudomonadota	Betaproteobacteria	Burkholderiales	Burkholderiaceae	Burkholderia	Burkholderia arboris	bari	R01768	irreversible	Hypoxanthine (C00262)	Xanthine (C00385)	NLX30_04075; NLX30_04080; NLX30_30585	K13481; K13482; K13483	xanthine dehydrogenase [1.17.1.4]; [yagT]
ko00230	Bacteria	Pseudomonadota	Betaproteobacteria	Burkholderiales	Burkholderiaceae	Burkholderia	Burkholderia glumae	bgl	R01768	irreversible	Hypoxanthine (C00262)	Xanthine (C00385)	bglu_1g06990; bglu_1g07000	K13481; K13482	xanthine dehydrogenase [1.17.1.4]
ko00230	Bacteria	Pseudomonadota	Betaproteobacteria	Burkholderiales	Burkholderiaceae	Burkholderia	Burkholderia glumae	bgu	R01768	irreversible	Hypoxanthine (C00262)	Xanthine (C00385)	KS03_1628; KS03_1629	K13481; K13482	xanthine dehydrogenase [1.17.1.4]
ko00230	Bacteria	Pseudomonadota	Betaproteobacteria	Burkholderiales	Burkholderiaceae	Burkholderia	Burkholderia sp. CCGE1001	bug	R01768	irreversible	Hypoxanthine (C00262)	Xanthine (C00385)	BC1001_0499; BC1001_0500; BC1001_2669; BC1001_2670; BC1001_3643; BC1001_3644; BC1001_3645; BC1001_5210; BC1001_5211; BC1001_5212	K13481; K13482; K11177; K11178; K13483	xanthine dehydrogenase [1.17.1.4]; [yagT]
ko00230	Bacteria	Pseudomonadota	Betaproteobacteria	Burkholderiales	Burkholderiaceae	Burkholderia	Burkholderia sp. CCGE1003	bgf	R01768	irreversible	Hypoxanthine (C00262)	Xanthine (C00385)	BC1003_0522; BC1003_0523; BC1003_2638; BC1003_2639; BC1003_3702; BC1003_3703; BC1003_3704; BC1003_4272; BC1003_4273; BC1003_4274	K13481; K13482; K11177; K11178; K13483	xanthine dehydrogenase [1.17.1.4]; [yagT]
ko00230	Bacteria	Pseudomonadota	Betaproteobacteria	Burkholderiales	Burkholderiaceae	Burkholderia	Burkholderia gladioli	bgd	R01768	irreversible	Hypoxanthine (C00262)	Xanthine (C00385)	bgla_1g07530; bgla_1g07540; bgla_2g24780; bgla_2g24790; bgla_2g24800	K13481; K13482; K13483; K11178; K11177	xanthine dehydrogenase [1.17.1.4]; [yagT]
ko00230	Bacteria	Pseudomonadota	Betaproteobacteria	Burkholderiales	Burkholderiaceae	Burkholderia	Burkholderia gladioli	bgo	R01768	irreversible	Hypoxanthine (C00262)	Xanthine (C00385)	BM43_2141; BM43_2142; BM43_6180; BM43_6181; BM43_6182	K13481; K13482; K13483; K11178; K11177	xanthine dehydrogenase [1.17.1.4]; [yagT]
ko00230	Bacteria	Pseudomonadota	Betaproteobacteria	Burkholderiales	Burkholderiaceae	Burkholderia	Burkholderia sp. YI23	byi	R01768	irreversible	Hypoxanthine (C00262)	Xanthine (C00385)	BYI23_A006890; BYI23_A006900; BYI23_A021140; BYI23_A021150; BYI23_B009850; BYI23_B009860; BYI23_B009870; BYI23_D009180; BYI23_D009190; BYI23_D009200	K13482; K13481; K13483; K11178; K11177	xanthine dehydrogenase [1.17.1.4]; [yagT]
ko00230	Bacteria	Pseudomonadota	Betaproteobacteria	Burkholderiales	Burkholderiaceae	Burkholderia	Burkholderia sp. KJ006	buk	R01768	irreversible	Hypoxanthine (C00262)	Xanthine (C00385)	MYA_0725; MYA_0726; MYA_2707; MYA_2708; MYA_2709	K13481; K13482; K11177; K11178; K13483	xanthine dehydrogenase [1.17.1.4]; [yagT]
ko00230	Bacteria	Pseudomonadota	Betaproteobacteria	Burkholderiales	Burkholderiaceae	Burkholderia	Burkholderia sp. RPE67	bue	R01768	irreversible	Hypoxanthine (C00262)	Xanthine (C00385)	BRPE67_ACDS06830; BRPE67_ACDS06840; BRPE67_ACDS21840; BRPE67_ACDS21850; BRPE67_BCDS13970; BRPE67_BCDS13980; BRPE67_BCDS13990; BRPE67_DCDS11180; BRPE67_DCDS11190; BRPE67_DCDS11200	K13482; K13481; K13483; K11178; K11177	xanthine dehydrogenase [1.17.1.4]; [yagT]
ko00230	Bacteria	Pseudomonadota	Betaproteobacteria	Burkholderiales	Burkholderiaceae	Burkholderia	Burkholderia sp. 2002721687	bul	R01768	irreversible	Hypoxanthine (C00262)	Xanthine (C00385)	BW21_971; BW21_972	K13481; K13482	xanthine dehydrogenase [1.17.1.4]
ko00230	Bacteria	Pseudomonadota	Betaproteobacteria	Burkholderiales	Burkholderiaceae	Burkholderia	Burkholderia sp. HB1	buq	R01768	irreversible	Hypoxanthine (C00262)	Xanthine (C00385)	AC233_02795; AC233_02800; AC233_13670; AC233_13675; AC233_20200; AC233_20205; AC233_20210; AC233_23965; AC233_23970; AC233_23975	K13481; K13482; K11177; K11178; K13483	xanthine dehydrogenase [1.17.1.4]; [yagT]
ko00230	Bacteria	Pseudomonadota	Betaproteobacteria	Burkholderiales	Burkholderiaceae	Burkholderia	Burkholderia plantarii	bgp	R01768	irreversible	Hypoxanthine (C00262)	Xanthine (C00385)	BGL_1c06930; BGL_1c06940; BGL_2c25190; BGL_2c25200; BGL_2c25210	K13481; K13482; K13483; K11178; K11177	xanthine dehydrogenase [1.17.1.4]; [yagT]
ko00230	Bacteria	Pseudomonadota	Betaproteobacteria	Burkholderiales	Burkholderiaceae	Burkholderia	Burkholderia plantarii	bpla	R01768	irreversible	Hypoxanthine (C00262)	Xanthine (C00385)	bpln_1g06830; bpln_1g06840; bpln_2g25480; bpln_2g25490; bpln_2g25500	K13481; K13482; K13483; K11178; K11177	xanthine dehydrogenase [1.17.1.4]; [yagT]
ko00230	Bacteria	Pseudomonadota	Betaproteobacteria	Burkholderiales	Burkholderiaceae	Burkholderia	Burkholderia sp. Bp5365	bud	R01768	irreversible	Hypoxanthine (C00262)	Xanthine (C00385)	AQ610_04260; AQ610_04265	K13481; K13482	xanthine dehydrogenase [1.17.1.4]
ko00230	Bacteria	Pseudomonadota	Betaproteobacteria	Burkholderiales	Burkholderiaceae	Burkholderia	Burkholderia sp. PAMC 26561	bum	R01768	irreversible	Hypoxanthine (C00262)	Xanthine (C00385)	AXG89_10200; AXG89_10205; AXG89_18280; AXG89_18285; AXG89_18290; AXG89_22950; AXG89_22955; AXG89_23520; AXG89_23530; AXG89_29155; AXG89_29165; AXG89_29725; AXG89_29730; AXG89_35030; AXG89_35035; AXG89_35040; AXG89_39990; AXG89_39995	K13482; K13481; K13483; K11178; K11177	xanthine dehydrogenase [1.17.1.4]; [yagT]
ko00230	Bacteria	Pseudomonadota	Betaproteobacteria	Burkholderiales	Burkholderiaceae	Burkholderia	Burkholderia sp. PAMC 28687	bui	R01768	irreversible	Hypoxanthine (C00262)	Xanthine (C00385)	AX768_03925; AX768_03930; AX768_17470; AX768_17475; AX768_19905; AX768_19910; AX768_28055; AX768_28060; AX768_28065	K13482; K13481; K11178; K11177; K13483	xanthine dehydrogenase [1.17.1.4]; [yagT]
ko00230	Bacteria	Pseudomonadota	Betaproteobacteria	Burkholderiales	Burkholderiaceae	Burkholderia	Burkholderia sp. JP2-270	burk	R01768	irreversible	Hypoxanthine (C00262)	Xanthine (C00385)	DM992_17440; DM992_17445; DM992_32970	K13482; K13481; K13483	xanthine dehydrogenase [1.17.1.4]; [yagT]
ko00230	Bacteria	Pseudomonadota	Betaproteobacteria	Burkholderiales	Burkholderiaceae	Paraburkholderia	Paraburkholderia xenovorans	bxe	R01768	irreversible	Hypoxanthine (C00262)	Xanthine (C00385)	Bxe_A0949; Bxe_A0950; Bxe_A3885; Bxe_A3886; Bxe_B1318; Bxe_B1319; Bxe_B1320; Bxe_B1943; Bxe_B2224; Bxe_B2225; Bxe_B2226; Bxe_C1223; Bxe_C1224; Bxe_C1225	K13482; K13481; K13483; K11178; K11177	xanthine dehydrogenase [1.17.1.4]; [yagT]
ko00230	Bacteria	Pseudomonadota	Betaproteobacteria	Burkholderiales	Burkholderiaceae	Paraburkholderia	Paraburkholderia xenovorans	bxb	R01768	irreversible	Hypoxanthine (C00262)	Xanthine (C00385)	DR64_1561; DR64_1562; DR64_3111; DR64_3112; DR64_4555; DR64_4556; DR64_4557; DR64_6625; DR64_6626; DR64_6627; DR64_7245; DR64_8583; DR64_8584; DR64_8585	K13482; K13481; K13483; K11178; K11177	xanthine dehydrogenase [1.17.1.4]; [yagT]
ko00230	Bacteria	Pseudomonadota	Betaproteobacteria	Burkholderiales	Burkholderiaceae	Paraburkholderia	Paraburkholderia phymatum	bph	R01768	irreversible	Hypoxanthine (C00262)	Xanthine (C00385)	Bphy_0712; Bphy_0713; Bphy_2421; Bphy_2422; Bphy_4727; Bphy_4728; Bphy_4729; Bphy_5132; Bphy_5133; Bphy_5134	K13482; K13481; K11177; K11178; K13483	xanthine dehydrogenase [1.17.1.4]; [yagT]
ko00230	Bacteria	Pseudomonadota	Betaproteobacteria	Burkholderiales	Burkholderiaceae	Paraburkholderia	Paraburkholderia atlantica	bge	R01768	irreversible	Hypoxanthine (C00262)	Xanthine (C00385)	BC1002_0570; BC1002_0571; BC1002_2259; BC1002_2260; BC1002_3400; BC1002_3401; BC1002_3402; BC1002_3900; BC1002_3901; BC1002_3902	K13481; K13482; K11177; K11178; K13483	xanthine dehydrogenase [1.17.1.4]; [yagT]
ko00230	Bacteria	Pseudomonadota	Betaproteobacteria	Burkholderiales	Burkholderiaceae	Paraburkholderia	Paraburkholderia phenoliruptrix	bpx	R01768	irreversible	Hypoxanthine (C00262)	Xanthine (C00385)	BUPH_00214; BUPH_00215; BUPH_00216; BUPH_03242; BUPH_03243; BUPH_04385; BUPH_04386; BUPH_05870; BUPH_05871; BUPH_05872	K11177; K11178; K13483; K13481; K13482	xanthine dehydrogenase [1.17.1.4]; [yagT]
ko00230	Bacteria	Pseudomonadota	Betaproteobacteria	Burkholderiales	Burkholderiaceae	Paraburkholderia	Paraburkholderia phytofirmans	bpy	R01768	irreversible	Hypoxanthine (C00262)	Xanthine (C00385)	Bphyt_0793; Bphyt_0794; Bphyt_3041; Bphyt_3042; Bphyt_4207; Bphyt_4208; Bphyt_4209; Bphyt_4953; Bphyt_5989; Bphyt_5990; Bphyt_5991	K13481; K13482; K11177; K11178; K13483	xanthine dehydrogenase [1.17.1.4]; [yagT]
ko00230	Bacteria	Pseudomonadota	Betaproteobacteria	Burkholderiales	Burkholderiaceae	Paraburkholderia	Paraburkholderia phytofirmans	buz	R01768	irreversible	Hypoxanthine (C00262)	Xanthine (C00385)	AYM40_02750; AYM40_02755; AYM40_15310; AYM40_15315	K13481; K13482	xanthine dehydrogenase [1.17.1.4]
ko00230	Bacteria	Pseudomonadota	Betaproteobacteria	Burkholderiales	Burkholderiaceae	Paraburkholderia	Paraburkholderia fungorum	bfn	R01768	irreversible	Hypoxanthine (C00262)	Xanthine (C00385)	OI25_2383; OI25_2384; OI25_4132; OI25_4526; OI25_4527; OI25_4528; OI25_904; OI25_905	K13482; K13481; K13483; K11178; K11177	xanthine dehydrogenase [1.17.1.4]; [yagT]
ko00230	Bacteria	Pseudomonadota	Betaproteobacteria	Burkholderiales	Burkholderiaceae	Paraburkholderia	Paraburkholderia caribensis	bcai	R01768	irreversible	Hypoxanthine (C00262)	Xanthine (C00385)	K788_0001851; K788_0001852; K788_0001853; K788_0003347; K788_0003348; K788_0004948; K788_0004949; K788_0007318; K788_0007319; K788_0007320; K788_0008232; K788_0008233; K788_0008234	K13483; K11178; K11177; K13482; K13481	[yagT]; xanthine dehydrogenase [1.17.1.4]
ko00230	Bacteria	Pseudomonadota	Betaproteobacteria	Burkholderiales	Burkholderiaceae	Paraburkholderia	Paraburkholderia sprentiae	pspw	R01768	irreversible	Hypoxanthine (C00262)	Xanthine (C00385)	BJG93_01030; BJG93_01035; BJG93_10015; BJG93_10020; BJG93_18625; BJG93_18630; BJG93_18635; BJG93_26555; BJG93_26560; BJG93_26565	K13482; K13481; K13483; K11178; K11177	xanthine dehydrogenase [1.17.1.4]; [yagT]
ko00230	Bacteria	Pseudomonadota	Betaproteobacteria	Burkholderiales	Burkholderiaceae	Paraburkholderia	Paraburkholderia sp. SOS3	para	R01768	irreversible	Hypoxanthine (C00262)	Xanthine (C00385)	BTO02_10320; BTO02_10325; BTO02_10330; BTO02_10855; BTO02_10860; BTO02_15840; BTO02_15845; BTO02_16955; BTO02_16960; BTO02_27525; BTO02_27530; BTO02_29760; BTO02_29765; BTO02_29770	K13483; K11178; K11177; K13481; K13482	[yagT]; xanthine dehydrogenase [1.17.1.4]
ko00230	Bacteria	Pseudomonadota	Betaproteobacteria	Burkholderiales	Burkholderiaceae	Paraburkholderia	Paraburkholderia aromaticivorans	parb	R01768	irreversible	Hypoxanthine (C00262)	Xanthine (C00385)	CJU94_02265; CJU94_02270; CJU94_09750; CJU94_09755; CJU94_22555; CJU94_22560; CJU94_22565; CJU94_32450; CJU94_32455; CJU94_32460	K13482; K13481; K11177; K11178; K13483	xanthine dehydrogenase [1.17.1.4]; [yagT]
ko00230	Bacteria	Pseudomonadota	Betaproteobacteria	Burkholderiales	Burkholderiaceae	Paraburkholderia	Paraburkholderia hospita	phs	R01768	irreversible	Hypoxanthine (C00262)	Xanthine (C00385)	C2L64_03970; C2L64_03975; C2L64_14485; C2L64_14490; C2L64_22730; C2L64_22735; C2L64_22740; C2L64_28040; C2L64_28045; C2L64_28050	K13482; K13481; K11177; K11178; K13483	xanthine dehydrogenase [1.17.1.4]; [yagT]
ko00230	Bacteria	Pseudomonadota	Betaproteobacteria	Burkholderiales	Burkholderiaceae	Paraburkholderia	Paraburkholderia terrae	pter	R01768	irreversible	Hypoxanthine (C00262)	Xanthine (C00385)	C2L65_03780; C2L65_03785; C2L65_12505; C2L65_12510; C2L65_20460; C2L65_20465; C2L65_20470; C2L65_24855; C2L65_24860; C2L65_24865	K13482; K13481; K13483; K11178; K11177	xanthine dehydrogenase [1.17.1.4]; [yagT]
ko00230	Bacteria	Pseudomonadota	Betaproteobacteria	Burkholderiales	Burkholderiaceae	Paraburkholderia	Paraburkholderia graminis	pgp	R01768	irreversible	Hypoxanthine (C00262)	Xanthine (C00385)	CUJ91_02910; CUJ91_02915; CUJ91_13600; CUJ91_13605; CUJ91_19585; CUJ91_19590; CUJ91_19595; CUJ91_23205; CUJ91_23210; CUJ91_23215	K13481; K13482; K11177; K11178; K13483	xanthine dehydrogenase [1.17.1.4]; [yagT]
ko00230	Bacteria	Pseudomonadota	Betaproteobacteria	Burkholderiales	Burkholderiaceae	Paraburkholderia	Paraburkholderia caledonica	pcj	R01768	irreversible	Hypoxanthine (C00262)	Xanthine (C00385)	CUJ87_02660; CUJ87_02665; CUJ87_13045; CUJ87_13050; CUJ87_21700; CUJ87_21705; CUJ87_21710; CUJ87_30265; CUJ87_30270; CUJ87_30275	K13481; K13482; K11177; K11178; K13483	xanthine dehydrogenase [1.17.1.4]; [yagT]
ko00230	Bacteria	Pseudomonadota	Betaproteobacteria	Burkholderiales	Burkholderiaceae	Paraburkholderia	Paraburkholderia terricola	pts	R01768	irreversible	Hypoxanthine (C00262)	Xanthine (C00385)	CUJ90_02810; CUJ90_02815; CUJ90_13795; CUJ90_13800; CUJ90_26965; CUJ90_26970; CUJ90_26975; CUJ90_30470; CUJ90_30475; CUJ90_30480	K13481; K13482; K11177; K11178; K13483	xanthine dehydrogenase [1.17.1.4]; [yagT]
ko00230	Bacteria	Pseudomonadota	Betaproteobacteria	Burkholderiales	Burkholderiaceae	Paraburkholderia	Paraburkholderia caffeinilytica	pcaf	R01768	irreversible	Hypoxanthine (C00262)	Xanthine (C00385)	DSC91_002013; DSC91_002014; DSC91_002015; DSC91_004433; DSC91_005968; DSC91_005969	K13483; K11178; K11177; K13481; K13482	[yagT]; xanthine dehydrogenase [1.17.1.4]
ko00230	Bacteria	Pseudomonadota	Betaproteobacteria	Burkholderiales	Burkholderiaceae	Paraburkholderia	Paraburkholderia megapolitana	pmeg	R01768	irreversible	Hypoxanthine (C00262)	Xanthine (C00385)	FNZ07_08560; FNZ07_08565; FNZ07_08570; FNZ07_08925; FNZ07_08930; FNZ07_08935; FNZ07_16805; FNZ07_16810; FNZ07_28125; FNZ07_28130	K11177; K11178; K13483; K13481; K13482	xanthine dehydrogenase [1.17.1.4]; [yagT]
ko00230	Bacteria	Pseudomonadota	Betaproteobacteria	Burkholderiales	Burkholderiaceae	Paraburkholderia	Paraburkholderia tropica	ptro	R01768	irreversible	Hypoxanthine (C00262)	Xanthine (C00385)	G5S35_02730; G5S35_02735; G5S35_19360; G5S35_19365; G5S35_19370	K13481; K13482; K13483; K11178; K11177	xanthine dehydrogenase [1.17.1.4]; [yagT]
ko00230	Bacteria	Pseudomonadota	Betaproteobacteria	Burkholderiales	Burkholderiaceae	Paraburkholderia	Paraburkholderia ginsengisoli	pgis	R01768	irreversible	Hypoxanthine (C00262)	Xanthine (C00385)	I6I06_08775; I6I06_08780; I6I06_16335; I6I06_16340; I6I06_19310; I6I06_19315; I6I06_19320; I6I06_24645; I6I06_24650; I6I06_24655	K13482; K13481; K11177; K11178; K13483	xanthine dehydrogenase [1.17.1.4]; [yagT]
ko00230	Bacteria	Pseudomonadota	Betaproteobacteria	Burkholderiales	Burkholderiaceae	Paraburkholderia	Paraburkholderia acidiphila	pacp	R01768	irreversible	Hypoxanthine (C00262)	Xanthine (C00385)	FAZ97_02770; FAZ97_02775; FAZ97_10395; FAZ97_10400; FAZ97_15235; FAZ97_15240; FAZ97_15245	K13481; K13482; K11177; K11178; K13483	xanthine dehydrogenase [1.17.1.4]; [yagT]
ko00230	Bacteria	Pseudomonadota	Betaproteobacteria	Burkholderiales	Burkholderiaceae	Paraburkholderia	Paraburkholderia acidisoli	pacs	R01768	irreversible	Hypoxanthine (C00262)	Xanthine (C00385)	FAZ98_02750; FAZ98_02755; FAZ98_20230; FAZ98_20235; FAZ98_20240; FAZ98_30055; FAZ98_30060; FAZ98_30065	K13481; K13482; K11177; K11178; K13483	xanthine dehydrogenase [1.17.1.4]; [yagT]
ko00230	Bacteria	Pseudomonadota	Betaproteobacteria	Burkholderiales	Burkholderiaceae	Paraburkholderia	Paraburkholderia edwinii	pew	R01768	irreversible	Hypoxanthine (C00262)	Xanthine (C00385)	KZJ38_05260; KZJ38_05265; KZJ38_06290; KZJ38_06295; KZJ38_27025; KZJ38_27030; KZJ38_27035; KZJ38_30140; KZJ38_30145; KZJ38_30150; KZJ38_31435; KZJ38_31440; KZJ38_31445	K13481; K13482; K13483; K11178; K11177	xanthine dehydrogenase [1.17.1.4]; [yagT]
ko00230	Bacteria	Pseudomonadota	Betaproteobacteria	Burkholderiales	Burkholderiaceae	Paraburkholderia	Paraburkholderia dioscoreae	pdio	R01768	irreversible	Hypoxanthine (C00262)	Xanthine (C00385)	PDMSB3_0667; PDMSB3_0668; PDMSB3_0872.1; PDMSB3_0873.1; PDMSB3_0874.1; PDMSB3_1791.1; PDMSB3_1792.1; PDMSB3_1793.1; PDMSB3_3341; PDMSB3_3342	K13481; K13482; K11177; K11178; K13483	xanthine dehydrogenase [1.17.1.4]; [yagT]
ko00230	Bacteria	Pseudomonadota	Betaproteobacteria	Burkholderiales	Burkholderiaceae	Paraburkholderia	Paraburkholderia bryophila	pbry	R01768	irreversible	Hypoxanthine (C00262)	Xanthine (C00385)	NDK50_03030; NDK50_03035; NDK50_16265; NDK50_16270; NDK50_29845; NDK50_32595; NDK50_32600; NDK50_32605	K13481; K13482; K13483; K11178; K11177	xanthine dehydrogenase [1.17.1.4]; [yagT]
ko00230	Bacteria	Pseudomonadota	Betaproteobacteria	Burkholderiales	Burkholderiaceae	Pandoraea	Pandoraea pnomenusa	ppk	R01768	irreversible	Hypoxanthine (C00262)	Xanthine (C00385)	U875_07085; U875_07090	K13482; K13481	xanthine dehydrogenase [1.17.1.4]
ko00230	Bacteria	Pseudomonadota	Betaproteobacteria	Burkholderiales	Burkholderiaceae	Pandoraea	Pandoraea pnomenusa	ppno	R01768	irreversible	Hypoxanthine (C00262)	Xanthine (C00385)	DA70_24160; DA70_24165	K13482; K13481	xanthine dehydrogenase [1.17.1.4]
ko00230	Bacteria	Pseudomonadota	Betaproteobacteria	Burkholderiales	Burkholderiaceae	Pandoraea	Pandoraea pnomenusa	ppnm	R01768	irreversible	Hypoxanthine (C00262)	Xanthine (C00385)	LV28_06540; LV28_06545	K13481; K13482	xanthine dehydrogenase [1.17.1.4]
ko00230	Bacteria	Pseudomonadota	Betaproteobacteria	Burkholderiales	Burkholderiaceae	Pandoraea	Pandoraea pnomenusa	prb	R01768	irreversible	Hypoxanthine (C00262)	Xanthine (C00385)	X636_02480; X636_02485	K13481; K13482	xanthine dehydrogenase [1.17.1.4]
ko00230	Bacteria	Pseudomonadota	Betaproteobacteria	Burkholderiales	Burkholderiaceae	Pandoraea	Pandoraea pulmonicola	ppul	R01768	irreversible	Hypoxanthine (C00262)	Xanthine (C00385)	RO07_00560; RO07_00565	K13481; K13482	xanthine dehydrogenase [1.17.1.4]
ko00230	Bacteria	Pseudomonadota	Betaproteobacteria	Burkholderiales	Burkholderiaceae	Pandoraea	Pandoraea sputorum	pspu	R01768	irreversible	Hypoxanthine (C00262)	Xanthine (C00385)	NA29_11035; NA29_11040	K13482; K13481	xanthine dehydrogenase [1.17.1.4]
ko00230	Bacteria	Pseudomonadota	Betaproteobacteria	Burkholderiales	Burkholderiaceae	Pandoraea	Pandoraea apista	papi	R01768	irreversible	Hypoxanthine (C00262)	Xanthine (C00385)	SG18_00795; SG18_00800	K13481; K13482	xanthine dehydrogenase [1.17.1.4]
ko00230	Bacteria	Pseudomonadota	Betaproteobacteria	Burkholderiales	Burkholderiaceae	Pandoraea	Pandoraea vervacti	pve	R01768	irreversible	Hypoxanthine (C00262)	Xanthine (C00385)	UC34_16875; UC34_16880	K13481; K13482	xanthine dehydrogenase [1.17.1.4]
ko00230	Bacteria	Pseudomonadota	Betaproteobacteria	Burkholderiales	Burkholderiaceae	Pandoraea	Pandoraea oxalativorans	pox	R01768	irreversible	Hypoxanthine (C00262)	Xanthine (C00385)	MB84_21650; MB84_21655	K13481; K13482	xanthine dehydrogenase [1.17.1.4]
ko00230	Bacteria	Pseudomonadota	Betaproteobacteria	Burkholderiales	Burkholderiaceae	Pandoraea	Pandoraea thiooxydans	ptx	R01768	irreversible	Hypoxanthine (C00262)	Xanthine (C00385)	ABW99_11620; ABW99_11625	K13481; K13482	xanthine dehydrogenase [1.17.1.4]
ko00230	Bacteria	Pseudomonadota	Betaproteobacteria	Burkholderiales	Burkholderiaceae	Pandoraea	Pandoraea faecigallinarum	pfg	R01768	irreversible	Hypoxanthine (C00262)	Xanthine (C00385)	AB870_03905; AB870_03910	K13481; K13482	xanthine dehydrogenase [1.17.1.4]
ko00230	Bacteria	Pseudomonadota	Betaproteobacteria	Burkholderiales	Burkholderiaceae	Pandoraea	Pandoraea norimbergensis	pnr	R01768	irreversible	Hypoxanthine (C00262)	Xanthine (C00385)	AT302_15245; AT302_15250; AT302_22960; AT302_22965; AT302_22970	K13482; K13481; K11177; K11178; K13483	xanthine dehydrogenase [1.17.1.4]; [yagT]
ko00230	Bacteria	Pseudomonadota	Betaproteobacteria	Burkholderiales	Burkholderiaceae	Pandoraea	Pandoraea sp. XY-2	pand	R01768	irreversible	Hypoxanthine (C00262)	Xanthine (C00385)	DRB87_15600	K13482	xanthine dehydrogenase [1.17.1.4]
ko00230	Bacteria	Pseudomonadota	Betaproteobacteria	Burkholderiales	Burkholderiaceae	Pandoraea	Pandoraea fibrosis	pfib	R01768	irreversible	Hypoxanthine (C00262)	Xanthine (C00385)	PI93_011105; PI93_011110; PI93_021475; PI93_021480; PI93_021485	K13482; K13481; K11177; K11178; K13483	xanthine dehydrogenase [1.17.1.4]; [yagT]
ko00230	Bacteria	Pseudomonadota	Betaproteobacteria	Burkholderiales	Burkholderiaceae	Pandoraea	Pandoraea commovens	pcom	R01768	irreversible	Hypoxanthine (C00262)	Xanthine (C00385)	NTU39_18585; NTU39_18590	K13481; K13482	xanthine dehydrogenase [1.17.1.4]
ko00230	Bacteria	Pseudomonadota	Betaproteobacteria	Burkholderiales	Burkholderiaceae	Paucimonas	Paucimonas lemoignei	plg	R01768	irreversible	Hypoxanthine (C00262)	Xanthine (C00385)	NCTC10937_00906; NCTC10937_00907; NCTC10937_00908; NCTC10937_02408; NCTC10937_02409; NCTC10937_02410; NCTC10937_03035; NCTC10937_03036; NCTC10937_03037; NCTC10937_03752; NCTC10937_03753	K13483; K11178; K11177; K13481; K13482	[yagT]; xanthine dehydrogenase [1.17.1.4]
ko00230	Bacteria	Pseudomonadota	Betaproteobacteria	Burkholderiales	Burkholderiaceae	Caballeronia	Caballeronia sp. SBC2	caba	R01768	irreversible	Hypoxanthine (C00262)	Xanthine (C00385)	SBC2_10750; SBC2_10760; SBC2_53660; SBC2_53670; SBC2_63130; SBC2_63140; SBC2_63150; SBC2_67790; SBC2_67800; SBC2_67810	K13482; K13481; K13483; K11178; K11177	xanthine dehydrogenase [1.17.1.4]; [yagT]
ko00230	Bacteria	Pseudomonadota	Betaproteobacteria	Burkholderiales	Burkholderiaceae	Caballeronia	Caballeronia insecticola	buo	R01768	irreversible	Hypoxanthine (C00262)	Xanthine (C00385)	BRPE64_ACDS07810; BRPE64_ACDS07820; BRPE64_ACDS22300; BRPE64_ACDS22310; BRPE64_BCDS03130; BRPE64_BCDS03140; BRPE64_BCDS03150; BRPE64_DCDS02380; BRPE64_DCDS02390; BRPE64_DCDS02400	K13482; K13481; K11177; K11178; K13483	xanthine dehydrogenase [1.17.1.4]; [yagT]
ko00230	Bacteria	Pseudomonadota	Betaproteobacteria	Burkholderiales	Burkholderiaceae	Chitinimonas	Chitinimonas koreensis	cks	R01768	irreversible	Hypoxanthine (C00262)	Xanthine (C00385)	H9L41_12790; H9L41_12795	K13481; K13482	xanthine dehydrogenase [1.17.1.4]
ko00230	Bacteria	Pseudomonadota	Betaproteobacteria	Burkholderiales	Alcaligenaceae	Bordetella	Bordetella petrii	bpt	R01768	irreversible	Hypoxanthine (C00262)	Xanthine (C00385)	Bpet3934; Bpet3935; Bpet3936	K11177; K11178; K13483	xanthine dehydrogenase [1.17.1.4]; [yagT]
ko00230	Bacteria	Pseudomonadota	Betaproteobacteria	Burkholderiales	Alcaligenaceae	Bordetella	Bordetella bronchialis	bbro	R01768	irreversible	Hypoxanthine (C00262)	Xanthine (C00385)	BAU06_12955; BAU06_12960; BAU06_12965; BAU06_22220; BAU06_22225; BAU06_22230	K13483; K11178; K11177	[yagT]; xanthine dehydrogenase [1.17.1.4]
ko00230	Bacteria	Pseudomonadota	Betaproteobacteria	Burkholderiales	Alcaligenaceae	Bordetella	Bordetella flabilis	bfz	R01768	irreversible	Hypoxanthine (C00262)	Xanthine (C00385)	BAU07_01440; BAU07_01445; BAU07_01450; BAU07_22365; BAU07_22370; BAU07_22375	K11177; K11178; K13483	xanthine dehydrogenase [1.17.1.4]; [yagT]
ko00230	Bacteria	Pseudomonadota	Betaproteobacteria	Burkholderiales	Alcaligenaceae	Bordetella	Bordetella sp. H567	boh	R01768	irreversible	Hypoxanthine (C00262)	Xanthine (C00385)	AKI39_03480; AKI39_03485; AKI39_03490	K13483; K11178; K11177	[yagT]; xanthine dehydrogenase [1.17.1.4]
ko00230	Bacteria	Pseudomonadota	Betaproteobacteria	Burkholderiales	Alcaligenaceae	Bordetella	Bordetella genomosp. 13	bgm	R01768	irreversible	Hypoxanthine (C00262)	Xanthine (C00385)	CAL15_05280; CAL15_05285; CAL15_05290; CAL15_21635; CAL15_21640; CAL15_21645	K11177; K11178; K13483	xanthine dehydrogenase [1.17.1.4]; [yagT]
ko00230	Bacteria	Pseudomonadota	Betaproteobacteria	Burkholderiales	Alcaligenaceae	Achromobacter	Achromobacter spanius	asw	R01768	irreversible	Hypoxanthine (C00262)	Xanthine (C00385)	CVS48_25075; CVS48_25080; CVS48_25085	K11177; K11178; K13483	xanthine dehydrogenase [1.17.1.4]; [yagT]
ko00230	Bacteria	Pseudomonadota	Betaproteobacteria	Burkholderiales	Alcaligenaceae	Achromobacter	Achromobacter sp. B7	achb	R01768	irreversible	Hypoxanthine (C00262)	Xanthine (C00385)	DVB37_19060; DVB37_19065; DVB37_19070	K11177; K11178; K13483	xanthine dehydrogenase [1.17.1.4]; [yagT]
ko00230	Bacteria	Pseudomonadota	Betaproteobacteria	Burkholderiales	Alcaligenaceae	Achromobacter	Achromobacter deleyi	ady	R01768	irreversible	Hypoxanthine (C00262)	Xanthine (C00385)	HLG70_20535	K11177	xanthine dehydrogenase [1.17.1.4]
ko00230	Bacteria	Pseudomonadota	Betaproteobacteria	Burkholderiales	Alcaligenaceae	Achromobacter	Achromobacter sp. 77	acho	R01768	irreversible	Hypoxanthine (C00262)	Xanthine (C00385)	H4P35_21780; H4P35_21785; H4P35_21790	K11177; K11178; K13483	xanthine dehydrogenase [1.17.1.4]; [yagT]
ko00230	Bacteria	Pseudomonadota	Betaproteobacteria	Burkholderiales	Alcaligenaceae	Achromobacter	Achromobacter mucicolens	amui	R01768	irreversible	Hypoxanthine (C00262)	Xanthine (C00385)	PE062_18390; PE062_18395; PE062_18400	K11177; K11178; K13483	xanthine dehydrogenase [1.17.1.4]; [yagT]
ko00230	Bacteria	Pseudomonadota	Betaproteobacteria	Burkholderiales	Alcaligenaceae	Pusillimonas	Pusillimonas sp. T7-7	put	R01768	irreversible	Hypoxanthine (C00262)	Xanthine (C00385)	PT7_2999; PT7_3000	K13481; K13482	xanthine dehydrogenase [1.17.1.4]
ko00230	Bacteria	Pseudomonadota	Betaproteobacteria	Burkholderiales	Alcaligenaceae	Pusillimonas	Pusillimonas thiosulfatoxidans	pus	R01768	irreversible	Hypoxanthine (C00262)	Xanthine (C00385)	CKA81_06850; CKA81_06855	K13482; K13481	xanthine dehydrogenase [1.17.1.4]
ko00230	Bacteria	Pseudomonadota	Betaproteobacteria	Burkholderiales	Alcaligenaceae	Pusillimonas	Pusillimonas sp. DMV24BSW_D	pud	R01768	irreversible	Hypoxanthine (C00262)	Xanthine (C00385)	G9Q38_12295; G9Q38_12300	K13482; K13481	xanthine dehydrogenase [1.17.1.4]
ko00230	Bacteria	Pseudomonadota	Betaproteobacteria	Burkholderiales	Alcaligenaceae	Advenella	Advenella kashmirensis	aka	R01768	irreversible	Hypoxanthine (C00262)	Xanthine (C00385)	TKWG_08795; TKWG_08800	K11178; K13483	xanthine dehydrogenase [1.17.1.4]; [yagT]
ko00230	Bacteria	Pseudomonadota	Betaproteobacteria	Burkholderiales	Alcaligenaceae	Castellaniella	Castellaniella defragrans	cdn	R01768	irreversible	Hypoxanthine (C00262)	Xanthine (C00385)	BN940_01236; BN940_01241	K13481; K13482	xanthine dehydrogenase [1.17.1.4]
ko00230	Bacteria	Pseudomonadota	Betaproteobacteria	Burkholderiales	Alcaligenaceae	Alcaligenes	Alcaligenes faecalis	afa	R01768	irreversible	Hypoxanthine (C00262)	Xanthine (C00385)	UZ73_01820; UZ73_01825	K13481; K13482	xanthine dehydrogenase [1.17.1.4]
ko00230	Bacteria	Pseudomonadota	Betaproteobacteria	Burkholderiales	Alcaligenaceae	Alcaligenes	Alcaligenes faecalis	afq	R01768	irreversible	Hypoxanthine (C00262)	Xanthine (C00385)	AFA_11475; AFA_11480	K13481; K13482	xanthine dehydrogenase [1.17.1.4]
ko00230	Bacteria	Pseudomonadota	Betaproteobacteria	Burkholderiales	Alcaligenaceae	Alcaligenes	Alcaligenes aquatilis	aaqu	R01768	irreversible	Hypoxanthine (C00262)	Xanthine (C00385)	D3M96_12310; D3M96_12315	K13481; K13482	xanthine dehydrogenase [1.17.1.4]
ko00230	Bacteria	Pseudomonadota	Betaproteobacteria	Burkholderiales	Alcaligenaceae	Alcaligenes	Alcaligenes ammonioxydans	aamm	R01768	irreversible	Hypoxanthine (C00262)	Xanthine (C00385)	FE795_10695; FE795_10700	K13481; K13482	xanthine dehydrogenase [1.17.1.4]
ko00230	Bacteria	Pseudomonadota	Betaproteobacteria	Burkholderiales	Alcaligenaceae	Orrella	Orrella dioscoreae	odi	R01768	irreversible	Hypoxanthine (C00262)	Xanthine (C00385)	ODI_R2028; ODI_R2029; ODI_R2030; ODI_R2485; ODI_R2486; ODI_R2487	K13483; K11178; K11177	[yagT]; xanthine dehydrogenase [1.17.1.4]
ko00230	Bacteria	Pseudomonadota	Betaproteobacteria	Burkholderiales	Alcaligenaceae	Pigmentiphaga	Pigmentiphaga sp. H8	pig	R01768	irreversible	Hypoxanthine (C00262)	Xanthine (C00385)	EGT29_00180; EGT29_00185; EGT29_00190; EGT29_15630; EGT29_15635	K13483; K11178; K11177; K13482; K13481	[yagT]; xanthine dehydrogenase [1.17.1.4]
ko00230	Bacteria	Pseudomonadota	Betaproteobacteria	Burkholderiales	Alcaligenaceae	Pigmentiphaga	Pigmentiphaga aceris	pacr	R01768	irreversible	Hypoxanthine (C00262)	Xanthine (C00385)	FXN63_13035; FXN63_13040; FXN63_13045; FXN63_22180; FXN63_22185; FXN63_22190	K11177; K11178; K13483	xanthine dehydrogenase [1.17.1.4]; [yagT]
ko00230	Bacteria	Pseudomonadota	Betaproteobacteria	Burkholderiales	Alcaligenaceae	Paralcaligenes	Paralcaligenes sp. KSB-10	park	R01768	irreversible	Hypoxanthine (C00262)	Xanthine (C00385)	LSG25_15480; LSG25_15485	K13482; K13481	xanthine dehydrogenase [1.17.1.4]
ko00230	Bacteria	Pseudomonadota	Betaproteobacteria	Burkholderiales	Comamonadaceae	Rhodoferax	Rhodoferax saidenbachensis	rsb	R01768	irreversible	Hypoxanthine (C00262)	Xanthine (C00385)	RS694_04875; RS694_04880	K13482; K13481	xanthine dehydrogenase [1.17.1.4]
ko00230	Bacteria	Pseudomonadota	Betaproteobacteria	Burkholderiales	Comamonadaceae	Rhodoferax	Rhodoferax koreense	rhy	R01768	irreversible	Hypoxanthine (C00262)	Xanthine (C00385)	RD110_17115; RD110_17120; RD110_18100; RD110_18105; RD110_18110	K13481; K13482; K11177; K11178; K13483	xanthine dehydrogenase [1.17.1.4]; [yagT]
ko00230	Bacteria	Pseudomonadota	Betaproteobacteria	Burkholderiales	Comamonadaceae	Rhodoferax	Rhodoferax sediminis	rhf	R01768	irreversible	Hypoxanthine (C00262)	Xanthine (C00385)	EUB48_07005; EUB48_07010; EUB48_08530; EUB48_08535; EUB48_08540	K13482; K13481; K13483; K11177; K11178	xanthine dehydrogenase [1.17.1.4]; [yagT]
ko00230	Bacteria	Pseudomonadota	Betaproteobacteria	Burkholderiales	Comamonadaceae	Rhodoferax	Rhodoferax sediminis	rhg	R01768	irreversible	Hypoxanthine (C00262)	Xanthine (C00385)	EXZ61_06425; EXZ61_06430	K13482; K13481	xanthine dehydrogenase [1.17.1.4]
ko00230	Bacteria	Pseudomonadota	Betaproteobacteria	Burkholderiales	Comamonadaceae	Rhodoferax	Rhodoferax sp. AJA081-3	rhoa	R01768	irreversible	Hypoxanthine (C00262)	Xanthine (C00385)	HZ993_08650; HZ993_08655	K13481; K13482	xanthine dehydrogenase [1.17.1.4]
ko00230	Bacteria	Pseudomonadota	Betaproteobacteria	Burkholderiales	Comamonadaceae	Rhodoferax	Rhodoferax sp. BAB1	rhob	R01768	irreversible	Hypoxanthine (C00262)	Xanthine (C00385)	HTY51_17380; HTY51_17385	K13481; K13482	xanthine dehydrogenase [1.17.1.4]
ko00230	Bacteria	Pseudomonadota	Betaproteobacteria	Burkholderiales	Comamonadaceae	Polaromonas	Polaromonas sp. JS666	pol	R01768	irreversible	Hypoxanthine (C00262)	Xanthine (C00385)	Bpro_1480; Bpro_1481	K13482; K13481	xanthine dehydrogenase [1.17.1.4]
ko00230	Bacteria	Pseudomonadota	Betaproteobacteria	Burkholderiales	Comamonadaceae	Polaromonas	Polaromonas naphthalenivorans	pna	R01768	irreversible	Hypoxanthine (C00262)	Xanthine (C00385)	Pnap_1034; Pnap_1035	K13482; K13481	xanthine dehydrogenase [1.17.1.4]
ko00230	Bacteria	Pseudomonadota	Betaproteobacteria	Burkholderiales	Comamonadaceae	Polaromonas	Polaromonas sp. SP1	pos	R01768	irreversible	Hypoxanthine (C00262)	Xanthine (C00385)	DT070_01205; DT070_01210; DT070_09945; DT070_09950; DT070_09955	K13481; K13482; K11177; K11178; K13483	xanthine dehydrogenase [1.17.1.4]; [yagT]
ko00230	Bacteria	Pseudomonadota	Betaproteobacteria	Burkholderiales	Comamonadaceae	Polaromonas	Polaromonas sp. Pch-P	poo	R01768	irreversible	Hypoxanthine (C00262)	Xanthine (C00385)	F7R28_08240; F7R28_08245; F7R28_20670; F7R28_20675; F7R28_20680	K13482; K13481; K13483; K11178; K11177	xanthine dehydrogenase [1.17.1.4]; [yagT]
ko00230	Bacteria	Pseudomonadota	Betaproteobacteria	Burkholderiales	Comamonadaceae	Polaromonas	Polaromonas vacuolata	pvac	R01768	irreversible	Hypoxanthine (C00262)	Xanthine (C00385)	HC248_00739; HC248_00740	K13482; K13481	xanthine dehydrogenase [1.17.1.4]
ko00230	Bacteria	Pseudomonadota	Betaproteobacteria	Burkholderiales	Comamonadaceae	Acidovorax	Acidovorax citrulli	aav	R01768	irreversible	Hypoxanthine (C00262)	Xanthine (C00385)	Aave_1129; Aave_1130; Aave_1485; Aave_1486; Aave_4012; Aave_4013; Aave_4014	K13482; K13481; K11177; K11178; K13483	xanthine dehydrogenase [1.17.1.4]; [yagT]
ko00230	Bacteria	Pseudomonadota	Betaproteobacteria	Burkholderiales	Comamonadaceae	Acidovorax	Acidovorax sp. JS42	ajs	R01768	irreversible	Hypoxanthine (C00262)	Xanthine (C00385)	Ajs_3102; Ajs_3103	K13481; K13482	xanthine dehydrogenase [1.17.1.4]
ko00230	Bacteria	Pseudomonadota	Betaproteobacteria	Burkholderiales	Comamonadaceae	Acidovorax	Acidovorax avenae	aaa	R01768	irreversible	Hypoxanthine (C00262)	Xanthine (C00385)	Acav_1130; Acav_1131; Acav_1524; Acav_1525; Acav_1526; Acav_3911; Acav_3912; Acav_3913	K13482; K13481; K11177; K11178; K13483	xanthine dehydrogenase [1.17.1.4]; [yagT]
ko00230	Bacteria	Pseudomonadota	Betaproteobacteria	Burkholderiales	Comamonadaceae	Acidovorax	Acidovorax sp. KKS102	ack	R01768	irreversible	Hypoxanthine (C00262)	Xanthine (C00385)	C380_05430; C380_05435	K13482; K13481	xanthine dehydrogenase [1.17.1.4]
ko00230	Bacteria	Pseudomonadota	Betaproteobacteria	Burkholderiales	Comamonadaceae	Acidovorax	Acidovorax sp. RAC01	acra	R01768	irreversible	Hypoxanthine (C00262)	Xanthine (C00385)	BSY15_512; BSY15_513	K13481; K13482	xanthine dehydrogenase [1.17.1.4]
ko00230	Bacteria	Pseudomonadota	Betaproteobacteria	Burkholderiales	Comamonadaceae	Acidovorax	Acidovorax carolinensis	acid	R01768	irreversible	Hypoxanthine (C00262)	Xanthine (C00385)	CBP33_04595; CBP33_04600	K13482; K13481	xanthine dehydrogenase [1.17.1.4]
ko00230	Bacteria	Pseudomonadota	Betaproteobacteria	Burkholderiales	Comamonadaceae	Acidovorax	Acidovorax carolinensis	acip	R01768	irreversible	Hypoxanthine (C00262)	Xanthine (C00385)	CBP36_05015	K13482	xanthine dehydrogenase [1.17.1.4]
ko00230	Bacteria	Pseudomonadota	Betaproteobacteria	Burkholderiales	Comamonadaceae	Acidovorax	Acidovorax carolinensis	acin	R01768	irreversible	Hypoxanthine (C00262)	Xanthine (C00385)	CBP34_04560; CBP34_04565	K13482; K13481	xanthine dehydrogenase [1.17.1.4]
ko00230	Bacteria	Pseudomonadota	Betaproteobacteria	Burkholderiales	Comamonadaceae	Acidovorax	Acidovorax sp. 1608163	acio	R01768	irreversible	Hypoxanthine (C00262)	Xanthine (C00385)	EAG14_13865; EAG14_13870	K13481; K13482	xanthine dehydrogenase [1.17.1.4]
ko00230	Bacteria	Pseudomonadota	Betaproteobacteria	Burkholderiales	Comamonadaceae	Acidovorax	Acidovorax monticola	amon	R01768	irreversible	Hypoxanthine (C00262)	Xanthine (C00385)	H9L24_09785; H9L24_09790; H9L24_20795; H9L24_20800	K13482; K13481	xanthine dehydrogenase [1.17.1.4]
ko00230	Bacteria	Pseudomonadota	Betaproteobacteria	Burkholderiales	Comamonadaceae	Acidovorax	Acidovorax antarcticus	aant	R01768	irreversible	Hypoxanthine (C00262)	Xanthine (C00385)	HUK68_04945; HUK68_04950; HUK68_09315; HUK68_20365; HUK68_20370; HUK68_20375	K13482; K13481; K13479; K13483; K11178; K11177	xanthine dehydrogenase [1.17.1.4]; [yagT]
ko00230	Bacteria	Pseudomonadota	Betaproteobacteria	Burkholderiales	Comamonadaceae	Acidovorax	Acidovorax radicis	arad	R01768	irreversible	Hypoxanthine (C00262)	Xanthine (C00385)	KI609_17600; KI609_17605	K13481; K13482	xanthine dehydrogenase [1.17.1.4]
ko00230	Bacteria	Pseudomonadota	Betaproteobacteria	Burkholderiales	Comamonadaceae	Acidovorax	Acidovorax temperans	atem	R01768	irreversible	Hypoxanthine (C00262)	Xanthine (C00385)	PQV96_13785; PQV96_13790	K13481; K13482	xanthine dehydrogenase [1.17.1.4]
ko00230	Bacteria	Pseudomonadota	Betaproteobacteria	Burkholderiales	Comamonadaceae	Verminephrobacter	Verminephrobacter eiseniae	vei	R01768	irreversible	Hypoxanthine (C00262)	Xanthine (C00385)	Veis_5001; Veis_5002	K13482; K13481	xanthine dehydrogenase [1.17.1.4]
ko00230	Bacteria	Pseudomonadota	Betaproteobacteria	Burkholderiales	Comamonadaceae	Delftia	Delftia acidovorans	dac	R01768	irreversible	Hypoxanthine (C00262)	Xanthine (C00385)	Daci_3816; Daci_3817; Daci_3818; Daci_5909; Daci_5910	K11177; K11178; K13483; K13482; K13481	xanthine dehydrogenase [1.17.1.4]; [yagT]
ko00230	Bacteria	Pseudomonadota	Betaproteobacteria	Burkholderiales	Comamonadaceae	Delftia	Delftia sp. Cs1-4	del	R01768	irreversible	Hypoxanthine (C00262)	Xanthine (C00385)	DelCs14_0686; DelCs14_0687; DelCs14_3004; DelCs14_3005; DelCs14_3006	K13481; K13482; K13483; K11178; K11177	xanthine dehydrogenase [1.17.1.4]; [yagT]
ko00230	Bacteria	Pseudomonadota	Betaproteobacteria	Burkholderiales	Comamonadaceae	Delftia	Delftia tsuruhatensis	dts	R01768	irreversible	Hypoxanthine (C00262)	Xanthine (C00385)	BI380_05130; BI380_05135; BI380_05140; BI380_25380; BI380_25385	K11177; K11178; K13483; K13481; K13482	xanthine dehydrogenase [1.17.1.4]; [yagT]
ko00230	Bacteria	Pseudomonadota	Betaproteobacteria	Burkholderiales	Comamonadaceae	Delftia	Delftia sp. HK171	dhk	R01768	irreversible	Hypoxanthine (C00262)	Xanthine (C00385)	BO996_17350; BO996_17355; BO996_17360; BO996_27745; BO996_27750	K11177; K11178; K13483; K13482; K13481	xanthine dehydrogenase [1.17.1.4]; [yagT]
ko00230	Bacteria	Pseudomonadota	Betaproteobacteria	Burkholderiales	Comamonadaceae	Delftia	Delftia lacustris	dla	R01768	irreversible	Hypoxanthine (C00262)	Xanthine (C00385)	I6G47_05155; I6G47_05160; I6G47_05165; I6G47_26035; I6G47_26040	K13483; K11178; K11177; K13481; K13482	[yagT]; xanthine dehydrogenase [1.17.1.4]
ko00230	Bacteria	Pseudomonadota	Betaproteobacteria	Burkholderiales	Comamonadaceae	Variovorax	Variovorax paradoxus	vap	R01768	irreversible	Hypoxanthine (C00262)	Xanthine (C00385)	Vapar_3810; Vapar_3811; Vapar_3812; Vapar_3906; Vapar_3907; Vapar_5488; Vapar_5489; Vapar_5490	K13483; K11178; K11177; K13482; K13481	[yagT]; xanthine dehydrogenase [1.17.1.4]
ko00230	Bacteria	Pseudomonadota	Betaproteobacteria	Burkholderiales	Comamonadaceae	Variovorax	Variovorax paradoxus	vpe	R01768	irreversible	Hypoxanthine (C00262)	Xanthine (C00385)	Varpa_4513; Varpa_4514; Varpa_4706; Varpa_4707; Varpa_4708	K13482; K13481; K13483; K11178; K11177	xanthine dehydrogenase [1.17.1.4]; [yagT]
ko00230	Bacteria	Pseudomonadota	Betaproteobacteria	Burkholderiales	Comamonadaceae	Variovorax	Variovorax paradoxus	vpd	R01768	irreversible	Hypoxanthine (C00262)	Xanthine (C00385)	VAPA_1c33270; VAPA_1c33280; VAPA_1c33290; VAPA_1c39210; VAPA_1c39220; VAPA_1c39230; VAPA_1c40260; VAPA_1c40270; VAPA_2c05760; VAPA_2c05770; VAPA_2c05780	K11177; K11178; K13483; K13482; K13481	xanthine dehydrogenase [1.17.1.4]; [yagT]
ko00230	Bacteria	Pseudomonadota	Betaproteobacteria	Burkholderiales	Comamonadaceae	Variovorax	Variovorax sp. PAMC 28711	vaa	R01768	irreversible	Hypoxanthine (C00262)	Xanthine (C00385)	AX767_04220; AX767_04225; AX767_04785; AX767_04790; AX767_04795	K13482; K13481; K13483; K11178; K11177	xanthine dehydrogenase [1.17.1.4]; [yagT]
ko00230	Bacteria	Pseudomonadota	Betaproteobacteria	Burkholderiales	Comamonadaceae	Variovorax	Variovorax boronicumulans	vbo	R01768	irreversible	Hypoxanthine (C00262)	Xanthine (C00385)	CKY39_09125; CKY39_09130	K13481; K13482	xanthine dehydrogenase [1.17.1.4]
ko00230	Bacteria	Pseudomonadota	Betaproteobacteria	Burkholderiales	Comamonadaceae	Variovorax	Variovorax sp. PMC12	vam	R01768	irreversible	Hypoxanthine (C00262)	Xanthine (C00385)	C4F17_28960; C4F17_28965; C4F17_28970; C4F17_30300; C4F17_30305	K13483; K11178; K11177; K13481; K13482	[yagT]; xanthine dehydrogenase [1.17.1.4]
ko00230	Bacteria	Pseudomonadota	Betaproteobacteria	Burkholderiales	Comamonadaceae	Comamonas	Comamonas thiooxydans	ctt	R01768	irreversible	Hypoxanthine (C00262)	Xanthine (C00385)	CtCNB1_0544; CtCNB1_0545	K13481; K13482	xanthine dehydrogenase [1.17.1.4]
ko00230	Bacteria	Pseudomonadota	Betaproteobacteria	Burkholderiales	Comamonadaceae	Comamonas	Comamonas testosteroni	ctes	R01768	irreversible	Hypoxanthine (C00262)	Xanthine (C00385)	O987_02965; O987_02970	K13481; K13482	xanthine dehydrogenase [1.17.1.4]
ko00230	Bacteria	Pseudomonadota	Betaproteobacteria	Burkholderiales	Comamonadaceae	Comamonas	Comamonas kerstersii	cke	R01768	irreversible	Hypoxanthine (C00262)	Xanthine (C00385)	B5M06_09735; B5M06_09740	K13482; K13481	xanthine dehydrogenase [1.17.1.4]
ko00230	Bacteria	Pseudomonadota	Betaproteobacteria	Burkholderiales	Comamonadaceae	Comamonas	Comamonas sp. NLF-7-7	cof	R01768	irreversible	Hypoxanthine (C00262)	Xanthine (C00385)	FOZ74_12310; FOZ74_12315	K13482; K13481	xanthine dehydrogenase [1.17.1.4]
ko00230	Bacteria	Pseudomonadota	Betaproteobacteria	Burkholderiales	Comamonadaceae	Comamonas	Comamonas aquatica	caqt	R01768	irreversible	Hypoxanthine (C00262)	Xanthine (C00385)	KAQ61_11425; KAQ61_11430	K13481; K13482	xanthine dehydrogenase [1.17.1.4]
ko00230	Bacteria	Pseudomonadota	Betaproteobacteria	Burkholderiales	Comamonadaceae	Comamonas	Comamonas odontotermitis	codo	R01768	irreversible	Hypoxanthine (C00262)	Xanthine (C00385)	LAD35_16275; LAD35_16280	K13482; K13481	xanthine dehydrogenase [1.17.1.4]
ko00230	Bacteria	Pseudomonadota	Betaproteobacteria	Burkholderiales	Comamonadaceae	Comamonas	Comamonas terrigena	ctez	R01768	irreversible	Hypoxanthine (C00262)	Xanthine (C00385)	CT3_32550; CT3_32560	K13481; K13482	xanthine dehydrogenase [1.17.1.4]
ko00230	Bacteria	Pseudomonadota	Betaproteobacteria	Burkholderiales	Comamonadaceae	Alicycliphilus	Alicycliphilus denitrificans	adn	R01768	irreversible	Hypoxanthine (C00262)	Xanthine (C00385)	Alide_1070; Alide_1071	K13482; K13481	xanthine dehydrogenase [1.17.1.4]
ko00230	Bacteria	Pseudomonadota	Betaproteobacteria	Burkholderiales	Comamonadaceae	Alicycliphilus	Alicycliphilus denitrificans	adk	R01768	irreversible	Hypoxanthine (C00262)	Xanthine (C00385)	Alide2_4034; Alide2_4035	K13482; K13481	xanthine dehydrogenase [1.17.1.4]
ko00230	Bacteria	Pseudomonadota	Betaproteobacteria	Burkholderiales	Comamonadaceae	Ramlibacter	Ramlibacter tataouinensis	rta	R01768	irreversible	Hypoxanthine (C00262)	Xanthine (C00385)	Rta_00230; Rta_00240; Rta_00250; Rta_03670; Rta_03680; Rta_03690; Rta_04760; Rta_04770; Rta_04780; Rta_32380; Rta_32390	K13483; K11178; K11177; K13481; K13482	[yagT]; xanthine dehydrogenase [1.17.1.4]
ko00230	Bacteria	Pseudomonadota	Betaproteobacteria	Burkholderiales	Comamonadaceae	Ramlibacter	Ramlibacter sp. H242	rtea	R01768	irreversible	Hypoxanthine (C00262)	Xanthine (C00385)	HK414_01310	K11178	xanthine dehydrogenase [1.17.1.4]
ko00230	Bacteria	Pseudomonadota	Betaproteobacteria	Burkholderiales	Comamonadaceae	Ottowia	Ottowia oryzae	otk	R01768	irreversible	Hypoxanthine (C00262)	Xanthine (C00385)	C6570_17120; C6570_17130	K13482; K13481	xanthine dehydrogenase [1.17.1.4]
ko00230	Bacteria	Pseudomonadota	Betaproteobacteria	Burkholderiales	Comamonadaceae	Ottowia	Ottowia testudinis	otd	R01768	irreversible	Hypoxanthine (C00262)	Xanthine (C00385)	J1M35_04365	K13481	xanthine dehydrogenase [1.17.1.4]
ko00230	Bacteria	Pseudomonadota	Betaproteobacteria	Burkholderiales	Comamonadaceae	Limnohabitans	Limnohabitans sp. 103DPR2	lim	R01768	irreversible	Hypoxanthine (C00262)	Xanthine (C00385)	L103DPR2_01156; L103DPR2_01157	K13481; K13482	xanthine dehydrogenase [1.17.1.4]
ko00230	Bacteria	Pseudomonadota	Betaproteobacteria	Burkholderiales	Comamonadaceae	Limnohabitans	Limnohabitans sp. 63ED37-2	lih	R01768	irreversible	Hypoxanthine (C00262)	Xanthine (C00385)	L63ED372_00448; L63ED372_00449; L63ED372_00476; L63ED372_00477	K13481; K13482	xanthine dehydrogenase [1.17.1.4]
ko00230	Bacteria	Pseudomonadota	Betaproteobacteria	Burkholderiales	Comamonadaceae	Hydrogenophaga	Hydrogenophaga sp. RAC07	hyr	R01768	irreversible	Hypoxanthine (C00262)	Xanthine (C00385)	BSY239_756; BSY239_757	K13482; K13481	xanthine dehydrogenase [1.17.1.4]
ko00230	Bacteria	Pseudomonadota	Betaproteobacteria	Burkholderiales	Comamonadaceae	Hydrogenophaga	Hydrogenophaga sp. PBC	hyb	R01768	irreversible	Hypoxanthine (C00262)	Xanthine (C00385)	Q5W_03470; Q5W_03475	K13482; K13481	xanthine dehydrogenase [1.17.1.4]
ko00230	Bacteria	Pseudomonadota	Betaproteobacteria	Burkholderiales	Comamonadaceae	Hydrogenophaga	Hydrogenophaga crassostreae	hyl	R01768	irreversible	Hypoxanthine (C00262)	Xanthine (C00385)	LPB072_06265; LPB072_06270	K13482; K13481	xanthine dehydrogenase [1.17.1.4]
ko00230	Bacteria	Pseudomonadota	Betaproteobacteria	Burkholderiales	Comamonadaceae	Hydrogenophaga	Hydrogenophaga sp. PAMC20947	hyc	R01768	irreversible	Hypoxanthine (C00262)	Xanthine (C00385)	E5678_00430; E5678_00435	K13482; K13481	xanthine dehydrogenase [1.17.1.4]
ko00230	Bacteria	Pseudomonadota	Betaproteobacteria	Burkholderiales	Comamonadaceae	Hydrogenophaga	Hydrogenophaga pseudoflava	hpse	R01768	irreversible	Hypoxanthine (C00262)	Xanthine (C00385)	HPF_05860; HPF_05865	K13482; K13481	xanthine dehydrogenase [1.17.1.4]
ko00230	Bacteria	Pseudomonadota	Betaproteobacteria	Burkholderiales	Comamonadaceae	Hydrogenophaga	Hydrogenophaga sp. BPS33	hyn	R01768	irreversible	Hypoxanthine (C00262)	Xanthine (C00385)	F9K07_00775; F9K07_00780; F9K07_23205; F9K07_23210	K13481; K13482	xanthine dehydrogenase [1.17.1.4]
ko00230	Bacteria	Pseudomonadota	Betaproteobacteria	Burkholderiales	Comamonadaceae	Hydrogenophaga	Hydrogenophaga taeniospiralis	htn	R01768	irreversible	Hypoxanthine (C00262)	Xanthine (C00385)	KI616_20915; KI616_20920	K13481; K13482	xanthine dehydrogenase [1.17.1.4]
ko00230	Bacteria	Pseudomonadota	Betaproteobacteria	Burkholderiales	Comamonadaceae	Hydrogenophaga	Hydrogenophaga crocea	hcz	R01768	irreversible	Hypoxanthine (C00262)	Xanthine (C00385)	G9Q37_01335; G9Q37_01340	K13482; K13481	xanthine dehydrogenase [1.17.1.4]
ko00230	Bacteria	Pseudomonadota	Betaproteobacteria	Burkholderiales	Comamonadaceae	Diaphorobacter	Diaphorobacter nitroreducens	dpy	R01768	irreversible	Hypoxanthine (C00262)	Xanthine (C00385)	BA022_01460; BA022_01465	K13482; K13481	xanthine dehydrogenase [1.17.1.4]
ko00230	Bacteria	Pseudomonadota	Betaproteobacteria	Burkholderiales	Comamonadaceae	Diaphorobacter	Diaphorobacter sp. HDW4A	dih	R01768	irreversible	Hypoxanthine (C00262)	Xanthine (C00385)	G7047_15840; G7047_15845	K13481; K13482	xanthine dehydrogenase [1.17.1.4]
ko00230	Bacteria	Pseudomonadota	Betaproteobacteria	Burkholderiales	Comamonadaceae	Diaphorobacter	Diaphorobacter aerolatus	daer	R01768	irreversible	Hypoxanthine (C00262)	Xanthine (C00385)	H9K75_06575; H9K75_06580	K13481; K13482	xanthine dehydrogenase [1.17.1.4]
ko00230	Bacteria	Pseudomonadota	Betaproteobacteria	Burkholderiales	Comamonadaceae	Diaphorobacter	Diaphorobacter ruginosibacter	drg	R01768	irreversible	Hypoxanthine (C00262)	Xanthine (C00385)	H9K76_06080; H9K76_06085; H9K76_11875; H9K76_11880	K13482; K13481	xanthine dehydrogenase [1.17.1.4]
ko00230	Bacteria	Pseudomonadota	Betaproteobacteria	Burkholderiales	Comamonadaceae	Diaphorobacter	[Acidovorax] ebreus	dia	R01768	irreversible	Hypoxanthine (C00262)	Xanthine (C00385)	Dtpsy_2448; Dtpsy_2449	K13481; K13482	xanthine dehydrogenase [1.17.1.4]
ko00230	Bacteria	Pseudomonadota	Betaproteobacteria	Burkholderiales	Comamonadaceae	Simplicispira	Simplicispira suum	simp	R01768	irreversible	Hypoxanthine (C00262)	Xanthine (C00385)	C6571_12255; C6571_12260	K13482; K13481	xanthine dehydrogenase [1.17.1.4]
ko00230	Bacteria	Pseudomonadota	Betaproteobacteria	Burkholderiales	Comamonadaceae	Pulveribacter	Pulveribacter suum	melm	R01768	irreversible	Hypoxanthine (C00262)	Xanthine (C00385)	C7H73_05725; C7H73_05730; C7H73_05735; C7H73_12530; C7H73_12535	K11177; K11178; K13483; K13481; K13482	xanthine dehydrogenase [1.17.1.4]; [yagT]
ko00230	Bacteria	Pseudomonadota	Betaproteobacteria	Burkholderiales	Comamonadaceae	Melaminivora	Melaminivora suipulveris	mela	R01768	irreversible	Hypoxanthine (C00262)	Xanthine (C00385)	C6568_03435; C6568_03440; C6568_03445; C6568_13910; C6568_13915	K13483; K11178; K11177; K13482; K13481	[yagT]; xanthine dehydrogenase [1.17.1.4]
ko00230	Bacteria	Pseudomonadota	Betaproteobacteria	Burkholderiales	Comamonadaceae	Melaminivora	Melaminivora jejuensis	mje	R01768	irreversible	Hypoxanthine (C00262)	Xanthine (C00385)	LVC68_05130; LVC68_05135; LVC68_05660; LVC68_05665; LVC68_05670	K13482; K13481; K11177; K11178; K13483	xanthine dehydrogenase [1.17.1.4]; [yagT]
ko00230	Bacteria	Pseudomonadota	Betaproteobacteria	Burkholderiales	Comamonadaceae	Kinneretia	Kinneretia sp. DAIF2	kia	R01768	irreversible	Hypoxanthine (C00262)	Xanthine (C00385)	G8A07_07520; G8A07_07525	K13482; K13481	xanthine dehydrogenase [1.17.1.4]
ko00230	Bacteria	Pseudomonadota	Betaproteobacteria	Burkholderiales	Sphaerotilaceae	Caldimonas	Caldimonas thermodepolymerans	sthm	R01768	irreversible	Hypoxanthine (C00262)	Xanthine (C00385)	IS481_01505; IS481_13235; IS481_13240	K13481; K13482	xanthine dehydrogenase [1.17.1.4]
ko00230	Bacteria	Pseudomonadota	Betaproteobacteria	Burkholderiales	Sphaerotilaceae	Caldimonas	Caldimonas brevitalea	pbh	R01768	irreversible	Hypoxanthine (C00262)	Xanthine (C00385)	AAW51_1338; AAW51_1339; AAW51_5104; AAW51_5105; AAW51_5106; AAW51_5198; AAW51_5199; AAW51_5200	K13482; K13481; K11177; K11178; K13483	xanthine dehydrogenase [1.17.1.4]; [yagT]
ko00230	Bacteria	Pseudomonadota	Betaproteobacteria	Burkholderiales	Sphaerotilaceae	Caldimonas	Schlegelella aquatica	saqa	R01768	irreversible	Hypoxanthine (C00262)	Xanthine (C00385)	OMP39_11155; OMP39_11160	K13481; K13482	xanthine dehydrogenase [1.17.1.4]
ko00230	Bacteria	Pseudomonadota	Betaproteobacteria	Burkholderiales	Sphaerotilaceae	Methylibium	Methylibium petroleiphilum	mpt	R01768	irreversible	Hypoxanthine (C00262)	Xanthine (C00385)	Mpe_A0798; Mpe_A0799	K13482; K13481	xanthine dehydrogenase [1.17.1.4]
ko00230	Bacteria	Pseudomonadota	Betaproteobacteria	Burkholderiales	Sphaerotilaceae	Methylibium	Methylibium sp. Pch-M	metp	R01768	irreversible	Hypoxanthine (C00262)	Xanthine (C00385)	C1M51_13110; C1M51_13115	K13482; K13481	xanthine dehydrogenase [1.17.1.4]
ko00230	Bacteria	Pseudomonadota	Betaproteobacteria	Burkholderiales	Sphaerotilaceae	Rubrivivax	Rubrivivax gelatinosus	rge	R01768	irreversible	Hypoxanthine (C00262)	Xanthine (C00385)	RGE_39960; RGE_39970	K13482; K13481	xanthine dehydrogenase [1.17.1.4]
ko00230	Bacteria	Pseudomonadota	Betaproteobacteria	Burkholderiales	Sphaerotilaceae	Rubrivivax	Rubrivivax benzoatilyticus	rbn	R01768	irreversible	Hypoxanthine (C00262)	Xanthine (C00385)	RBXJA2T_04113; RBXJA2T_04118	K13481; K13482	xanthine dehydrogenase [1.17.1.4]
ko00230	Bacteria	Pseudomonadota	Betaproteobacteria	Burkholderiales	Sphaerotilaceae	Roseateles	Roseateles depolymerans	rdp	R01768	irreversible	Hypoxanthine (C00262)	Xanthine (C00385)	RD2015_2707; RD2015_2708; RD2015_2709; RD2015_3963; RD2015_3964; RD2015_841; RD2015_842; RD2015_843	K13483; K11178; K11177; K13481; K13482	[yagT]; xanthine dehydrogenase [1.17.1.4]
ko00230	Bacteria	Pseudomonadota	Betaproteobacteria	Burkholderiales	Sphaerotilaceae	Roseateles	Roseateles sp. BIM B-1768	roi	R01768	irreversible	Hypoxanthine (C00262)	Xanthine (C00385)	N4261_12170; N4261_12175; N4261_12180; N4261_16195; N4261_16200; N4261_16205; N4261_21370; N4261_21375	K11177; K11178; K13483; K13481; K13482	xanthine dehydrogenase [1.17.1.4]; [yagT]
ko00230	Bacteria	Pseudomonadota	Betaproteobacteria	Burkholderiales	Sphaerotilaceae	Mitsuaria	Mitsuaria sp. 7	miu	R01768	irreversible	Hypoxanthine (C00262)	Xanthine (C00385)	ABE85_01485; ABE85_01490; ABE85_08025; ABE85_08030; ABE85_08035; ABE85_15560; ABE85_15565; ABE85_16865; ABE85_16870; ABE85_16875	K11177; K11178; K13483; K13481; K13482	xanthine dehydrogenase [1.17.1.4]; [yagT]
ko00230	Bacteria	Pseudomonadota	Betaproteobacteria	Burkholderiales	Sphaerotilaceae	Sphaerotilus	Sphaerotilus sulfidivorans	snn	R01768	irreversible	Hypoxanthine (C00262)	Xanthine (C00385)	EWH46_14105; EWH46_14110	K13481; K13482	xanthine dehydrogenase [1.17.1.4]
ko00230	Bacteria	Pseudomonadota	Betaproteobacteria	Burkholderiales	Sphaerotilaceae	Ideonella	Ideonella dechloratans	idc	R01768	irreversible	Hypoxanthine (C00262)	Xanthine (C00385)	LRM40_13450; LRM40_13455	K13481; K13482	xanthine dehydrogenase [1.17.1.4]
ko00230	Bacteria	Pseudomonadota	Betaproteobacteria	Burkholderiales	Sphaerotilaceae	Aquincola	Aquincola tertiaricarbonis	ater	R01768	irreversible	Hypoxanthine (C00262)	Xanthine (C00385)	MW290_06450; MW290_06455; MW290_10580; MW290_10585; MW290_10590; MW290_13805; MW290_13810; MW290_13815	K13481; K13482; K11177; K11178; K13483	xanthine dehydrogenase [1.17.1.4]; [yagT]
ko00230	Bacteria	Pseudomonadota	Betaproteobacteria	Burkholderiales	Sphaerotilaceae	Leptothrix	Leptothrix cholodnii	lch	R01768	irreversible	Hypoxanthine (C00262)	Xanthine (C00385)	Lcho_3460; Lcho_3461	K13481; K13482	xanthine dehydrogenase [1.17.1.4]
ko00230	Bacteria	Pseudomonadota	Betaproteobacteria	Burkholderiales	Oxalobacteraceae	Janthinobacterium	Janthinobacterium sp. Marseille	mms	R01768	irreversible	Hypoxanthine (C00262)	Xanthine (C00385)	mma_0506; mma_0507	K13482; K13481	xanthine dehydrogenase [1.17.1.4]
ko00230	Bacteria	Pseudomonadota	Betaproteobacteria	Burkholderiales	Oxalobacteraceae	Janthinobacterium	Janthinobacterium agaricidamnosum	jag	R01768	irreversible	Hypoxanthine (C00262)	Xanthine (C00385)	GJA_4212; GJA_4213; GJA_4214; GJA_4436; GJA_4437	K13483; K11178; K11177; K13482; K13481	[yagT]; xanthine dehydrogenase [1.17.1.4]
ko00230	Bacteria	Pseudomonadota	Betaproteobacteria	Burkholderiales	Oxalobacteraceae	Janthinobacterium	Janthinobacterium sp. 1_2014MBL_MicDiv	jaz	R01768	irreversible	Hypoxanthine (C00262)	Xanthine (C00385)	YQ44_13755; YQ44_13760; YQ44_13765; YQ44_22190; YQ44_22195	K11177; K11178; K13483; K13482; K13481	xanthine dehydrogenase [1.17.1.4]; [yagT]
ko00230	Bacteria	Pseudomonadota	Betaproteobacteria	Burkholderiales	Oxalobacteraceae	Janthinobacterium	Janthinobacterium sp. LM6	jal	R01768	irreversible	Hypoxanthine (C00262)	Xanthine (C00385)	BZG29_05970; BZG29_05975; BZG29_13650; BZG29_13655; BZG29_13660	K13481; K13482; K13483; K11178; K11177	xanthine dehydrogenase [1.17.1.4]; [yagT]
ko00230	Bacteria	Pseudomonadota	Betaproteobacteria	Burkholderiales	Oxalobacteraceae	Janthinobacterium	Janthinobacterium svalbardensis	jsv	R01768	irreversible	Hypoxanthine (C00262)	Xanthine (C00385)	CNX70_05940; CNX70_05945; CNX70_14150; CNX70_14155; CNX70_14160	K13481; K13482; K13483; K11178; K11177	xanthine dehydrogenase [1.17.1.4]; [yagT]
ko00230	Bacteria	Pseudomonadota	Betaproteobacteria	Burkholderiales	Oxalobacteraceae	Janthinobacterium	Janthinobacterium tructae	jas	R01768	irreversible	Hypoxanthine (C00262)	Xanthine (C00385)	FJQ89_03170; FJQ89_03175; FJQ89_03180; FJQ89_22900; FJQ89_22905	K13483; K11178; K11177; K13481; K13482	[yagT]; xanthine dehydrogenase [1.17.1.4]
ko00230	Bacteria	Pseudomonadota	Betaproteobacteria	Burkholderiales	Oxalobacteraceae	Janthinobacterium	Janthinobacterium lividum	jlv	R01768	irreversible	Hypoxanthine (C00262)	Xanthine (C00385)	G3257_06075; G3257_06080; G3257_14560; G3257_14565; G3257_14570	K13481; K13482; K13483; K11178; K11177	xanthine dehydrogenase [1.17.1.4]; [yagT]
ko00230	Bacteria	Pseudomonadota	Betaproteobacteria	Burkholderiales	Oxalobacteraceae	Janthinobacterium	Janthinobacterium sp. HH102	jah	R01768	irreversible	Hypoxanthine (C00262)	Xanthine (C00385)	JAB4_012580; JAB4_012590; JAB4_028710; JAB4_028720; JAB4_028730	K13481; K13482; K13483; K11178; K11177	xanthine dehydrogenase [1.17.1.4]; [yagT]
ko00230	Bacteria	Pseudomonadota	Betaproteobacteria	Burkholderiales	Oxalobacteraceae	Janthinobacterium	Janthinobacterium rivuli	jri	R01768	irreversible	Hypoxanthine (C00262)	Xanthine (C00385)	P9875_06080; P9875_06085; P9875_14395; P9875_14400; P9875_14405	K13481; K13482; K13483; K11178; K11177	xanthine dehydrogenase [1.17.1.4]; [yagT]
ko00230	Bacteria	Pseudomonadota	Betaproteobacteria	Burkholderiales	Oxalobacteraceae	Herbaspirillum	Herbaspirillum seropedicae	hse	R01768	irreversible	Hypoxanthine (C00262)	Xanthine (C00385)	Hsero_3262; Hsero_3263	K13481; K13482	xanthine dehydrogenase [1.17.1.4]
ko00230	Bacteria	Pseudomonadota	Betaproteobacteria	Burkholderiales	Oxalobacteraceae	Herbaspirillum	Herbaspirillum seropedicae	hsz	R01768	irreversible	Hypoxanthine (C00262)	Xanthine (C00385)	ACP92_16320; ACP92_16325	K13481; K13482	xanthine dehydrogenase [1.17.1.4]
ko00230	Bacteria	Pseudomonadota	Betaproteobacteria	Burkholderiales	Oxalobacteraceae	Herbaspirillum	Herbaspirillum hiltneri	hht	R01768	irreversible	Hypoxanthine (C00262)	Xanthine (C00385)	F506_08790; F506_08795; F506_22135; F506_22140; F506_22145	K13482; K13481; K13483; K11178; K11177	xanthine dehydrogenase [1.17.1.4]; [yagT]
ko00230	Bacteria	Pseudomonadota	Betaproteobacteria	Burkholderiales	Oxalobacteraceae	Herbaspirillum	Herbaspirillum rubrisubalbicans	hrb	R01768	irreversible	Hypoxanthine (C00262)	Xanthine (C00385)	Hrubri_3277; Hrubri_3278	K13481; K13482	xanthine dehydrogenase [1.17.1.4]
ko00230	Bacteria	Pseudomonadota	Betaproteobacteria	Burkholderiales	Oxalobacteraceae	Herbaspirillum	Herbaspirillum sp. meg3	hee	R01768	irreversible	Hypoxanthine (C00262)	Xanthine (C00385)	hmeg3_17075; hmeg3_17080; hmeg3_23545; hmeg3_23550; hmeg3_23555	K13481; K13482; K13483; K11178; K11177	xanthine dehydrogenase [1.17.1.4]; [yagT]
ko00230	Bacteria	Pseudomonadota	Betaproteobacteria	Burkholderiales	Oxalobacteraceae	Herbaspirillum	Herbaspirillum huttiense	hhf	R01768	irreversible	Hypoxanthine (C00262)	Xanthine (C00385)	E2K99_16795; E2K99_16800	K13481; K13482	xanthine dehydrogenase [1.17.1.4]
ko00230	Bacteria	Pseudomonadota	Betaproteobacteria	Burkholderiales	Oxalobacteraceae	Herbaspirillum	Herbaspirillum frisingense	hfr	R01768	irreversible	Hypoxanthine (C00262)	Xanthine (C00385)	G5S34_17895; G5S34_17900	K13481; K13482	xanthine dehydrogenase [1.17.1.4]
ko00230	Bacteria	Pseudomonadota	Betaproteobacteria	Burkholderiales	Oxalobacteraceae	Collimonas	Collimonas fungivorans	cfu	R01768	irreversible	Hypoxanthine (C00262)	Xanthine (C00385)	CFU_2112; CFU_2113; CFU_2114; CFU_4144; CFU_4145	K13483; K11178; K11177; K13481; K13482	[yagT]; xanthine dehydrogenase [1.17.1.4]
ko00230	Bacteria	Pseudomonadota	Betaproteobacteria	Burkholderiales	Oxalobacteraceae	Collimonas	Collimonas arenae	care	R01768	irreversible	Hypoxanthine (C00262)	Xanthine (C00385)	LT85_4717; LT85_4718	K13481; K13482	xanthine dehydrogenase [1.17.1.4]
ko00230	Bacteria	Pseudomonadota	Betaproteobacteria	Burkholderiales	Oxalobacteraceae	Collimonas	Collimonas pratensis	cpra	R01768	irreversible	Hypoxanthine (C00262)	Xanthine (C00385)	CPter91_5150; CPter91_5151	K13481; K13482	xanthine dehydrogenase [1.17.1.4]
ko00230	Bacteria	Pseudomonadota	Betaproteobacteria	Burkholderiales	Oxalobacteraceae	Massilia	Massilia sp. NR 4-1	mnr	R01768	irreversible	Hypoxanthine (C00262)	Xanthine (C00385)	ACZ75_09005; ACZ75_09010; ACZ75_13860; ACZ75_13865	K13481; K13482	xanthine dehydrogenase [1.17.1.4]
ko00230	Bacteria	Pseudomonadota	Betaproteobacteria	Burkholderiales	Oxalobacteraceae	Massilia	Massilia sp. WG5	masw	R01768	irreversible	Hypoxanthine (C00262)	Xanthine (C00385)	AM586_00070; AM586_00075; AM586_05940; AM586_05945; AM586_07205; AM586_07210; AM586_07215; AM586_15945; AM586_15950; AM586_15955; AM586_26560; AM586_26565; AM586_26570	K11177; K11178; K13481; K13482; K13483	xanthine dehydrogenase [1.17.1.4]; [yagT]
ko00230	Bacteria	Pseudomonadota	Betaproteobacteria	Burkholderiales	Oxalobacteraceae	Massilia	Massilia violaceinigra	mass	R01768	irreversible	Hypoxanthine (C00262)	Xanthine (C00385)	CR152_08195; CR152_08200; CR152_19645; CR152_19650; CR152_19655; CR152_21930; CR152_21935; CR152_21940	K13481; K13482; K13483; K11178; K11177	xanthine dehydrogenase [1.17.1.4]; [yagT]
ko00230	Bacteria	Pseudomonadota	Betaproteobacteria	Burkholderiales	Oxalobacteraceae	Massilia	Massilia oculi	mtim	R01768	irreversible	Hypoxanthine (C00262)	Xanthine (C00385)	DIR46_02470; DIR46_02475; DIR46_02480; DIR46_08725; DIR46_08730; DIR46_11000; DIR46_11005; DIR46_11010; DIR46_11035; DIR46_11040; DIR46_11045; DIR46_24945; DIR46_24950; DIR46_25430; DIR46_25435; DIR46_25440	K13483; K11178; K11177; K13482; K13481	[yagT]; xanthine dehydrogenase [1.17.1.4]
ko00230	Bacteria	Pseudomonadota	Betaproteobacteria	Burkholderiales	Oxalobacteraceae	Massilia	Massilia sp. YMA4	masy	R01768	irreversible	Hypoxanthine (C00262)	Xanthine (C00385)	DPH57_07865; DPH57_07870; DPH57_07875; DPH57_14565; DPH57_14570; DPH57_24775; DPH57_24780; DPH57_24785; DPH57_24805; DPH57_24810; DPH57_24815	K11177; K11178; K13483; K13482; K13481	xanthine dehydrogenase [1.17.1.4]; [yagT]
ko00230	Bacteria	Pseudomonadota	Betaproteobacteria	Burkholderiales	Oxalobacteraceae	Massilia	Massilia antarctica	manc	R01768	irreversible	Hypoxanthine (C00262)	Xanthine (C00385)	IV454_14145; IV454_14150; IV454_19500; IV454_19505; IV454_19510; IV454_26130; IV454_26135; IV454_26140	K13481; K13482; K13483; K11178; K11177	xanthine dehydrogenase [1.17.1.4]; [yagT]
ko00230	Bacteria	Pseudomonadota	Betaproteobacteria	Burkholderiales	Oxalobacteraceae	Massilia	Massilia forsythiae	mfy	R01768	irreversible	Hypoxanthine (C00262)	Xanthine (C00385)	HH212_02055; HH212_02060; HH212_02065; HH212_03315; HH212_03320; HH212_06465; HH212_06470; HH212_06475; HH212_09390; HH212_09395; HH212_09400; HH212_09640; HH212_09645; HH212_09650; HH212_20570; HH212_20575; HH212_20580; HH212_22470; HH212_22475; HH212_22480	K13483; K11178; K11177; K13482; K13481	[yagT]; xanthine dehydrogenase [1.17.1.4]
ko00230	Bacteria	Pseudomonadota	Betaproteobacteria	Burkholderiales	Oxalobacteraceae	Massilia	Massilia varians	mvar	R01768	irreversible	Hypoxanthine (C00262)	Xanthine (C00385)	MasN3_12920; MasN3_12930; MasN3_28870; MasN3_28880; MasN3_28890; MasN3_37760; MasN3_37770; MasN3_37780	K13481; K13482; K13483; K11178; K11177	xanthine dehydrogenase [1.17.1.4]; [yagT]
ko00230	Bacteria	Pseudomonadota	Betaproteobacteria	Burkholderiales	Oxalobacteraceae	Pseudoduganella	Pseudoduganella armeniaca	masz	R01768	irreversible	Hypoxanthine (C00262)	Xanthine (C00385)	C9I28_07440; C9I28_07445; C9I28_13790; C9I28_13795; C9I28_13800; C9I28_24325; C9I28_24330; C9I28_24335; C9I28_24355; C9I28_24360; C9I28_24365	K13481; K13482; K13483; K11178; K11177	xanthine dehydrogenase [1.17.1.4]; [yagT]
ko00230	Bacteria	Pseudomonadota	Betaproteobacteria	Burkholderiales	Oxalobacteraceae	Pseudoduganella	Pseudoduganella albidiflava	mali	R01768	irreversible	Hypoxanthine (C00262)	Xanthine (C00385)	EYF70_02900; EYF70_02905; EYF70_02910; EYF70_02950; EYF70_02955; EYF70_02960; EYF70_11065; EYF70_11070; EYF70_11075; EYF70_14590; EYF70_14595; EYF70_14600; EYF70_16520; EYF70_16525; EYF70_16530; EYF70_23535; EYF70_23540	K13483; K11178; K11177; K13482; K13481	[yagT]; xanthine dehydrogenase [1.17.1.4]
ko00230	Bacteria	Pseudomonadota	Betaproteobacteria	Burkholderiales	Oxalobacteraceae	Pseudoduganella	Pseudoduganella umbonata	mum	R01768	irreversible	Hypoxanthine (C00262)	Xanthine (C00385)	FCL38_00730; FCL38_00735; FCL38_00740; FCL38_00765; FCL38_00770; FCL38_00775; FCL38_04105; FCL38_04110; FCL38_04115; FCL38_07655; FCL38_07660; FCL38_07665; FCL38_15645; FCL38_15650; FCL38_15655; FCL38_15695; FCL38_15700; FCL38_15705; FCL38_25810; FCL38_25815	K11177; K11178; K13483; K13481; K13482	xanthine dehydrogenase [1.17.1.4]; [yagT]
ko00230	Bacteria	Pseudomonadota	Betaproteobacteria	Burkholderiales	Oxalobacteraceae	Pseudoduganella	Pseudoduganella flava	mfla	R01768	irreversible	Hypoxanthine (C00262)	Xanthine (C00385)	GO485_05340; GO485_11115; GO485_11120; GO485_11125; GO485_11220; GO485_11225; GO485_11230; GO485_21260; GO485_21265; GO485_29335; GO485_29340; GO485_29345	K13483; K11178; K11177; K13481; K13482	[yagT]; xanthine dehydrogenase [1.17.1.4]
ko00230	Bacteria	Pseudomonadota	Betaproteobacteria	Burkholderiales	Oxalobacteraceae	Pseudoduganella	Pseudoduganella plicata	mpli	R01768	irreversible	Hypoxanthine (C00262)	Xanthine (C00385)	E1742_01245; E1742_01250; E1742_01255; E1742_11310; E1742_11315; E1742_11320; E1742_11380; E1742_11385; E1742_11390; E1742_21315; E1742_21320	K13483; K11178; K11177; K13481; K13482	[yagT]; xanthine dehydrogenase [1.17.1.4]
ko00230	Bacteria	Pseudomonadota	Betaproteobacteria	Burkholderiales	Oxalobacteraceae	Duganella	Duganella dendranthematis	dug	R01768	irreversible	Hypoxanthine (C00262)	Xanthine (C00385)	HH213_07105; HH213_07110; HH213_07115; HH213_16580; HH213_16585; HH213_20545; HH213_20550; HH213_20555; HH213_25980; HH213_25985; HH213_25995; HH213_26475; HH213_26480; HH213_26485	K11177; K11178; K13483; K13481; K13482	xanthine dehydrogenase [1.17.1.4]; [yagT]
ko00230	Bacteria	Pseudomonadota	Betaproteobacteria	Burkholderiales	Oxalobacteraceae	Undibacterium	Undibacterium parvum	upv	R01768	irreversible	Hypoxanthine (C00262)	Xanthine (C00385)	EJN92_07535; EJN92_07540	K13482; K13481	xanthine dehydrogenase [1.17.1.4]
ko00230	Bacteria	Pseudomonadota	Betaproteobacteria	Burkholderiales	Oxalobacteraceae	Undibacterium	Undibacterium piscinae	upi	R01768	irreversible	Hypoxanthine (C00262)	Xanthine (C00385)	EJG51_010805	K13481	xanthine dehydrogenase [1.17.1.4]
ko00230	Bacteria	Pseudomonadota	Betaproteobacteria	Burkholderiales	Oxalobacteraceae	Undibacterium	Undibacterium sp. KW1	und	R01768	irreversible	Hypoxanthine (C00262)	Xanthine (C00385)	UNDKW_5497; UNDKW_5498	K13482; K13481	xanthine dehydrogenase [1.17.1.4]
ko00230	Bacteria	Pseudomonadota	Betaproteobacteria	Burkholderiales	Oxalobacteraceae	Noviherbaspirillum	Noviherbaspirillum sp. UKPF54	nok	R01768	irreversible	Hypoxanthine (C00262)	Xanthine (C00385)	FAY22_17455; FAY22_17460; FAY22_17465	K13483; K11178; K11177	[yagT]; xanthine dehydrogenase [1.17.1.4]
ko00230	Bacteria	Pseudomonadota	Betaproteobacteria	Burkholderiales	Oxalobacteraceae	Glaciimonas	Glaciimonas sp. PAMC28666	glc	R01768	irreversible	Hypoxanthine (C00262)	Xanthine (C00385)	JQN73_07710; JQN73_07715; JQN73_20405; JQN73_20410; JQN73_20415	K13482; K13481; K13483; K11178; K11177	xanthine dehydrogenase [1.17.1.4]; [yagT]
ko00230	Bacteria	Pseudomonadota	Betaproteobacteria	Burkholderiales	Oxalobacteraceae	Telluria	Telluria chitinolytica	tct	R01768	irreversible	Hypoxanthine (C00262)	Xanthine (C00385)	PX653_08750; PX653_08755; PX653_08760; PX653_15575; PX653_15580; PX653_26500; PX653_26505; PX653_26510; PX653_26565; PX653_26570; PX653_26575	K11177; K11178; K13483; K13482; K13481	xanthine dehydrogenase [1.17.1.4]; [yagT]
ko00230	Bacteria	Pseudomonadota	Betaproteobacteria	Burkholderiales	Oxalobacteraceae	Telluria	Telluria mixta	tmj	R01768	irreversible	Hypoxanthine (C00262)	Xanthine (C00385)	P0M04_01615; P0M04_01620; P0M04_01625; P0M04_03160; P0M04_03165; P0M04_10330; P0M04_10335; P0M04_10340; P0M04_25035; P0M04_25040; P0M04_25045; P0M04_26450; P0M04_26455; P0M04_26480; P0M04_26530; P0M04_26540	K13483; K11178; K11177; K13482; K13481	[yagT]; xanthine dehydrogenase [1.17.1.4]
ko00230	Bacteria	Pseudomonadota	Betaproteobacteria	Burkholderiales	unclassified Burkholderiales family	Thiomonas	Thiomonas intermedia	tin	R01768	irreversible	Hypoxanthine (C00262)	Xanthine (C00385)	Tint_1634; Tint_1635	K13481; K13482	xanthine dehydrogenase [1.17.1.4]
ko00230	Bacteria	Pseudomonadota	Betaproteobacteria	Burkholderiales	unclassified Burkholderiales family	Thiomonas	Thiomonas arsenitoxydans	thi	R01768	irreversible	Hypoxanthine (C00262)	Xanthine (C00385)	THI_1768; THI_1769	K13482; K13481	xanthine dehydrogenase [1.17.1.4]
ko00230	Bacteria	Pseudomonadota	Betaproteobacteria	Burkholderiales	unclassified Burkholderiales family	Paucibacter	Paucibacter sp. KCTC 42545	pkt	R01768	irreversible	Hypoxanthine (C00262)	Xanthine (C00385)	AT984_00895; AT984_00900	K13482; K13481	xanthine dehydrogenase [1.17.1.4]
ko00230	Bacteria	Pseudomonadota	Betaproteobacteria	Burkholderiales	unclassified Burkholderiales family	Rhizobacter	Rhizobacter gummiphilus	rgu	R01768	irreversible	Hypoxanthine (C00262)	Xanthine (C00385)	A4W93_06315; A4W93_06320; A4W93_14885; A4W93_14890; A4W93_14895	K13481; K13482; K13483; K11178; K11177	xanthine dehydrogenase [1.17.1.4]; [yagT]
ko00230	Bacteria	Pseudomonadota	Betaproteobacteria	Burkholderiales	unclassified Burkholderiales family	Aquabacterium	Aquabacterium olei	aon	R01768	irreversible	Hypoxanthine (C00262)	Xanthine (C00385)	DEH84_07300; DEH84_07305	K13482; K13481	xanthine dehydrogenase [1.17.1.4]
ko00230	Bacteria	Pseudomonadota	Betaproteobacteria	Burkholderiales	unclassified Burkholderiales family	Xylophilus	Xylophilus rhododendri	xyk	R01768	irreversible	Hypoxanthine (C00262)	Xanthine (C00385)	GT347_03230; GT347_03235; GT347_03240; GT347_15540; GT347_15545; GT347_15550; GT347_21060; GT347_26845; GT347_26850; GT347_26855	K13483; K11178; K11177; K13482	[yagT]; xanthine dehydrogenase [1.17.1.4]
ko00230	Bacteria	Pseudomonadota	Betaproteobacteria	Burkholderiales	unclassified Burkholderiales family	Tepidimonas	Tepidimonas taiwanensis	ttw	R01768	irreversible	Hypoxanthine (C00262)	Xanthine (C00385)	LCC91_04620; LCC91_04625	K13481; K13482	xanthine dehydrogenase [1.17.1.4]
ko00230	Bacteria	Pseudomonadota	Betaproteobacteria	Nitrosomonadales	Sterolibacteriaceae	Denitratisoma	Denitratisoma oestradiolicum	doe	R01768	irreversible	Hypoxanthine (C00262)	Xanthine (C00385)	DENOEST_1223	K00087	xanthine dehydrogenase [1.17.1.4]
ko00230	Bacteria	Pseudomonadota	Betaproteobacteria	Nitrosomonadales	Sulfuricellaceae	Sulfuriferula	Sulfuriferula nivalis	sniv	R01768	irreversible	Hypoxanthine (C00262)	Xanthine (C00385)	SFSGTM_16490; SFSGTM_16500	K13482; K13481	xanthine dehydrogenase [1.17.1.4]
ko00230	Bacteria	Pseudomonadota	Betaproteobacteria	Nitrosomonadales	Usitatibacteraceae	Usitatibacter	Usitatibacter rugosus	uru	R01768	irreversible	Hypoxanthine (C00262)	Xanthine (C00385)	DSM104443_03140; DSM104443_03141; DSM104443_03142	K11177; K11178; K13483	xanthine dehydrogenase [1.17.1.4]; [yagT]
ko00230	Bacteria	Pseudomonadota	Betaproteobacteria	Nitrosomonadales	Usitatibacteraceae	Usitatibacter	Usitatibacter palustris	upl	R01768	irreversible	Hypoxanthine (C00262)	Xanthine (C00385)	DSM104440_02089; DSM104440_02090	K13481; K13482	xanthine dehydrogenase [1.17.1.4]
ko00230	Bacteria	Pseudomonadota	Betaproteobacteria	Rhodocyclales	Rhodocyclaceae	Azospira	Azospira inquinata	aiq	R01768	irreversible	Hypoxanthine (C00262)	Xanthine (C00385)	Azoinq_13055; Azoinq_13060	K13482; K13481	xanthine dehydrogenase [1.17.1.4]
ko00230	Bacteria	Pseudomonadota	Betaproteobacteria	Rhodocyclales	Rhodocyclaceae	Niveibacterium	Niveibacterium microcysteis	niv	R01768	irreversible	Hypoxanthine (C00262)	Xanthine (C00385)	JY500_10795; JY500_10800	K13481; K13482	xanthine dehydrogenase [1.17.1.4]
ko00230	Bacteria	Pseudomonadota	Betaproteobacteria	Rhodocyclales	Rhodocyclaceae	Aromatoleum	Aromatoleum bremense	abre	R01768	irreversible	Hypoxanthine (C00262)	Xanthine (C00385)	pbN1_14000	K00087	xanthine dehydrogenase [1.17.1.4]
ko00230	Bacteria	Pseudomonadota	Betaproteobacteria	Rhodocyclales	Rhodocyclaceae	Aromatoleum	Aromatoleum petrolei	apet	R01768	irreversible	Hypoxanthine (C00262)	Xanthine (C00385)	ToN1_00450; ToN1_12640; ToN1_12650	K00087; K13482; K13481	xanthine dehydrogenase [1.17.1.4]
ko00230	Bacteria	Pseudomonadota	Betaproteobacteria	Rhodocyclales	Azonexaceae	Dechloromonas	Dechloromonas denitrificans	dden	R01768	irreversible	Hypoxanthine (C00262)	Xanthine (C00385)	KI615_15180; KI615_15185	K13482; K13481	xanthine dehydrogenase [1.17.1.4]
ko00230	Bacteria	Pseudomonadota	Betaproteobacteria	Rhodocyclales	Azonexaceae	Quatrionicoccus	Quatrionicoccus australiensis	qau	R01768	irreversible	Hypoxanthine (C00262)	Xanthine (C00385)	KI612_12355; KI612_12360	K13481; K13482	xanthine dehydrogenase [1.17.1.4]
ko00230	Bacteria	Pseudomonadota	Betaproteobacteria	Rhodocyclales	Zoogloeaceae	Azoarcus	Azoarcus olearius	azo	R01768	irreversible	Hypoxanthine (C00262)	Xanthine (C00385)	azo2211; azo2212	K13481; K13482	xanthine dehydrogenase [1.17.1.4]
ko00230	Bacteria	Pseudomonadota	Betaproteobacteria	Rhodocyclales	Zoogloeaceae	Azoarcus	Azoarcus olearius	aoa	R01768	irreversible	Hypoxanthine (C00262)	Xanthine (C00385)	dqs_2344; dqs_2345	K13481; K13482	xanthine dehydrogenase [1.17.1.4]
ko00230	Bacteria	Pseudomonadota	Betaproteobacteria	Rhodocyclales	Zoogloeaceae	Azoarcus	Azoarcus sp. CIB	azi	R01768	irreversible	Hypoxanthine (C00262)	Xanthine (C00385)	AzCIB_1788	K13479	xanthine dehydrogenase [1.17.1.4]
ko00230	Bacteria	Pseudomonadota	Betaproteobacteria	Rhodocyclales	Zoogloeaceae	Azoarcus	Azoarcus sp. DD4	azr	R01768	irreversible	Hypoxanthine (C00262)	Xanthine (C00385)	CJ010_13990; CJ010_13995	K13481; K13482	xanthine dehydrogenase [1.17.1.4]
ko00230	Bacteria	Pseudomonadota	Betaproteobacteria	Rhodocyclales	Zoogloeaceae	Thauera	Thauera sp. MZ1T	tmz	R01768	irreversible	Hypoxanthine (C00262)	Xanthine (C00385)	Tmz1t_1338; Tmz1t_1339	K13482; K13481	xanthine dehydrogenase [1.17.1.4]
ko00230	Bacteria	Pseudomonadota	Betaproteobacteria	Rhodocyclales	Zoogloeaceae	Thauera	Thauera humireducens	thu	R01768	irreversible	Hypoxanthine (C00262)	Xanthine (C00385)	AC731_000430; AC731_000435	K13482; K13481	xanthine dehydrogenase [1.17.1.4]
ko00230	Bacteria	Pseudomonadota	Betaproteobacteria	Rhodocyclales	Zoogloeaceae	Thauera	Thauera chlorobenzoica	tcl	R01768	irreversible	Hypoxanthine (C00262)	Xanthine (C00385)	Tchl_1904	K13479	xanthine dehydrogenase [1.17.1.4]
ko00230	Bacteria	Pseudomonadota	Betaproteobacteria	Rhodocyclales	Zoogloeaceae	Thauera	Thauera aromatica	tak	R01768	irreversible	Hypoxanthine (C00262)	Xanthine (C00385)	Tharo_2548	K13479	xanthine dehydrogenase [1.17.1.4]
ko00230	Bacteria	Pseudomonadota	Betaproteobacteria	Rhodocyclales	Zoogloeaceae	Parazoarcus	Parazoarcus communis	acom	R01768	irreversible	Hypoxanthine (C00262)	Xanthine (C00385)	CEW83_08195; CEW83_08200	K13481; K13482	xanthine dehydrogenase [1.17.1.4]
ko00230	Bacteria	Pseudomonadota	Betaproteobacteria	unclassified Betaproteobacteria order	unclassified Betaproteobacteria family	Candidatus Desulfobacillus	Candidatus Desulfobacillus denitrificans	ddz	R01768	irreversible	Hypoxanthine (C00262)	Xanthine (C00385)	DSYM_16450	K13479	xanthine dehydrogenase [1.17.1.4]
ko00230	Bacteria	Pseudomonadota	Betaproteobacteria	unclassified Betaproteobacteria order	unclassified Betaproteobacteria family	unclassified Betaproteobacteria genus	Betaproteobacteria bacterium GR16-43	beba	R01768	irreversible	Hypoxanthine (C00262)	Xanthine (C00385)	BWI17_15630; BWI17_15635	K13482; K13481	xanthine dehydrogenase [1.17.1.4]
ko00230	Bacteria	Pseudomonadota	Alphaproteobacteria	Hyphomicrobiales	Phyllobacteriaceae	Mesorhizobium	Mesorhizobium japonicum	mlo	R01768	irreversible	Hypoxanthine (C00262)	Xanthine (C00385)	mlr1925; mlr1926; mlr1927; mlr5134; mlr5135	K13483; K11178; K11177; K13481; K13482	[yagT]; xanthine dehydrogenase [1.17.1.4]
ko00230	Bacteria	Pseudomonadota	Alphaproteobacteria	Hyphomicrobiales	Phyllobacteriaceae	Mesorhizobium	Mesorhizobium loti	mln	R01768	irreversible	Hypoxanthine (C00262)	Xanthine (C00385)	A9174_01805; A9174_01810; A9174_16980; A9174_16985; A9174_16990	K13482; K13481; K11177; K11178; K13483	xanthine dehydrogenase [1.17.1.4]; [yagT]
ko00230	Bacteria	Pseudomonadota	Alphaproteobacteria	Hyphomicrobiales	Phyllobacteriaceae	Mesorhizobium	Mesorhizobium ciceri	mci	R01768	irreversible	Hypoxanthine (C00262)	Xanthine (C00385)	Mesci_0369; Mesci_0370; Mesci_2886; Mesci_2887; Mesci_2888; Mesci_2889; Mesci_2890; Mesci_2891; Mesci_3778; Mesci_3779; Mesci_3780	K13482; K13481; K11177; K11178; K13483	xanthine dehydrogenase [1.17.1.4]; [yagT]
ko00230	Bacteria	Pseudomonadota	Alphaproteobacteria	Hyphomicrobiales	Phyllobacteriaceae	Mesorhizobium	Mesorhizobium ciceri	mcic	R01768	irreversible	Hypoxanthine (C00262)	Xanthine (C00385)	A4R28_07730; A4R28_07735; A4R28_07740; A4R28_13210; A4R28_13215; A4R28_13220; A4R28_13225; A4R28_13230; A4R28_13235; A4R28_26515; A4R28_26520	K11177; K11178; K13483; K13481; K13482	xanthine dehydrogenase [1.17.1.4]; [yagT]
ko00230	Bacteria	Pseudomonadota	Alphaproteobacteria	Hyphomicrobiales	Phyllobacteriaceae	Mesorhizobium	Mesorhizobium opportunistum	mop	R01768	irreversible	Hypoxanthine (C00262)	Xanthine (C00385)	Mesop_0352; Mesop_0353; Mesop_3022; Mesop_3023; Mesop_3024; Mesop_3261; Mesop_3262; Mesop_3263; Mesop_3264; Mesop_3265; Mesop_3266	K13482; K13481; K13483; K11178; K11177	xanthine dehydrogenase [1.17.1.4]; [yagT]
ko00230	Bacteria	Pseudomonadota	Alphaproteobacteria	Hyphomicrobiales	Phyllobacteriaceae	Mesorhizobium	Mesorhizobium australicum	mam	R01768	irreversible	Hypoxanthine (C00262)	Xanthine (C00385)	Mesau_00340; Mesau_00341; Mesau_02466; Mesau_02468; Mesau_03143; Mesau_03144; Mesau_03145; Mesau_03147; Mesau_03148; Mesau_03149; Mesau_05432; Mesau_05433; Mesau_05434	K13482; K13481; K13479; K00087; K11177; K11178; K13483	xanthine dehydrogenase [1.17.1.4]; [yagT]
ko00230	Bacteria	Pseudomonadota	Alphaproteobacteria	Hyphomicrobiales	Phyllobacteriaceae	Mesorhizobium	Mesorhizobium amorphae	mamo	R01768	irreversible	Hypoxanthine (C00262)	Xanthine (C00385)	A6B35_05835; A6B35_05840; A6B35_14715; A6B35_14720; A6B35_14725; A6B35_25450	K13482; K13481; K11177; K11178; K13483	xanthine dehydrogenase [1.17.1.4]; [yagT]
ko00230	Bacteria	Pseudomonadota	Alphaproteobacteria	Hyphomicrobiales	Phyllobacteriaceae	Mesorhizobium	Mesorhizobium sp. WSM1497	mesw	R01768	irreversible	Hypoxanthine (C00262)	Xanthine (C00385)	A9K65_001855; A9K65_001860; A9K65_015720; A9K65_015725; A9K65_015730; A9K65_015735; A9K65_015740; A9K65_015745; A9K65_020280; A9K65_020285; A9K65_020290	K13482; K13481; K11177; K11178; K13483	xanthine dehydrogenase [1.17.1.4]; [yagT]
ko00230	Bacteria	Pseudomonadota	Alphaproteobacteria	Hyphomicrobiales	Phyllobacteriaceae	Mesorhizobium	Mesorhizobium sp. M9A.F.Ca.ET.002.03.1.2	mesm	R01768	irreversible	Hypoxanthine (C00262)	Xanthine (C00385)	EJ066_09610; EJ066_09615; EJ066_15470; EJ066_15480; EJ066_15485; EJ066_15490; EJ066_28510; EJ066_28515; EJ066_28520	K13481; K13482; K11177; K11178; K13483	xanthine dehydrogenase [1.17.1.4]; [yagT]
ko00230	Bacteria	Pseudomonadota	Alphaproteobacteria	Hyphomicrobiales	Phyllobacteriaceae	Mesorhizobium	Mesorhizobium sp. Pch-S	mesp	R01768	irreversible	Hypoxanthine (C00262)	Xanthine (C00385)	C1M53_02900; C1M53_02905; C1M53_30645; C1M53_30650; C1M53_30655	K13482; K13481; K13483; K11178; K11177	xanthine dehydrogenase [1.17.1.4]; [yagT]
ko00230	Bacteria	Pseudomonadota	Alphaproteobacteria	Hyphomicrobiales	Phyllobacteriaceae	Mesorhizobium	Mesorhizobium huakuii	mhua	R01768	irreversible	Hypoxanthine (C00262)	Xanthine (C00385)	MCHK_3490; MCHK_3491; MCHK_3492; MCHK_6187; MCHK_6188	K13483; K11178; K11177; K13481; K13482	[yagT]; xanthine dehydrogenase [1.17.1.4]
ko00230	Bacteria	Pseudomonadota	Alphaproteobacteria	Hyphomicrobiales	Phyllobacteriaceae	Mesorhizobium	Mesorhizobium jarvisii	mjr	R01768	irreversible	Hypoxanthine (C00262)	Xanthine (C00385)	EB229_01830; EB229_01835; EB229_17220; EB229_17225; EB229_17230	K13482; K13481; K11177; K11178; K13483	xanthine dehydrogenase [1.17.1.4]; [yagT]
ko00230	Bacteria	Pseudomonadota	Alphaproteobacteria	Hyphomicrobiales	Phyllobacteriaceae	Mesorhizobium	Mesorhizobium erdmanii	merd	R01768	irreversible	Hypoxanthine (C00262)	Xanthine (C00385)	EB233_01860; EB233_01865; EB233_14405; EB233_14410; EB233_14415; EB233_14420; EB233_14425; EB233_14430	K13482; K13481; K11177; K11178; K13483	xanthine dehydrogenase [1.17.1.4]; [yagT]
ko00230	Bacteria	Pseudomonadota	Alphaproteobacteria	Hyphomicrobiales	Phyllobacteriaceae	Mesorhizobium	Mesorhizobium sp. 8	mesr	R01768	irreversible	Hypoxanthine (C00262)	Xanthine (C00385)	FGU64_17275; FGU64_17280; FGU64_19715; FGU64_19720; FGU64_19725	K13481; K13482; K13483; K11178; K11177	xanthine dehydrogenase [1.17.1.4]; [yagT]
ko00230	Bacteria	Pseudomonadota	Alphaproteobacteria	Hyphomicrobiales	Phyllobacteriaceae	Mesorhizobium	Mesorhizobium onobrychidis	moh	R01768	irreversible	Hypoxanthine (C00262)	Xanthine (C00385)	IHQ72_01355; IHQ72_01360; IHQ72_15125; IHQ72_15130; IHQ72_15135; IHQ72_29340; IHQ72_29345; IHQ72_29350; IHQ72_30675; IHQ72_30680; IHQ72_30685	K13482; K13481; K13483; K11178; K11177	xanthine dehydrogenase [1.17.1.4]; [yagT]
ko00230	Bacteria	Pseudomonadota	Alphaproteobacteria	Hyphomicrobiales	Phyllobacteriaceae	Aquibium	Aquibium oceanicum	meso	R01768	irreversible	Hypoxanthine (C00262)	Xanthine (C00385)	BSQ44_02905; BSQ44_02910; BSQ44_02915; BSQ44_07595; BSQ44_07600; BSQ44_07605; BSQ44_22525; BSQ44_22530	K13483; K11178; K11177; K13482; K13481	[yagT]; xanthine dehydrogenase [1.17.1.4]
ko00230	Bacteria	Pseudomonadota	Alphaproteobacteria	Hyphomicrobiales	Phyllobacteriaceae	Chelativorans	Chelativorans sp. BNC1	mes	R01768	irreversible	Hypoxanthine (C00262)	Xanthine (C00385)	Meso_0580; Meso_0581; Meso_0582; Meso_2833; Meso_2834	K11177; K11178; K13483; K13481; K13482	xanthine dehydrogenase [1.17.1.4]; [yagT]
ko00230	Bacteria	Pseudomonadota	Alphaproteobacteria	Hyphomicrobiales	Phyllobacteriaceae	Hoeflea	Hoeflea sp. IMCC20628	hoe	R01768	irreversible	Hypoxanthine (C00262)	Xanthine (C00385)	IMCC20628_02864; IMCC20628_02865; IMCC20628_02866	K13481; K13479; K13482	xanthine dehydrogenase [1.17.1.4]
ko00230	Bacteria	Pseudomonadota	Alphaproteobacteria	Hyphomicrobiales	Phyllobacteriaceae	Aminobacter	Aminobacter aminovorans	aak	R01768	irreversible	Hypoxanthine (C00262)	Xanthine (C00385)	AA2016_1895; AA2016_1896; AA2016_4964; AA2016_4966	K13481; K13482; K00087; K13479	xanthine dehydrogenase [1.17.1.4]
ko00230	Bacteria	Pseudomonadota	Alphaproteobacteria	Hyphomicrobiales	Phyllobacteriaceae	Aminobacter	Aminobacter sp. MSH1	amih	R01768	irreversible	Hypoxanthine (C00262)	Xanthine (C00385)	CO731_02032; CO731_02033	K13481; K13482	xanthine dehydrogenase [1.17.1.4]
ko00230	Bacteria	Pseudomonadota	Alphaproteobacteria	Hyphomicrobiales	Phyllobacteriaceae	Phyllobacterium	Phyllobacterium zundukense	pht	R01768	irreversible	Hypoxanthine (C00262)	Xanthine (C00385)	BLM14_03465; BLM14_03470; BLM14_03475; BLM14_12940; BLM14_12945; BLM14_23665; BLM14_23670	K11177; K11178; K13483; K13482; K13481	xanthine dehydrogenase [1.17.1.4]; [yagT]
ko00230	Bacteria	Pseudomonadota	Alphaproteobacteria	Hyphomicrobiales	Phyllobacteriaceae	Phyllobacterium	Phyllobacterium sp. 628	phyl	R01768	irreversible	Hypoxanthine (C00262)	Xanthine (C00385)	HB779_00480; HB779_00485; HB779_10340; HB779_10345	K13482; K13481	xanthine dehydrogenase [1.17.1.4]
ko00230	Bacteria	Pseudomonadota	Alphaproteobacteria	Hyphomicrobiales	Phyllobacteriaceae	Roseitalea	Roseitalea porphyridii	rpod	R01768	irreversible	Hypoxanthine (C00262)	Xanthine (C00385)	E0E05_05175; E0E05_05180	K13481; K13482	xanthine dehydrogenase [1.17.1.4]
ko00230	Bacteria	Pseudomonadota	Alphaproteobacteria	Hyphomicrobiales	Phyllobacteriaceae	Nitratireductor	Nitratireductor sp. SY7	niy	R01768	irreversible	Hypoxanthine (C00262)	Xanthine (C00385)	FQ775_05415; FQ775_12740; FQ775_14045; FQ775_14050	K00087; K13481; K13482	xanthine dehydrogenase [1.17.1.4]
ko00230	Bacteria	Pseudomonadota	Alphaproteobacteria	Hyphomicrobiales	Phyllobacteriaceae	Nitratireductor	Nitratireductor kimnyeongensis	nki	R01768	irreversible	Hypoxanthine (C00262)	Xanthine (C00385)	KW403_04240; KW403_04245	K13482; K13481	xanthine dehydrogenase [1.17.1.4]
ko00230	Bacteria	Pseudomonadota	Alphaproteobacteria	Hyphomicrobiales	Phyllobacteriaceae	Oricola	Oricola thermophila	orm	R01768	irreversible	Hypoxanthine (C00262)	Xanthine (C00385)	HTY61_10155; HTY61_10160	K13482; K13481	xanthine dehydrogenase [1.17.1.4]
ko00230	Bacteria	Pseudomonadota	Alphaproteobacteria	Hyphomicrobiales	Parvibaculaceae	Kaustia	Kaustia mangrovi	kmn	R01768	irreversible	Hypoxanthine (C00262)	Xanthine (C00385)	HW532_10170; HW532_10175; HW532_10180	K13483; K11178; K11177	[yagT]; xanthine dehydrogenase [1.17.1.4]
ko00230	Bacteria	Pseudomonadota	Alphaproteobacteria	Hyphomicrobiales	Rhizobiaceae	Sinorhizobium	Sinorhizobium meliloti	sme	R01768	irreversible	Hypoxanthine (C00262)	Xanthine (C00385)	SM_b20132; SM_b20395; SM_b20396; SM_b20397; SM_b20846; SM_b21011; SM_b21286; SM_b21287; SM_b21337; SM_b21338; SM_b21556; SM_b21557; SM_b21558; SMa2349; SMa2351; SMa2353	K00087; K11177; K11178; K13483; K13482; K13481	xanthine dehydrogenase [1.17.1.4]; [yagT]
ko00230	Bacteria	Pseudomonadota	Alphaproteobacteria	Hyphomicrobiales	Rhizobiaceae	Sinorhizobium	Sinorhizobium meliloti	smk	R01768	irreversible	Hypoxanthine (C00262)	Xanthine (C00385)	Sinme_3781; Sinme_3782; Sinme_3783; Sinme_4035; Sinme_4580; Sinme_4581; Sinme_4714; Sinme_4715; Sinme_4716; Sinme_4792; Sinme_4793; Sinme_4794; Sinme_4914; Sinme_4915; Sinme_5532; Sinme_5533; Sinme_5534	K13483; K11178; K11177; K00087; K13482; K13481	[yagT]; xanthine dehydrogenase [1.17.1.4]
ko00230	Bacteria	Pseudomonadota	Alphaproteobacteria	Hyphomicrobiales	Rhizobiaceae	Sinorhizobium	Sinorhizobium meliloti	smq	R01768	irreversible	Hypoxanthine (C00262)	Xanthine (C00385)	SinmeB_3536; SinmeB_3538; SinmeB_3673; SinmeB_3674; SinmeB_3675; SinmeB_3751; SinmeB_3752; SinmeB_3753; SinmeB_3873; SinmeB_3874; SinmeB_4277; SinmeB_4278; SinmeB_4279; SinmeB_4532; SinmeB_5359; SinmeB_5360; SinmeB_5361	K13482; K13481; K13483; K11178; K11177; K00087	xanthine dehydrogenase [1.17.1.4]; [yagT]
ko00230	Bacteria	Pseudomonadota	Alphaproteobacteria	Hyphomicrobiales	Rhizobiaceae	Sinorhizobium	Sinorhizobium meliloti	smx	R01768	irreversible	Hypoxanthine (C00262)	Xanthine (C00385)	SM11_pC0029; SM11_pC0030; SM11_pC0031; SM11_pD0461; SM11_pD0462; SM11_pD0603; SM11_pD0604; SM11_pD0605; SM11_pD0682; SM11_pD0683; SM11_pD0684; SM11_pD0803; SM11_pD0804; SM11_pD1216; SM11_pD1217; SM11_pD1218; SM11_pD1461	K11177; K11178; K13483; K13482; K13481; K00087	xanthine dehydrogenase [1.17.1.4]; [yagT]
ko00230	Bacteria	Pseudomonadota	Alphaproteobacteria	Hyphomicrobiales	Rhizobiaceae	Sinorhizobium	Sinorhizobium meliloti	smi	R01768	irreversible	Hypoxanthine (C00262)	Xanthine (C00385)	BN406_03527; BN406_03528; BN406_03529; BN406_05534; BN406_05535; BN406_05667; BN406_05668; BN406_05669; BN406_05745; BN406_05746; BN406_05747; BN406_05866; BN406_05867; BN406_06275; BN406_06276; BN406_06277; BN406_06526	K11177; K11178; K13483; K13482; K13481; K00087	xanthine dehydrogenase [1.17.1.4]; [yagT]
ko00230	Bacteria	Pseudomonadota	Alphaproteobacteria	Hyphomicrobiales	Rhizobiaceae	Sinorhizobium	Sinorhizobium meliloti	smeg	R01768	irreversible	Hypoxanthine (C00262)	Xanthine (C00385)	C770_GR4pC0027; C770_GR4pC0028; C770_GR4pC0029; C770_GR4pC0318; C770_GR4pC0319; C770_GR4pC0320; C770_GR4pD0452; C770_GR4pD0453; C770_GR4pD0583; C770_GR4pD0584; C770_GR4pD0585; C770_GR4pD0665; C770_GR4pD0666; C770_GR4pD0667; C770_GR4pD0789; C770_GR4pD0790; C770_GR4pD1205; C770_GR4pD1206; C770_GR4pD1207; C770_GR4pD1462	K11177; K11178; K13483; K13482; K13481; K00087	xanthine dehydrogenase [1.17.1.4]; [yagT]
ko00230	Bacteria	Pseudomonadota	Alphaproteobacteria	Hyphomicrobiales	Rhizobiaceae	Sinorhizobium	Sinorhizobium meliloti	smel	R01768	irreversible	Hypoxanthine (C00262)	Xanthine (C00385)	SM2011_a2349; SM2011_a2351; SM2011_a2353; SM2011_b20132; SM2011_b20395; SM2011_b20396; SM2011_b20397; SM2011_b20846; SM2011_b21011; SM2011_b21286; SM2011_b21287; SM2011_b21337; SM2011_b21338; SM2011_b21556; SM2011_b21557; SM2011_b21558	K13483; K11178; K11177; K00087; K13482; K13481	[yagT]; xanthine dehydrogenase [1.17.1.4]
ko00230	Bacteria	Pseudomonadota	Alphaproteobacteria	Hyphomicrobiales	Rhizobiaceae	Sinorhizobium	Sinorhizobium meliloti	smer	R01768	irreversible	Hypoxanthine (C00262)	Xanthine (C00385)	DU99_18115; DU99_18120; DU99_18125; DU99_27750; DU99_27755; DU99_28440; DU99_28445; DU99_28450; DU99_28840; DU99_28845; DU99_28850; DU99_29450; DU99_31320; DU99_31325; DU99_32625	K11177; K11178; K13483; K13482; K13481; K00087	xanthine dehydrogenase [1.17.1.4]; [yagT]
ko00230	Bacteria	Pseudomonadota	Alphaproteobacteria	Hyphomicrobiales	Rhizobiaceae	Sinorhizobium	Sinorhizobium medicae	smd	R01768	irreversible	Hypoxanthine (C00262)	Xanthine (C00385)	Smed_4003; Smed_4498; Smed_4499; Smed_4620; Smed_4621; Smed_4733; Smed_4734; Smed_4735; Smed_5354; Smed_5356	K00087; K13482; K13481; K13483; K11178; K11177	xanthine dehydrogenase [1.17.1.4]; [yagT]
ko00230	Bacteria	Pseudomonadota	Alphaproteobacteria	Hyphomicrobiales	Rhizobiaceae	Sinorhizobium	Sinorhizobium fredii	rhi	R01768	irreversible	Hypoxanthine (C00262)	Xanthine (C00385)	NGR_b01320; NGR_b01330; NGR_b01350; NGR_b04760; NGR_b04770; NGR_b04780; NGR_b12680; NGR_b12690; NGR_c23860; NGR_c23870	K11177; K11178; K13483; K13481; K13482	xanthine dehydrogenase [1.17.1.4]; [yagT]
ko00230	Bacteria	Pseudomonadota	Alphaproteobacteria	Hyphomicrobiales	Rhizobiaceae	Sinorhizobium	Sinorhizobium fredii	sfh	R01768	irreversible	Hypoxanthine (C00262)	Xanthine (C00385)	SFHH103_02255; SFHH103_02256; SFHH103_05783; SFHH103_05784	K13481; K13482	xanthine dehydrogenase [1.17.1.4]
ko00230	Bacteria	Pseudomonadota	Alphaproteobacteria	Hyphomicrobiales	Rhizobiaceae	Sinorhizobium	Sinorhizobium fredii	sfd	R01768	irreversible	Hypoxanthine (C00262)	Xanthine (C00385)	USDA257_c09800; USDA257_c09810; USDA257_c22460; USDA257_c22470; USDA257_c22480; USDA257_c47480; USDA257_c47490; USDA257_c51610; USDA257_c51620; USDA257_c51630	K13481; K13482; K11177; K11178; K13483	xanthine dehydrogenase [1.17.1.4]; [yagT]
ko00230	Bacteria	Pseudomonadota	Alphaproteobacteria	Hyphomicrobiales	Rhizobiaceae	Sinorhizobium	Sinorhizobium sp. RAC02	six	R01768	irreversible	Hypoxanthine (C00262)	Xanthine (C00385)	BSY16_1103; BSY16_3084; BSY16_3085; BSY16_4216; BSY16_4217; BSY16_4218	K00087; K13482; K13481; K13483; K11178; K11177	xanthine dehydrogenase [1.17.1.4]; [yagT]
ko00230	Bacteria	Pseudomonadota	Alphaproteobacteria	Hyphomicrobiales	Rhizobiaceae	Sinorhizobium	Sinorhizobium americanum	same	R01768	irreversible	Hypoxanthine (C00262)	Xanthine (C00385)	SAMCFNEI73_Ch1281; SAMCFNEI73_Ch1282; SAMCFNEI73_Ch1283; SAMCFNEI73_Ch2722; SAMCFNEI73_Ch2724; SAMCFNEI73_pC0878; SAMCFNEI73_pC0879	K11177; K11178; K13483; K13481; K13482	xanthine dehydrogenase [1.17.1.4]; [yagT]
ko00230	Bacteria	Pseudomonadota	Alphaproteobacteria	Hyphomicrobiales	Rhizobiaceae	Sinorhizobium	Sinorhizobium sp. CCBAU 05631	sino	R01768	irreversible	Hypoxanthine (C00262)	Xanthine (C00385)	SS05631_b59050; SS05631_b59060; SS05631_c09520; SS05631_c09530; SS05631_c09540; SS05631_c24880; SS05631_c24890	K13482; K13481; K11177; K11178; K13483	xanthine dehydrogenase [1.17.1.4]; [yagT]
ko00230	Bacteria	Pseudomonadota	Alphaproteobacteria	Hyphomicrobiales	Rhizobiaceae	Sinorhizobium	Sinorhizobium sojae	esj	R01768	irreversible	Hypoxanthine (C00262)	Xanthine (C00385)	SJ05684_b42090; SJ05684_b42100; SJ05684_b42110; SJ05684_b46640; SJ05684_b46650; SJ05684_c24670; SJ05684_c24680	K11177; K11178; K13483; K13481; K13482	xanthine dehydrogenase [1.17.1.4]; [yagT]
ko00230	Bacteria	Pseudomonadota	Alphaproteobacteria	Hyphomicrobiales	Rhizobiaceae	Sinorhizobium	Sinorhizobium alkalisoli	eak	R01768	irreversible	Hypoxanthine (C00262)	Xanthine (C00385)	EKH55_1615; EKH55_1617; EKH55_1618; EKH55_2417; EKH55_2418; EKH55_4567; EKH55_4568; EKH55_4569; EKH55_5357; EKH55_5358	K13483; K11178; K11177; K13481; K13482	[yagT]; xanthine dehydrogenase [1.17.1.4]
ko00230	Bacteria	Pseudomonadota	Alphaproteobacteria	Hyphomicrobiales	Rhizobiaceae	Sinorhizobium	Sinorhizobium mexicanum	emx	R01768	irreversible	Hypoxanthine (C00262)	Xanthine (C00385)	FKV68_11590; FKV68_11595; FKV68_11600; FKV68_15505; FKV68_15510; FKV68_29435; FKV68_29440; FKV68_31390; FKV68_31400	K11177; K11178; K13483; K13481; K13482	xanthine dehydrogenase [1.17.1.4]; [yagT]
ko00230	Bacteria	Pseudomonadota	Alphaproteobacteria	Hyphomicrobiales	Rhizobiaceae	Sinorhizobium	Sinorhizobium numidicum	enu	R01768	irreversible	Hypoxanthine (C00262)	Xanthine (C00385)	PYH37_000163; PYH37_000164; PYH37_000165; PYH37_000945; PYH37_000946; PYH37_004896; PYH37_004897; PYH37_005095; PYH37_005096; PYH37_005097	K11177; K11178; K13483; K13482; K13481	xanthine dehydrogenase [1.17.1.4]; [yagT]
ko00230	Bacteria	Pseudomonadota	Alphaproteobacteria	Hyphomicrobiales	Rhizobiaceae	Sinorhizobium	Sinorhizobium garamanticum	egi	R01768	irreversible	Hypoxanthine (C00262)	Xanthine (C00385)	PZN02_002279; PZN02_002280; PZN02_003074; PZN02_003075; PZN02_003076; PZN02_004315; PZN02_004316; PZN02_004317; PZN02_004731; PZN02_004732; PZN02_004733; PZN02_004843; PZN02_004844	K13482; K13481; K13483; K11178; K11177	xanthine dehydrogenase [1.17.1.4]; [yagT]
ko00230	Bacteria	Pseudomonadota	Alphaproteobacteria	Hyphomicrobiales	Rhizobiaceae	Ensifer	Ensifer adhaerens	ead	R01768	irreversible	Hypoxanthine (C00262)	Xanthine (C00385)	OV14_3898; OV14_3899; OV14_a0412; OV14_a0413; OV14_b0316; OV14_b0318	K13481; K13482; K00087; K13479	xanthine dehydrogenase [1.17.1.4]
ko00230	Bacteria	Pseudomonadota	Alphaproteobacteria	Hyphomicrobiales	Rhizobiaceae	Ensifer	Ensifer adhaerens	eah	R01768	irreversible	Hypoxanthine (C00262)	Xanthine (C00385)	FA04_12435; FA04_12440; FA04_22145; FA04_22150; FA04_29670	K13481; K13482; K00087	xanthine dehydrogenase [1.17.1.4]
ko00230	Bacteria	Pseudomonadota	Alphaproteobacteria	Hyphomicrobiales	Rhizobiaceae	Agrobacterium	Agrobacterium fabrum	atu	R01768	irreversible	Hypoxanthine (C00262)	Xanthine (C00385)	Atu2309; Atu2310; Atu5498; Atu5499; Atu5500	K13481; K13482; K13483; K11178; K11177	xanthine dehydrogenase [1.17.1.4]; [yagT]
ko00230	Bacteria	Pseudomonadota	Alphaproteobacteria	Hyphomicrobiales	Rhizobiaceae	Agrobacterium	Agrobacterium tumefaciens	ara	R01768	irreversible	Hypoxanthine (C00262)	Xanthine (C00385)	Arad_3312; Arad_3313; Arad_4584; Arad_4585; Arad_4586; Arad_7431; Arad_7432; Arad_7433	K13481; K13482; K11177; K11178; K13483	xanthine dehydrogenase [1.17.1.4]; [yagT]
ko00230	Bacteria	Pseudomonadota	Alphaproteobacteria	Hyphomicrobiales	Rhizobiaceae	Agrobacterium	Agrobacterium tumefaciens	ata	R01768	irreversible	Hypoxanthine (C00262)	Xanthine (C00385)	AWN88_06840; AWN88_06845; AWN88_06850; AWN88_07485; AWN88_07490; AWN88_07495; AWN88_16485; AWN88_16490	K13483; K11178; K11177; K13481; K13482	[yagT]; xanthine dehydrogenase [1.17.1.4]
ko00230	Bacteria	Pseudomonadota	Alphaproteobacteria	Hyphomicrobiales	Rhizobiaceae	Agrobacterium	Agrobacterium fabacearum	agr	R01768	irreversible	Hypoxanthine (C00262)	Xanthine (C00385)	AGROH133_07982; AGROH133_07983; AGROH133_13173; AGROH133_13175; AGROH133_13176	K13481; K13482; K13483; K11178; K11177	xanthine dehydrogenase [1.17.1.4]; [yagT]
ko00230	Bacteria	Pseudomonadota	Alphaproteobacteria	Hyphomicrobiales	Rhizobiaceae	Agrobacterium	Agrobacterium fabacearum	atf	R01768	irreversible	Hypoxanthine (C00262)	Xanthine (C00385)	Ach5_21840; Ach5_21850; Ach5_39910; Ach5_39920; Ach5_39930	K13481; K13482; K13483; K11178; K11177	xanthine dehydrogenase [1.17.1.4]; [yagT]
ko00230	Bacteria	Pseudomonadota	Alphaproteobacteria	Hyphomicrobiales	Rhizobiaceae	Agrobacterium	Agrobacterium sp. RAC06	agc	R01768	irreversible	Hypoxanthine (C00262)	Xanthine (C00385)	BSY240_3328; BSY240_3329; BSY240_3330; BSY240_4226; BSY240_4227	K13483; K11178; K11177; K13482; K13481	[yagT]; xanthine dehydrogenase [1.17.1.4]
ko00230	Bacteria	Pseudomonadota	Alphaproteobacteria	Hyphomicrobiales	Rhizobiaceae	Agrobacterium	Agrobacterium rhizogenes	aro	R01768	irreversible	Hypoxanthine (C00262)	Xanthine (C00385)	B0909_01505; B0909_01515	K13482; K13481	xanthine dehydrogenase [1.17.1.4]
ko00230	Bacteria	Pseudomonadota	Alphaproteobacteria	Hyphomicrobiales	Rhizobiaceae	Agrobacterium	Agrobacterium sp. 33MFTa1.1	agt	R01768	irreversible	Hypoxanthine (C00262)	Xanthine (C00385)	EYD00_09620; EYD00_09625; EYD00_17680; EYD00_17685; EYD00_17690; EYD00_18325; EYD00_18330; EYD00_18335; EYD00_23855; EYD00_23860; EYD00_23865	K13481; K13482; K13483; K11178; K11177	xanthine dehydrogenase [1.17.1.4]; [yagT]
ko00230	Bacteria	Pseudomonadota	Alphaproteobacteria	Hyphomicrobiales	Rhizobiaceae	Agrobacterium	Agrobacterium larrymoorei	alf	R01768	irreversible	Hypoxanthine (C00262)	Xanthine (C00385)	CFBP5473_03885; CFBP5473_03895; CFBP5473_14875; CFBP5473_14880; CFBP5473_14885; CFBP5473_17100; CFBP5473_17105; CFBP5473_17110	K13482; K13481; K11177; K11178; K13483	xanthine dehydrogenase [1.17.1.4]; [yagT]
ko00230	Bacteria	Pseudomonadota	Alphaproteobacteria	Hyphomicrobiales	Rhizobiaceae	Agrobacterium	Agrobacterium rubi	arui	R01768	irreversible	Hypoxanthine (C00262)	Xanthine (C00385)	G6M88_04100; G6M88_04105; G6M88_20975; G6M88_20980; G6M88_20985	K13481; K13482; K13483; K11178; K11177	xanthine dehydrogenase [1.17.1.4]; [yagT]
ko00230	Bacteria	Pseudomonadota	Alphaproteobacteria	Hyphomicrobiales	Rhizobiaceae	Agrobacterium	Agrobacterium vaccinii	avq	R01768	irreversible	Hypoxanthine (C00262)	Xanthine (C00385)	HRR99_10990; HRR99_10995; HRR99_15650; HRR99_15655; HRR99_15660; HRR99_16730; HRR99_16735; HRR99_16740	K13481; K13482; K11177; K11178; K13483	xanthine dehydrogenase [1.17.1.4]; [yagT]
ko00230	Bacteria	Pseudomonadota	Alphaproteobacteria	Hyphomicrobiales	Rhizobiaceae	Agrobacterium	Agrobacterium vitis	avv	R01768	irreversible	Hypoxanthine (C00262)	Xanthine (C00385)	RvVAT039_06770; RvVAT039_06780; RvVAT039_34070; RvVAT039_34080; RvVAT039_34090; RvVAT039_35270; RvVAT039_35280; RvVAT039_35290; RvVAT039_38110	K13481; K13482; K11177; K11178; K13483; K00087	xanthine dehydrogenase [1.17.1.4]; [yagT]
ko00230	Bacteria	Pseudomonadota	Alphaproteobacteria	Hyphomicrobiales	Rhizobiaceae	Agrobacterium	Agrobacterium vitis	avf	R01768	irreversible	Hypoxanthine (C00262)	Xanthine (C00385)	RvVAR031_19920; RvVAR031_19930; RvVAR031_19940; RvVAR031_26690; RvVAR031_26700; RvVAR031_38110; RvVAR031_38120; RvVAR031_38130; RvVAR031_41140	K13483; K11178; K11177; K13481; K13482; K00087	[yagT]; xanthine dehydrogenase [1.17.1.4]
ko00230	Bacteria	Pseudomonadota	Alphaproteobacteria	Hyphomicrobiales	Rhizobiaceae	Agrobacterium	Agrobacterium salinitolerans	asal	R01768	irreversible	Hypoxanthine (C00262)	Xanthine (C00385)	CFBP5507_10280; CFBP5507_10285; CFBP5507_14935; CFBP5507_14940; CFBP5507_14945	K13481; K13482; K13483; K11178; K11177	xanthine dehydrogenase [1.17.1.4]; [yagT]
ko00230	Bacteria	Pseudomonadota	Alphaproteobacteria	Hyphomicrobiales	Rhizobiaceae	Agrobacterium	Agrobacterium pusense	rir	R01768	irreversible	Hypoxanthine (C00262)	Xanthine (C00385)	BN877_I2393; BN877_I2394; BN877_II0805; BN877_II0806; BN877_II0807; BN877_II0935; BN877_II0936; BN877_II0937	K13481; K13482; K13483; K11178; K11177	xanthine dehydrogenase [1.17.1.4]; [yagT]
ko00230	Bacteria	Pseudomonadota	Alphaproteobacteria	Hyphomicrobiales	Rhizobiaceae	Agrobacterium	Agrobacterium pusense	rpus	R01768	irreversible	Hypoxanthine (C00262)	Xanthine (C00385)	CFBP5875_09950; CFBP5875_09955; CFBP5875_17855; CFBP5875_17860; CFBP5875_17865; CFBP5875_18450; CFBP5875_18455; CFBP5875_18460	K13481; K13482; K13483; K11178; K11177	xanthine dehydrogenase [1.17.1.4]; [yagT]
ko00230	Bacteria	Pseudomonadota	Alphaproteobacteria	Hyphomicrobiales	Rhizobiaceae	Allorhizobium	Allorhizobium ampelinum	avi	R01768	irreversible	Hypoxanthine (C00262)	Xanthine (C00385)	Avi_2456; Avi_2457; Avi_2459; Avi_3320; Avi_3321; Avi_5103; Avi_5106; Avi_5107	K11177; K11178; K13483; K13481; K13482	xanthine dehydrogenase [1.17.1.4]; [yagT]
ko00230	Bacteria	Pseudomonadota	Alphaproteobacteria	Hyphomicrobiales	Rhizobiaceae	Rhizobium	Rhizobium etli	ret	R01768	irreversible	Hypoxanthine (C00262)	Xanthine (C00385)	RHE_CH03124; RHE_CH03125	K13481; K13482	xanthine dehydrogenase [1.17.1.4]
ko00230	Bacteria	Pseudomonadota	Alphaproteobacteria	Hyphomicrobiales	Rhizobiaceae	Rhizobium	Rhizobium etli	rec	R01768	irreversible	Hypoxanthine (C00262)	Xanthine (C00385)	RHECIAT_CH0003283; RHECIAT_CH0003284	K13481; K13482	xanthine dehydrogenase [1.17.1.4]
ko00230	Bacteria	Pseudomonadota	Alphaproteobacteria	Hyphomicrobiales	Rhizobiaceae	Rhizobium	Rhizobium etli	rel	R01768	irreversible	Hypoxanthine (C00262)	Xanthine (C00385)	REMIM1_CH03174; REMIM1_CH03175	K13481; K13482	xanthine dehydrogenase [1.17.1.4]
ko00230	Bacteria	Pseudomonadota	Alphaproteobacteria	Hyphomicrobiales	Rhizobiaceae	Rhizobium	Rhizobium etli	rep	R01768	irreversible	Hypoxanthine (C00262)	Xanthine (C00385)	IE4803_CH03347; IE4803_CH03348	K13481; K13482	xanthine dehydrogenase [1.17.1.4]
ko00230	Bacteria	Pseudomonadota	Alphaproteobacteria	Hyphomicrobiales	Rhizobiaceae	Rhizobium	Rhizobium sp. IE4771	rei	R01768	irreversible	Hypoxanthine (C00262)	Xanthine (C00385)	IE4771_CH03384; IE4771_CH03385	K13481; K13482	xanthine dehydrogenase [1.17.1.4]
ko00230	Bacteria	Pseudomonadota	Alphaproteobacteria	Hyphomicrobiales	Rhizobiaceae	Rhizobium	Rhizobium leguminosarum	rle	R01768	irreversible	Hypoxanthine (C00262)	Xanthine (C00385)	RL3570; RL3571; pRL120300; pRL120301; pRL120302	K13481; K13482; K11177; K11178; K13483	xanthine dehydrogenase [1.17.1.4]; [yagT]
ko00230	Bacteria	Pseudomonadota	Alphaproteobacteria	Hyphomicrobiales	Rhizobiaceae	Rhizobium	Rhizobium leguminosarum	rlt	R01768	irreversible	Hypoxanthine (C00262)	Xanthine (C00385)	Rleg2_2861; Rleg2_2862	K13481; K13482	xanthine dehydrogenase [1.17.1.4]
ko00230	Bacteria	Pseudomonadota	Alphaproteobacteria	Hyphomicrobiales	Rhizobiaceae	Rhizobium	Rhizobium leguminosarum	rlg	R01768	irreversible	Hypoxanthine (C00262)	Xanthine (C00385)	Rleg_3133; Rleg_3135; Rleg_4658; Rleg_4659; Rleg_4660	K13481; K13482; K11177; K11178; K13483	xanthine dehydrogenase [1.17.1.4]; [yagT]
ko00230	Bacteria	Pseudomonadota	Alphaproteobacteria	Hyphomicrobiales	Rhizobiaceae	Rhizobium	Rhizobium leguminosarum	rlb	R01768	irreversible	Hypoxanthine (C00262)	Xanthine (C00385)	RLEG3_02435; RLEG3_02440; RLEG3_02445; RLEG3_06990; RLEG3_06995; RLEG3_07000; RLEG3_19910; RLEG3_26230; RLEG3_26235; RLEG3_28130; RLEG3_28135; RLEG3_28140; RLEG3_28145	K13483; K11178; K11177; K13481; K13482	[yagT]; xanthine dehydrogenase [1.17.1.4]
ko00230	Bacteria	Pseudomonadota	Alphaproteobacteria	Hyphomicrobiales	Rhizobiaceae	Rhizobium	Rhizobium leguminosarum	rlu	R01768	irreversible	Hypoxanthine (C00262)	Xanthine (C00385)	RLEG12_25575; RLEG12_25580	K13481; K13482	xanthine dehydrogenase [1.17.1.4]
ko00230	Bacteria	Pseudomonadota	Alphaproteobacteria	Hyphomicrobiales	Rhizobiaceae	Rhizobium	Rhizobium tropici	rtr	R01768	irreversible	Hypoxanthine (C00262)	Xanthine (C00385)	RTCIAT899_CH13195; RTCIAT899_CH13200; RTCIAT899_PA00135; RTCIAT899_PA00140; RTCIAT899_PA00145; RTCIAT899_PC01500; RTCIAT899_PC01505; RTCIAT899_PC07525; RTCIAT899_PC07530; RTCIAT899_PC07535	K13481; K13482; K13483; K11178; K11177	xanthine dehydrogenase [1.17.1.4]; [yagT]
ko00230	Bacteria	Pseudomonadota	Alphaproteobacteria	Hyphomicrobiales	Rhizobiaceae	Rhizobium	Rhizobium favelukesii	rhl	R01768	irreversible	Hypoxanthine (C00262)	Xanthine (C00385)	LPU83_3025; LPU83_3026; LPU83_pLPU83c0317; LPU83_pLPU83c0318; LPU83_pLPU83c0319; LPU83_pLPU83d1404; LPU83_pLPU83d1405; LPU83_pLPU83d1406; LPU83_pLPU83d1730; LPU83_pLPU83d1731; LPU83_pLPU83d1732	K13481; K13482; K13483; K11178; K11177	xanthine dehydrogenase [1.17.1.4]; [yagT]
ko00230	Bacteria	Pseudomonadota	Alphaproteobacteria	Hyphomicrobiales	Rhizobiaceae	Rhizobium	Rhizobium gallicum	rga	R01768	irreversible	Hypoxanthine (C00262)	Xanthine (C00385)	RGR602_CH02755; RGR602_CH02756; RGR602_CH03155; RGR602_CH03156; RGR602_CH03157; RGR602_PC00633; RGR602_PC00634; RGR602_PC00635; RGR602_PC02396; RGR602_PC02397; RGR602_PC02398	K13481; K13482; K11177; K11178; K13483	xanthine dehydrogenase [1.17.1.4]; [yagT]
ko00230	Bacteria	Pseudomonadota	Alphaproteobacteria	Hyphomicrobiales	Rhizobiaceae	Rhizobium	Rhizobium sp. N1341	rhn	R01768	irreversible	Hypoxanthine (C00262)	Xanthine (C00385)	AMJ98_CH03276; AMJ98_CH03277	K13481; K13482	xanthine dehydrogenase [1.17.1.4]
ko00230	Bacteria	Pseudomonadota	Alphaproteobacteria	Hyphomicrobiales	Rhizobiaceae	Rhizobium	Rhizobium phaseoli	rpha	R01768	irreversible	Hypoxanthine (C00262)	Xanthine (C00385)	AMC79_CH03287; AMC79_CH03288	K13481; K13482	xanthine dehydrogenase [1.17.1.4]
ko00230	Bacteria	Pseudomonadota	Alphaproteobacteria	Hyphomicrobiales	Rhizobiaceae	Rhizobium	Rhizobium sp. N731	rhx	R01768	irreversible	Hypoxanthine (C00262)	Xanthine (C00385)	AMK02_CH03210; AMK02_CH03211	K13481; K13482	xanthine dehydrogenase [1.17.1.4]
ko00230	Bacteria	Pseudomonadota	Alphaproteobacteria	Hyphomicrobiales	Rhizobiaceae	Rhizobium	Rhizobium sp. S41	rhv	R01768	irreversible	Hypoxanthine (C00262)	Xanthine (C00385)	BA939_05965; BA939_05970; BA939_22550; BA939_22555; BA939_22560; BA939_22760; BA939_22765; BA939_22770	K13481; K13482; K13483; K11178; K11177	xanthine dehydrogenase [1.17.1.4]; [yagT]
ko00230	Bacteria	Pseudomonadota	Alphaproteobacteria	Hyphomicrobiales	Rhizobiaceae	Rhizobium	Rhizobium sp. Kim5	rhk	R01768	irreversible	Hypoxanthine (C00262)	Xanthine (C00385)	Kim5_CH03391; Kim5_CH03392	K13481; K13482	xanthine dehydrogenase [1.17.1.4]
ko00230	Bacteria	Pseudomonadota	Alphaproteobacteria	Hyphomicrobiales	Rhizobiaceae	Rhizobium	Rhizobium esperanzae	rez	R01768	irreversible	Hypoxanthine (C00262)	Xanthine (C00385)	AMJ99_CH03326; AMJ99_CH03327	K13481; K13482	xanthine dehydrogenase [1.17.1.4]
ko00230	Bacteria	Pseudomonadota	Alphaproteobacteria	Hyphomicrobiales	Rhizobiaceae	Rhizobium	Rhizobium jaguaris	rjg	R01768	irreversible	Hypoxanthine (C00262)	Xanthine (C00385)	CCGE525_14450; CCGE525_14455; CCGE525_24230; CCGE525_24235; CCGE525_24240; CCGE525_28990; CCGE525_28995; CCGE525_29000	K13481; K13482; K13483; K11178; K11177	xanthine dehydrogenase [1.17.1.4]; [yagT]
ko00230	Bacteria	Pseudomonadota	Alphaproteobacteria	Hyphomicrobiales	Rhizobiaceae	Rhizobium	Rhizobium sp. 11515TR	rhr	R01768	irreversible	Hypoxanthine (C00262)	Xanthine (C00385)	CKA34_16060; CKA34_16065; CKA34_24170; CKA34_24175; CKA34_24180; CKA34_26995; CKA34_27000; CKA34_27005; CKA34_32800; CKA34_32805	K13481; K13482; K11177; K11178; K13483	xanthine dehydrogenase [1.17.1.4]; [yagT]
ko00230	Bacteria	Pseudomonadota	Alphaproteobacteria	Hyphomicrobiales	Rhizobiaceae	Rhizobium	Rhizobium grahamii	rgr	R01768	irreversible	Hypoxanthine (C00262)	Xanthine (C00385)	FZ934_10800; FZ934_27480; FZ934_27485; FZ934_27490	K13481; K13483; K11178; K11177	xanthine dehydrogenase [1.17.1.4]; [yagT]
ko00230	Bacteria	Pseudomonadota	Alphaproteobacteria	Hyphomicrobiales	Rhizobiaceae	Rhizobium	Rhizobium acidisoli	rad	R01768	irreversible	Hypoxanthine (C00262)	Xanthine (C00385)	CO657_14640; CO657_14645; CO657_27925; CO657_27930; CO657_27935	K13481; K13482; K11177; K11178; K13483	xanthine dehydrogenase [1.17.1.4]; [yagT]
ko00230	Bacteria	Pseudomonadota	Alphaproteobacteria	Hyphomicrobiales	Rhizobiaceae	Rhizobium	Rhizobium oryzihabitans	roy	R01768	irreversible	Hypoxanthine (C00262)	Xanthine (C00385)	G3A56_14380; G3A56_14385	K13482; K13481	xanthine dehydrogenase [1.17.1.4]
ko00230	Bacteria	Pseudomonadota	Alphaproteobacteria	Hyphomicrobiales	Rhizobiaceae	Rhizobium	Rhizobium indicum	rii	R01768	irreversible	Hypoxanthine (C00262)	Xanthine (C00385)	FFM53_019190; FFM53_019195; FFM53_025150; FFM53_025155; FFM53_025160	K13482; K13481; K13483; K11178; K11177	xanthine dehydrogenase [1.17.1.4]; [yagT]
ko00230	Bacteria	Pseudomonadota	Alphaproteobacteria	Hyphomicrobiales	Rhizobiaceae	Rhizobium	Rhizobium hidalgonense	rhid	R01768	irreversible	Hypoxanthine (C00262)	Xanthine (C00385)	FFM81_005535; FFM81_005540	K13482; K13481	xanthine dehydrogenase [1.17.1.4]
ko00230	Bacteria	Pseudomonadota	Alphaproteobacteria	Hyphomicrobiales	Rhizobiaceae	Rhizobium	Rhizobium binae	rbq	R01768	irreversible	Hypoxanthine (C00262)	Xanthine (C00385)	J2J99_16355; J2J99_16360	K13481; K13482	xanthine dehydrogenase [1.17.1.4]
ko00230	Bacteria	Pseudomonadota	Alphaproteobacteria	Hyphomicrobiales	Rhizobiaceae	Rhizobium	Rhizobium lentis	rln	R01768	irreversible	Hypoxanthine (C00262)	Xanthine (C00385)	J0663_03125; J0663_03130	K13481; K13482	xanthine dehydrogenase [1.17.1.4]
ko00230	Bacteria	Pseudomonadota	Alphaproteobacteria	Hyphomicrobiales	Rhizobiaceae	Rhizobium	Rhizobium bangladeshense	rban	R01768	irreversible	Hypoxanthine (C00262)	Xanthine (C00385)	J2J98_15710; J2J98_15715	K13481; K13482	xanthine dehydrogenase [1.17.1.4]
ko00230	Bacteria	Pseudomonadota	Alphaproteobacteria	Hyphomicrobiales	Rhizobiaceae	Rhizobium	Rhizobium ruizarguesonis	rrg	R01768	irreversible	Hypoxanthine (C00262)	Xanthine (C00385)	J3P73_18395; J3P73_18400; J3P73_25885; J3P73_25890; J3P73_25895	K13481; K13482; K13483; K11178; K11177	xanthine dehydrogenase [1.17.1.4]; [yagT]
ko00230	Bacteria	Pseudomonadota	Alphaproteobacteria	Hyphomicrobiales	Rhizobiaceae	Rhizobium	Rhizobium lusitanum	rls	R01768	irreversible	Hypoxanthine (C00262)	Xanthine (C00385)	HB780_00485; HB780_00490; HB780_00495; HB780_10345; HB780_10350; HB780_19575; HB780_19580	K11177; K11178; K13483; K13481; K13482	xanthine dehydrogenase [1.17.1.4]; [yagT]
ko00230	Bacteria	Pseudomonadota	Alphaproteobacteria	Hyphomicrobiales	Rhizobiaceae	Rhizobium	Rhizobium rosettiformans	rros	R01768	irreversible	Hypoxanthine (C00262)	Xanthine (C00385)	D4A92_03990; D4A92_03995; D4A92_04000; D4A92_21005; D4A92_21010	K11177; K11178; K13483; K13481; K13482	xanthine dehydrogenase [1.17.1.4]; [yagT]
ko00230	Bacteria	Pseudomonadota	Alphaproteobacteria	Hyphomicrobiales	Rhizobiaceae	Rhizobium	Rhizobium anhuiense	raw	R01768	irreversible	Hypoxanthine (C00262)	Xanthine (C00385)	NE851_27320; NE851_27325; NE851_32220; NE851_32225; NE851_32230	K13481; K13482; K13483; K11178; K11177	xanthine dehydrogenase [1.17.1.4]; [yagT]
ko00230	Bacteria	Pseudomonadota	Alphaproteobacteria	Hyphomicrobiales	Rhizobiaceae	Rhizobium	Rhizobium sullae	rsul	R01768	irreversible	Hypoxanthine (C00262)	Xanthine (C00385)	N2599_06025; N2599_06030; N2599_06035; N2599_07015; N2599_07020; N2599_07025; N2599_12080; N2599_12085; N2599_28255; N2599_28260; N2599_28265; N2599_28720; N2599_28725; N2599_28730; N2599_34055; N2599_34060; N2599_34065	K11177; K11178; K13483; K13481; K13482	xanthine dehydrogenase [1.17.1.4]; [yagT]
ko00230	Bacteria	Pseudomonadota	Alphaproteobacteria	Hyphomicrobiales	Rhizobiaceae	Rhizobium	Rhizobium laguerreae	rlw	R01768	irreversible	Hypoxanthine (C00262)	Xanthine (C00385)	RlegWSM1455_09450; RlegWSM1455_15710; RlegWSM1455_15715; RlegWSM1455_25170; RlegWSM1455_25175; RlegWSM1455_25180; RlegWSM1455_32255; RlegWSM1455_32260; RlegWSM1455_32265	K11177; K13481; K13482; K11178; K13483	xanthine dehydrogenase [1.17.1.4]; [yagT]
ko00230	Bacteria	Pseudomonadota	Alphaproteobacteria	Hyphomicrobiales	Rhizobiaceae	Rhizobium	Rhizobium rhododendri	rrho	R01768	irreversible	Hypoxanthine (C00262)	Xanthine (C00385)	PR018_10330; PR018_10335; PR018_11415; PR018_11420; PR018_11425; PR018_22715; PR018_22720; PR018_22725; PR018_22845; PR018_22850; PR018_22855; PR018_24550; PR018_27100	K13481; K13482; K13483; K11178; K11177; K00087	xanthine dehydrogenase [1.17.1.4]; [yagT]
ko00230	Bacteria	Pseudomonadota	Alphaproteobacteria	Hyphomicrobiales	Rhizobiaceae	Rhizobium	Rhizobium tumorigenes	rtu	R01768	irreversible	Hypoxanthine (C00262)	Xanthine (C00385)	PR017_10510; PR017_10515; PR017_11530; PR017_11535; PR017_11540; PR017_18850; PR017_18855; PR017_25910	K13481; K13482; K13483; K11178; K11177; K00087	xanthine dehydrogenase [1.17.1.4]; [yagT]
ko00230	Bacteria	Pseudomonadota	Alphaproteobacteria	Hyphomicrobiales	Rhizobiaceae	Neorhizobium	Neorhizobium galegae	ngl	R01768	irreversible	Hypoxanthine (C00262)	Xanthine (C00385)	RG1141_CH26410; RG1141_CH26430; RG1141_CH32950; RG1141_CH32960; RG1141_CH32970; RG1141_PA10050; RG1141_PA10060; RG1141_PA10070	K13481; K13482; K11177; K11178; K13483	xanthine dehydrogenase [1.17.1.4]; [yagT]
ko00230	Bacteria	Pseudomonadota	Alphaproteobacteria	Hyphomicrobiales	Rhizobiaceae	Neorhizobium	Neorhizobium galegae	ngg	R01768	irreversible	Hypoxanthine (C00262)	Xanthine (C00385)	RG540_CH26430; RG540_CH26440; RG540_CH33760; RG540_CH33770; RG540_CH33780; RG540_PA09110; RG540_PA09120; RG540_PA09130; RG540_PA15020; RG540_PA15030; RG540_PA15040	K13481; K13482; K11177; K11178; K13483	xanthine dehydrogenase [1.17.1.4]; [yagT]
ko00230	Bacteria	Pseudomonadota	Alphaproteobacteria	Hyphomicrobiales	Rhizobiaceae	Neorhizobium	Neorhizobium sp. SOG26	neo	R01768	irreversible	Hypoxanthine (C00262)	Xanthine (C00385)	CYG48_09750; CYG48_09755; CYG48_12110; CYG48_12115; CYG48_12120; CYG48_19625; CYG48_19630; CYG48_19635	K13481; K13482; K11177; K11178; K13483	xanthine dehydrogenase [1.17.1.4]; [yagT]
ko00230	Bacteria	Pseudomonadota	Alphaproteobacteria	Hyphomicrobiales	Rhizobiaceae	Neorhizobium	Neorhizobium sp. NCHU2750	nen	R01768	irreversible	Hypoxanthine (C00262)	Xanthine (C00385)	NCHU2750_24560; NCHU2750_24580; NCHU2750_30830; NCHU2750_30840; NCHU2750_30850; NCHU2750_47970; NCHU2750_47980; NCHU2750_47990; NCHU2750_53110; NCHU2750_53120; NCHU2750_53130; NCHU2750_58610; NCHU2750_58620; NCHU2750_58630	K13481; K13482; K11177; K11178; K13483	xanthine dehydrogenase [1.17.1.4]; [yagT]
ko00230	Bacteria	Pseudomonadota	Alphaproteobacteria	Hyphomicrobiales	Rhizobiaceae	Neorhizobium	Neorhizobium petrolearium	npm	R01768	irreversible	Hypoxanthine (C00262)	Xanthine (C00385)	QEO92_13085; QEO92_13090; QEO92_18010; QEO92_18015; QEO92_18020; QEO92_19610; QEO92_20180; QEO92_20185; QEO92_20190	K13481; K13482; K11177; K11178; K13483	xanthine dehydrogenase [1.17.1.4]; [yagT]
ko00230	Bacteria	Pseudomonadota	Alphaproteobacteria	Hyphomicrobiales	Rhizobiaceae	Pseudorhizobium	Pseudorhizobium banfieldiae	rht	R01768	irreversible	Hypoxanthine (C00262)	Xanthine (C00385)	NT26_0880; NT26_0881; NT26_0882; NT26_2461; NT26_2462	K11177; K11178; K13483; K13481; K13482	xanthine dehydrogenase [1.17.1.4]; [yagT]
ko00230	Bacteria	Pseudomonadota	Alphaproteobacteria	Hyphomicrobiales	Rhizobiaceae	Pseudorhizobium	Pseudorhizobium flavum	rfv	R01768	irreversible	Hypoxanthine (C00262)	Xanthine (C00385)	RFYW14_01072; RFYW14_01073; RFYW14_01074; RFYW14_02493; RFYW14_02494	K11177; K11178; K13483; K13481; K13482	xanthine dehydrogenase [1.17.1.4]; [yagT]
ko00230	Bacteria	Pseudomonadota	Alphaproteobacteria	Hyphomicrobiales	Rhizobiaceae	Shinella	Shinella sp. HZN7	shz	R01768	irreversible	Hypoxanthine (C00262)	Xanthine (C00385)	shn_20615; shn_20620; shn_31295; shn_31300; shn_31305	K13481; K13482; K11177; K11178; K13483	xanthine dehydrogenase [1.17.1.4]; [yagT]
ko00230	Bacteria	Pseudomonadota	Alphaproteobacteria	Hyphomicrobiales	Rhizobiaceae	Shinella	Shinella zoogloeoides	szo	R01768	irreversible	Hypoxanthine (C00262)	Xanthine (C00385)	K8M09_18180; K8M09_18185; K8M09_22155	K13481; K13482; K00087	xanthine dehydrogenase [1.17.1.4]
ko00230	Bacteria	Pseudomonadota	Alphaproteobacteria	Hyphomicrobiales	Rhizobiaceae	Shinella	Shinella oryzae	soj	R01768	irreversible	Hypoxanthine (C00262)	Xanthine (C00385)	K6301_15385; K6301_15390; K6301_19655; K6301_19660; K6301_19665; K6301_23265; K6301_23270; K6301_23275; K6301_23290; K6301_23295; K6301_23300	K13481; K13482; K11177; K11178; K13483	xanthine dehydrogenase [1.17.1.4]; [yagT]
ko00230	Bacteria	Pseudomonadota	Alphaproteobacteria	Hyphomicrobiales	Rhizobiaceae	Georhizobium	Georhizobium profundi	abaw	R01768	irreversible	Hypoxanthine (C00262)	Xanthine (C00385)	D5400_08055; D5400_08060; D5400_08065; D5400_10470; D5400_10475	K13483; K11178; K11177; K13482; K13481	[yagT]; xanthine dehydrogenase [1.17.1.4]
ko00230	Bacteria	Pseudomonadota	Alphaproteobacteria	Hyphomicrobiales	Rhizobiaceae	Peteryoungia	Peteryoungia desertarenae	pdes	R01768	irreversible	Hypoxanthine (C00262)	Xanthine (C00385)	FE840_001190; FE840_001195	K13481; K13482	xanthine dehydrogenase [1.17.1.4]
ko00230	Bacteria	Pseudomonadota	Alphaproteobacteria	Hyphomicrobiales	Kaistiaceae	Kaistia	Kaistia sp. 32K	kai	R01768	irreversible	Hypoxanthine (C00262)	Xanthine (C00385)	K32_21800; K32_21810	K13482; K13481	xanthine dehydrogenase [1.17.1.4]
ko00230	Bacteria	Pseudomonadota	Alphaproteobacteria	Hyphomicrobiales	Brucellaceae	Brucella	Brucella melitensis	bme	R01768	irreversible	Hypoxanthine (C00262)	Xanthine (C00385)	BMEI1575; BMEI1576	K13482; K13481	xanthine dehydrogenase [1.17.1.4]
ko00230	Bacteria	Pseudomonadota	Alphaproteobacteria	Hyphomicrobiales	Brucellaceae	Brucella	Brucella melitensis	bmel	R01768	irreversible	Hypoxanthine (C00262)	Xanthine (C00385)	DK63_1915; DK63_1916	K13481; K13482	xanthine dehydrogenase [1.17.1.4]
ko00230	Bacteria	Pseudomonadota	Alphaproteobacteria	Hyphomicrobiales	Brucellaceae	Brucella	Brucella melitensis	bmi	R01768	irreversible	Hypoxanthine (C00262)	Xanthine (C00385)	BMEA_A0386; BMEA_A0387	K13481; K13482	xanthine dehydrogenase [1.17.1.4]
ko00230	Bacteria	Pseudomonadota	Alphaproteobacteria	Hyphomicrobiales	Brucellaceae	Brucella	Brucella melitensis	bmz	R01768	irreversible	Hypoxanthine (C00262)	Xanthine (C00385)	BM28_A0380; BM28_A0381	K13481; K13482	xanthine dehydrogenase [1.17.1.4]
ko00230	Bacteria	Pseudomonadota	Alphaproteobacteria	Hyphomicrobiales	Brucellaceae	Brucella	Brucella melitensis	bmg	R01768	irreversible	Hypoxanthine (C00262)	Xanthine (C00385)	BM590_A0376; BM590_A0377	K13481; K13482	xanthine dehydrogenase [1.17.1.4]
ko00230	Bacteria	Pseudomonadota	Alphaproteobacteria	Hyphomicrobiales	Brucellaceae	Brucella	Brucella melitensis	bmw	R01768	irreversible	Hypoxanthine (C00262)	Xanthine (C00385)	BMNI_I0371; BMNI_I0372	K13481; K13482	xanthine dehydrogenase [1.17.1.4]
ko00230	Bacteria	Pseudomonadota	Alphaproteobacteria	Hyphomicrobiales	Brucellaceae	Brucella	Brucella melitensis	bmee	R01768	irreversible	Hypoxanthine (C00262)	Xanthine (C00385)	DK62_1037; DK62_1038	K13482; K13481	xanthine dehydrogenase [1.17.1.4]
ko00230	Bacteria	Pseudomonadota	Alphaproteobacteria	Hyphomicrobiales	Brucellaceae	Brucella	Brucella abortus	bmf	R01768	irreversible	Hypoxanthine (C00262)	Xanthine (C00385)	BAB1_0377	K13481	xanthine dehydrogenase [1.17.1.4]
ko00230	Bacteria	Pseudomonadota	Alphaproteobacteria	Hyphomicrobiales	Brucellaceae	Brucella	Brucella abortus	bmb	R01768	irreversible	Hypoxanthine (C00262)	Xanthine (C00385)	BruAb1_0375; BruAb1_0376	K13481; K13482	xanthine dehydrogenase [1.17.1.4]
ko00230	Bacteria	Pseudomonadota	Alphaproteobacteria	Hyphomicrobiales	Brucellaceae	Brucella	Brucella abortus	bmc	R01768	irreversible	Hypoxanthine (C00262)	Xanthine (C00385)	BAbS19_I03480; BAbS19_I03490	K13481; K13482	xanthine dehydrogenase [1.17.1.4]
ko00230	Bacteria	Pseudomonadota	Alphaproteobacteria	Hyphomicrobiales	Brucellaceae	Brucella	Brucella abortus	baa	R01768	irreversible	Hypoxanthine (C00262)	Xanthine (C00385)	BAA13334_I03361; BAA13334_I03363	K13482; K13481	xanthine dehydrogenase [1.17.1.4]
ko00230	Bacteria	Pseudomonadota	Alphaproteobacteria	Hyphomicrobiales	Brucellaceae	Brucella	Brucella abortus	babo	R01768	irreversible	Hypoxanthine (C00262)	Xanthine (C00385)	DK55_394; DK55_395	K13481; K13482	xanthine dehydrogenase [1.17.1.4]
ko00230	Bacteria	Pseudomonadota	Alphaproteobacteria	Hyphomicrobiales	Brucellaceae	Brucella	Brucella abortus	babr	R01768	irreversible	Hypoxanthine (C00262)	Xanthine (C00385)	DO74_1492; DO74_1493	K13482; K13481	xanthine dehydrogenase [1.17.1.4]
ko00230	Bacteria	Pseudomonadota	Alphaproteobacteria	Hyphomicrobiales	Brucellaceae	Brucella	Brucella abortus	babt	R01768	irreversible	Hypoxanthine (C00262)	Xanthine (C00385)	DK49_157; DK49_158	K13481; K13482	xanthine dehydrogenase [1.17.1.4]
ko00230	Bacteria	Pseudomonadota	Alphaproteobacteria	Hyphomicrobiales	Brucellaceae	Brucella	Brucella abortus	babb	R01768	irreversible	Hypoxanthine (C00262)	Xanthine (C00385)	DK48_1732; DK48_1733	K13482; K13481	xanthine dehydrogenase [1.17.1.4]
ko00230	Bacteria	Pseudomonadota	Alphaproteobacteria	Hyphomicrobiales	Brucellaceae	Brucella	Brucella abortus	babu	R01768	irreversible	Hypoxanthine (C00262)	Xanthine (C00385)	DK53_384; DK53_385	K13481; K13482	xanthine dehydrogenase [1.17.1.4]
ko00230	Bacteria	Pseudomonadota	Alphaproteobacteria	Hyphomicrobiales	Brucellaceae	Brucella	Brucella abortus	babs	R01768	irreversible	Hypoxanthine (C00262)	Xanthine (C00385)	DK51_1079; DK51_1080	K13482; K13481	xanthine dehydrogenase [1.17.1.4]
ko00230	Bacteria	Pseudomonadota	Alphaproteobacteria	Hyphomicrobiales	Brucellaceae	Brucella	Brucella abortus	babc	R01768	irreversible	Hypoxanthine (C00262)	Xanthine (C00385)	DO78_301; DO78_302	K13481; K13482	xanthine dehydrogenase [1.17.1.4]
ko00230	Bacteria	Pseudomonadota	Alphaproteobacteria	Hyphomicrobiales	Brucellaceae	Brucella	Brucella suis	bms	R01768	irreversible	Hypoxanthine (C00262)	Xanthine (C00385)	BR0349; BR0350	K13481; K13482	xanthine dehydrogenase [1.17.1.4]
ko00230	Bacteria	Pseudomonadota	Alphaproteobacteria	Hyphomicrobiales	Brucellaceae	Brucella	Brucella suis	bsi	R01768	irreversible	Hypoxanthine (C00262)	Xanthine (C00385)	BS1330_I0350; BS1330_I0351	K13481; K13482	xanthine dehydrogenase [1.17.1.4]
ko00230	Bacteria	Pseudomonadota	Alphaproteobacteria	Hyphomicrobiales	Brucellaceae	Brucella	Brucella suis	bsf	R01768	irreversible	Hypoxanthine (C00262)	Xanthine (C00385)	BSS2_I0343; BSS2_I0344	K13481; K13482	xanthine dehydrogenase [1.17.1.4]
ko00230	Bacteria	Pseudomonadota	Alphaproteobacteria	Hyphomicrobiales	Brucellaceae	Brucella	Brucella suis	bsui	R01768	irreversible	Hypoxanthine (C00262)	Xanthine (C00385)	BSSP1_I1347; BSSP1_I1349	K13482; K13481	xanthine dehydrogenase [1.17.1.4]
ko00230	Bacteria	Pseudomonadota	Alphaproteobacteria	Hyphomicrobiales	Brucellaceae	Brucella	Brucella suis	bsup	R01768	irreversible	Hypoxanthine (C00262)	Xanthine (C00385)	BSPT1_I1360; BSPT1_I1362	K13482; K13481	xanthine dehydrogenase [1.17.1.4]
ko00230	Bacteria	Pseudomonadota	Alphaproteobacteria	Hyphomicrobiales	Brucellaceae	Brucella	Brucella suis	bsuv	R01768	irreversible	Hypoxanthine (C00262)	Xanthine (C00385)	BSPT2_I1344; BSPT2_I1346	K13482; K13481	xanthine dehydrogenase [1.17.1.4]
ko00230	Bacteria	Pseudomonadota	Alphaproteobacteria	Hyphomicrobiales	Brucellaceae	Brucella	Brucella suis	bsuc	R01768	irreversible	Hypoxanthine (C00262)	Xanthine (C00385)	BSSP2_I0369; BSSP2_I0371	K13481; K13482	xanthine dehydrogenase [1.17.1.4]
ko00230	Bacteria	Pseudomonadota	Alphaproteobacteria	Hyphomicrobiales	Brucellaceae	Brucella	Brucella suis	bmt	R01768	irreversible	Hypoxanthine (C00262)	Xanthine (C00385)	BSUIS_A0381	K13482	xanthine dehydrogenase [1.17.1.4]
ko00230	Bacteria	Pseudomonadota	Alphaproteobacteria	Hyphomicrobiales	Brucellaceae	Brucella	Brucella suis	bsz	R01768	irreversible	Hypoxanthine (C00262)	Xanthine (C00385)	DK67_1288; DK67_1289	K13481; K13482	xanthine dehydrogenase [1.17.1.4]
ko00230	Bacteria	Pseudomonadota	Alphaproteobacteria	Hyphomicrobiales	Brucellaceae	Brucella	Brucella suis	bsv	R01768	irreversible	Hypoxanthine (C00262)	Xanthine (C00385)	BSVBI22_A0350; BSVBI22_A0351	K13481; K13482	xanthine dehydrogenase [1.17.1.4]
ko00230	Bacteria	Pseudomonadota	Alphaproteobacteria	Hyphomicrobiales	Brucellaceae	Brucella	Brucella suis	bsw	R01768	irreversible	Hypoxanthine (C00262)	Xanthine (C00385)	IY71_01835; IY71_01840	K13481; K13482	xanthine dehydrogenase [1.17.1.4]
ko00230	Bacteria	Pseudomonadota	Alphaproteobacteria	Hyphomicrobiales	Brucellaceae	Brucella	Brucella suis	bsg	R01768	irreversible	Hypoxanthine (C00262)	Xanthine (C00385)	IY72_01560; IY72_01565	K13481; K13482	xanthine dehydrogenase [1.17.1.4]
ko00230	Bacteria	Pseudomonadota	Alphaproteobacteria	Hyphomicrobiales	Brucellaceae	Brucella	Brucella ovis	bov	R01768	irreversible	Hypoxanthine (C00262)	Xanthine (C00385)	BOV_0365	K13481	xanthine dehydrogenase [1.17.1.4]
ko00230	Bacteria	Pseudomonadota	Alphaproteobacteria	Hyphomicrobiales	Brucellaceae	Brucella	Brucella canis	bcs	R01768	irreversible	Hypoxanthine (C00262)	Xanthine (C00385)	BCAN_A0357; BCAN_A0358	K13481; K13482	xanthine dehydrogenase [1.17.1.4]
ko00230	Bacteria	Pseudomonadota	Alphaproteobacteria	Hyphomicrobiales	Brucellaceae	Brucella	Brucella canis	bsk	R01768	irreversible	Hypoxanthine (C00262)	Xanthine (C00385)	BCA52141_I1125; BCA52141_I1127	K13482; K13481	xanthine dehydrogenase [1.17.1.4]
ko00230	Bacteria	Pseudomonadota	Alphaproteobacteria	Hyphomicrobiales	Brucellaceae	Brucella	Brucella canis	bol	R01768	irreversible	Hypoxanthine (C00262)	Xanthine (C00385)	BCOUA_I0349; BCOUA_I0350	K13481; K13482	xanthine dehydrogenase [1.17.1.4]
ko00230	Bacteria	Pseudomonadota	Alphaproteobacteria	Hyphomicrobiales	Brucellaceae	Brucella	Brucella canis	bcar	R01768	irreversible	Hypoxanthine (C00262)	Xanthine (C00385)	DK60_441; DK60_442	K13481; K13482	xanthine dehydrogenase [1.17.1.4]
ko00230	Bacteria	Pseudomonadota	Alphaproteobacteria	Hyphomicrobiales	Brucellaceae	Brucella	Brucella canis	bcas	R01768	irreversible	Hypoxanthine (C00262)	Xanthine (C00385)	DA85_01695; DA85_01700	K13481; K13482	xanthine dehydrogenase [1.17.1.4]
ko00230	Bacteria	Pseudomonadota	Alphaproteobacteria	Hyphomicrobiales	Brucellaceae	Brucella	Brucella microti	bmr	R01768	irreversible	Hypoxanthine (C00262)	Xanthine (C00385)	BMI_I354; BMI_I355	K13481; K13482	xanthine dehydrogenase [1.17.1.4]
ko00230	Bacteria	Pseudomonadota	Alphaproteobacteria	Hyphomicrobiales	Brucellaceae	Brucella	Brucella pinnipedialis	bpp	R01768	irreversible	Hypoxanthine (C00262)	Xanthine (C00385)	BPI_I383; BPI_I384	K13481; K13482	xanthine dehydrogenase [1.17.1.4]
ko00230	Bacteria	Pseudomonadota	Alphaproteobacteria	Hyphomicrobiales	Brucellaceae	Brucella	Brucella pinnipedialis	bpv	R01768	irreversible	Hypoxanthine (C00262)	Xanthine (C00385)	DK65_997; DK65_998	K13482; K13481	xanthine dehydrogenase [1.17.1.4]
ko00230	Bacteria	Pseudomonadota	Alphaproteobacteria	Hyphomicrobiales	Brucellaceae	Brucella	Brucella ceti	bcet	R01768	irreversible	Hypoxanthine (C00262)	Xanthine (C00385)	V910_101597; V910_101598	K13482; K13481	xanthine dehydrogenase [1.17.1.4]
ko00230	Bacteria	Pseudomonadota	Alphaproteobacteria	Hyphomicrobiales	Brucellaceae	Brucella	Brucella ceti	bcee	R01768	irreversible	Hypoxanthine (C00262)	Xanthine (C00385)	V568_101789; V568_101790	K13482; K13481	xanthine dehydrogenase [1.17.1.4]
ko00230	Bacteria	Pseudomonadota	Alphaproteobacteria	Hyphomicrobiales	Brucellaceae	Brucella	Brucella vulpis	bvl	R01768	irreversible	Hypoxanthine (C00262)	Xanthine (C00385)	BF3285c1_0327; BF3285c1_0330	K13482; K13481	xanthine dehydrogenase [1.17.1.4]
ko00230	Bacteria	Pseudomonadota	Alphaproteobacteria	Hyphomicrobiales	Brucellaceae	Brucella	Brucella sp. 2002734562	bru	R01768	irreversible	Hypoxanthine (C00262)	Xanthine (C00385)	BFS01_01800	K13481	xanthine dehydrogenase [1.17.1.4]
ko00230	Bacteria	Pseudomonadota	Alphaproteobacteria	Hyphomicrobiales	Brucellaceae	Brucella	Brucella sp. 09RB8471	brj	R01768	irreversible	Hypoxanthine (C00262)	Xanthine (C00385)	BKD03_09040; BKD03_09045	K13482; K13481	xanthine dehydrogenase [1.17.1.4]
ko00230	Bacteria	Pseudomonadota	Alphaproteobacteria	Hyphomicrobiales	Brucellaceae	Brucella	Brucella intermedia	oin	R01768	irreversible	Hypoxanthine (C00262)	Xanthine (C00385)	IAR37_04950; IAR37_04955	K13481; K13482	xanthine dehydrogenase [1.17.1.4]
ko00230	Bacteria	Pseudomonadota	Alphaproteobacteria	Hyphomicrobiales	Brucellaceae	Brucella	Brucella inopinata	bio	R01768	irreversible	Hypoxanthine (C00262)	Xanthine (C00385)	BR141012304_10201; BR141012304_10202	K13482; K13481	xanthine dehydrogenase [1.17.1.4]
ko00230	Bacteria	Pseudomonadota	Alphaproteobacteria	Hyphomicrobiales	Brucellaceae	Brucella	Brucella anthropi	oan	R01768	irreversible	Hypoxanthine (C00262)	Xanthine (C00385)	Oant_0451; Oant_0452	K13481; K13482	xanthine dehydrogenase [1.17.1.4]
ko00230	Bacteria	Pseudomonadota	Alphaproteobacteria	Hyphomicrobiales	Brucellaceae	Brucella	Brucella anthropi	oah	R01768	irreversible	Hypoxanthine (C00262)	Xanthine (C00385)	DR92_2487; DR92_2488	K13482; K13481	xanthine dehydrogenase [1.17.1.4]
ko00230	Bacteria	Pseudomonadota	Alphaproteobacteria	Hyphomicrobiales	Brucellaceae	Brucella	Brucella pseudogrignonensis	ops	R01768	irreversible	Hypoxanthine (C00262)	Xanthine (C00385)	A8A54_01470; A8A54_01475	K13481; K13482	xanthine dehydrogenase [1.17.1.4]
ko00230	Bacteria	Pseudomonadota	Alphaproteobacteria	Hyphomicrobiales	Brucellaceae	Brucella	Brucella pseudintermedia	bpsn	R01768	irreversible	Hypoxanthine (C00262)	Xanthine (C00385)	NIK97_11200; NIK97_11205	K13481; K13482	xanthine dehydrogenase [1.17.1.4]
ko00230	Bacteria	Pseudomonadota	Alphaproteobacteria	Hyphomicrobiales	Brucellaceae	Brucella	[Ochrobactrum] quorumnocens	och	R01768	irreversible	Hypoxanthine (C00262)	Xanthine (C00385)	CES85_0384; CES85_0385	K13481; K13482	xanthine dehydrogenase [1.17.1.4]
ko00230	Bacteria	Pseudomonadota	Alphaproteobacteria	Hyphomicrobiales	Brucellaceae	Ochrobactrum	Ochrobactrum sp. MT180101	ocr	R01768	irreversible	Hypoxanthine (C00262)	Xanthine (C00385)	HGK82_01535; HGK82_01540	K13481; K13482	xanthine dehydrogenase [1.17.1.4]
ko00230	Bacteria	Pseudomonadota	Alphaproteobacteria	Hyphomicrobiales	Brucellaceae	Ochrobactrum	Ochrobactrum sp. EEELCW01	ocl	R01768	irreversible	Hypoxanthine (C00262)	Xanthine (C00385)	GTN27_02010; GTN27_02015	K13481; K13482	xanthine dehydrogenase [1.17.1.4]
ko00230	Bacteria	Pseudomonadota	Alphaproteobacteria	Hyphomicrobiales	Brucellaceae	Pseudochrobactrum	Pseudochrobactrum algeriensis	pscq	R01768	irreversible	Hypoxanthine (C00262)	Xanthine (C00385)	KHQ08_05775; KHQ08_05780	K13481; K13482	xanthine dehydrogenase [1.17.1.4]
ko00230	Bacteria	Pseudomonadota	Alphaproteobacteria	Hyphomicrobiales	Nitrobacteraceae	Bradyrhizobium	Bradyrhizobium diazoefficiens	bja	R01768	irreversible	Hypoxanthine (C00262)	Xanthine (C00385)	blr2217; blr2218; blr2219; blr5209; blr5210; blr5211	K13483; K11178; K11177	[yagT]; xanthine dehydrogenase [1.17.1.4]
ko00230	Bacteria	Pseudomonadota	Alphaproteobacteria	Hyphomicrobiales	Nitrobacteraceae	Bradyrhizobium	Bradyrhizobium japonicum	bju	R01768	irreversible	Hypoxanthine (C00262)	Xanthine (C00385)	BJ6T_63690; BJ6T_65760; BJ6T_65770; BJ6T_65780; BJ6T_76300; BJ6T_76310; BJ6T_76320	K13481; K13483; K11178; K11177	xanthine dehydrogenase [1.17.1.4]; [yagT]
ko00230	Bacteria	Pseudomonadota	Alphaproteobacteria	Hyphomicrobiales	Nitrobacteraceae	Bradyrhizobium	Bradyrhizobium japonicum	bjp	R01768	irreversible	Hypoxanthine (C00262)	Xanthine (C00385)	RN69_30860; RN69_31880; RN69_31885; RN69_31890; RN69_37030; RN69_37035; RN69_37040	K13481; K13483; K11178; K11177	xanthine dehydrogenase [1.17.1.4]; [yagT]
ko00230	Bacteria	Pseudomonadota	Alphaproteobacteria	Hyphomicrobiales	Nitrobacteraceae	Bradyrhizobium	Bradyrhizobium sp. ORS 278	bra	R01768	irreversible	Hypoxanthine (C00262)	Xanthine (C00385)	BRADO2882; BRADO2883; BRADO2884; BRADO4777; BRADO5689; BRADO5690; BRADO5691; BRADO6664; BRADO6665	K13483; K11178; K11177; K13481	[yagT]; xanthine dehydrogenase [1.17.1.4]
ko00230	Bacteria	Pseudomonadota	Alphaproteobacteria	Hyphomicrobiales	Nitrobacteraceae	Bradyrhizobium	Bradyrhizobium sp. BTAi1	bbt	R01768	irreversible	Hypoxanthine (C00262)	Xanthine (C00385)	BBta_0870; BBta_0871; BBta_4811; BBta_6204; BBta_6205; BBta_6206	K11177; K11178; K13481; K13483	xanthine dehydrogenase [1.17.1.4]; [yagT]
ko00230	Bacteria	Pseudomonadota	Alphaproteobacteria	Hyphomicrobiales	Nitrobacteraceae	Bradyrhizobium	Bradyrhizobium cosmicum	brs	R01768	irreversible	Hypoxanthine (C00262)	Xanthine (C00385)	S23_45260; S23_49580; S23_49590; S23_49600; S23_58030; S23_58040; S23_58050	K13481; K11177; K11178; K13483	xanthine dehydrogenase [1.17.1.4]; [yagT]
ko00230	Bacteria	Pseudomonadota	Alphaproteobacteria	Hyphomicrobiales	Nitrobacteraceae	Bradyrhizobium	Bradyrhizobium oligotrophicum	aol	R01768	irreversible	Hypoxanthine (C00262)	Xanthine (C00385)	S58_07910; S58_07920; S58_07930; S58_19230; S58_19240; S58_19250; S58_21070; S58_21080; S58_28980	K11177; K11178; K13483; K13481	xanthine dehydrogenase [1.17.1.4]; [yagT]
ko00230	Bacteria	Pseudomonadota	Alphaproteobacteria	Hyphomicrobiales	Nitrobacteraceae	Bradyrhizobium	Bradyrhizobium sp. CCGE-LA001	brc	R01768	irreversible	Hypoxanthine (C00262)	Xanthine (C00385)	BCCGELA001_02140; BCCGELA001_02145; BCCGELA001_02150; BCCGELA001_07775; BCCGELA001_07780; BCCGELA001_07785; BCCGELA001_14305; BCCGELA001_14310; BCCGELA001_14315; BCCGELA001_27855; BCCGELA001_27860; BCCGELA001_27865	K11177; K11178; K13483	xanthine dehydrogenase [1.17.1.4]; [yagT]
ko00230	Bacteria	Pseudomonadota	Alphaproteobacteria	Hyphomicrobiales	Nitrobacteraceae	Bradyrhizobium	Bradyrhizobium sp.	brad	R01768	irreversible	Hypoxanthine (C00262)	Xanthine (C00385)	BF49_1365; BF49_1502; BF49_1503; BF49_1504; BF49_2395; BF49_2396; BF49_2397; BF49_2710; BF49_2711; BF49_2712	K13481; K13483; K11178; K11177	xanthine dehydrogenase [1.17.1.4]; [yagT]
ko00230	Bacteria	Pseudomonadota	Alphaproteobacteria	Hyphomicrobiales	Nitrobacteraceae	Bradyrhizobium	Bradyrhizobium icense	bic	R01768	irreversible	Hypoxanthine (C00262)	Xanthine (C00385)	LMTR13_02915; LMTR13_02920; LMTR13_02925; LMTR13_03885; LMTR13_03890; LMTR13_03895; LMTR13_20530; LMTR13_20535; LMTR13_20540; LMTR13_31680	K13483; K11178; K11177	[yagT]; xanthine dehydrogenase [1.17.1.4]
ko00230	Bacteria	Pseudomonadota	Alphaproteobacteria	Hyphomicrobiales	Nitrobacteraceae	Bradyrhizobium	Bradyrhizobium sp. ORS 285	bro	R01768	irreversible	Hypoxanthine (C00262)	Xanthine (C00385)	BRAD285_2478; BRAD285_2917; BRAD285_2918; BRAD285_2919; BRAD285_5659; BRAD285_5660; BRAD285_5661; BRAD285_6727; BRAD285_6728; BRAD285_6729	K13481; K13483; K11178; K11177	xanthine dehydrogenase [1.17.1.4]; [yagT]
ko00230	Bacteria	Pseudomonadota	Alphaproteobacteria	Hyphomicrobiales	Nitrobacteraceae	Bradyrhizobium	Bradyrhizobium sp. SK17	brk	R01768	irreversible	Hypoxanthine (C00262)	Xanthine (C00385)	CWS35_15480; CWS35_15485; CWS35_15490; CWS35_34935; CWS35_34940; CWS35_34945; CWS35_36730	K13483; K11178; K11177	[yagT]; xanthine dehydrogenase [1.17.1.4]
ko00230	Bacteria	Pseudomonadota	Alphaproteobacteria	Hyphomicrobiales	Nitrobacteraceae	Bradyrhizobium	Bradyrhizobium ottawaense	bot	R01768	irreversible	Hypoxanthine (C00262)	Xanthine (C00385)	CIT37_00600; CIT37_00605; CIT37_00610; CIT37_01825; CIT37_01830; CIT37_01835; CIT37_22775	K11177; K11178; K13483; K13481	xanthine dehydrogenase [1.17.1.4]; [yagT]
ko00230	Bacteria	Pseudomonadota	Alphaproteobacteria	Hyphomicrobiales	Nitrobacteraceae	Bradyrhizobium	Bradyrhizobium amphicarpaeae	brq	R01768	irreversible	Hypoxanthine (C00262)	Xanthine (C00385)	CIT40_05430; CIT40_05435; CIT40_05440; CIT40_10460; CIT40_10465; CIT40_10470; CIT40_23585	K13483; K11178; K11177; K13481	[yagT]; xanthine dehydrogenase [1.17.1.4]
ko00230	Bacteria	Pseudomonadota	Alphaproteobacteria	Hyphomicrobiales	Nitrobacteraceae	Bradyrhizobium	Bradyrhizobium guangdongense	bgq	R01768	irreversible	Hypoxanthine (C00262)	Xanthine (C00385)	X265_29115; X265_29120; X265_29125; X265_29980; X265_29985; X265_29990	K11177; K11178; K13483	xanthine dehydrogenase [1.17.1.4]; [yagT]
ko00230	Bacteria	Pseudomonadota	Alphaproteobacteria	Hyphomicrobiales	Nitrobacteraceae	Bradyrhizobium	Bradyrhizobium guangzhouense	bgz	R01768	irreversible	Hypoxanthine (C00262)	Xanthine (C00385)	XH91_00575; XH91_00580; XH91_03535; XH91_03540; XH91_03545; XH91_27050; XH91_27055; XH91_27060; XH91_28570; XH91_28575; XH91_28580	K11177; K11178; K13483	xanthine dehydrogenase [1.17.1.4]; [yagT]
ko00230	Bacteria	Pseudomonadota	Alphaproteobacteria	Hyphomicrobiales	Nitrobacteraceae	Bradyrhizobium	Bradyrhizobium symbiodeficiens	bsym	R01768	irreversible	Hypoxanthine (C00262)	Xanthine (C00385)	CIT39_04040; CIT39_04045; CIT39_04050; CIT39_09510; CIT39_09515; CIT39_09520; CIT39_22600	K13483; K11178; K11177; K13481	[yagT]; xanthine dehydrogenase [1.17.1.4]
ko00230	Bacteria	Pseudomonadota	Alphaproteobacteria	Hyphomicrobiales	Nitrobacteraceae	Bradyrhizobium	Bradyrhizobium betae	bbet	R01768	irreversible	Hypoxanthine (C00262)	Xanthine (C00385)	F8237_08675; F8237_08680; F8237_08685	K11177; K11178; K13483	xanthine dehydrogenase [1.17.1.4]; [yagT]
ko00230	Bacteria	Pseudomonadota	Alphaproteobacteria	Hyphomicrobiales	Nitrobacteraceae	Bradyrhizobium	Bradyrhizobium arachidis	barh	R01768	irreversible	Hypoxanthine (C00262)	Xanthine (C00385)	WN72_12120; WN72_12125; WN72_12130; WN72_35640; WN72_35645; WN72_35650; WN72_41060; WN72_41065; WN72_41070	K13483; K11178; K11177	[yagT]; xanthine dehydrogenase [1.17.1.4]
ko00230	Bacteria	Pseudomonadota	Alphaproteobacteria	Hyphomicrobiales	Nitrobacteraceae	Bradyrhizobium	Bradyrhizobium vignae	bvz	R01768	irreversible	Hypoxanthine (C00262)	Xanthine (C00385)	BRAD3257_1458; BRAD3257_1459; BRAD3257_1460; BRAD3257_5508; BRAD3257_5509; BRAD3257_5510; BRAD3257_6651; BRAD3257_6652; BRAD3257_6653	K13483; K11178; K11177	[yagT]; xanthine dehydrogenase [1.17.1.4]
ko00230	Bacteria	Pseudomonadota	Alphaproteobacteria	Hyphomicrobiales	Nitrobacteraceae	Bradyrhizobium	Bradyrhizobium elkanii	bel	R01768	irreversible	Hypoxanthine (C00262)	Xanthine (C00385)	BE61_33300; BE61_33310; BE61_33320; BE61_74590; BE61_74600; BE61_74610; BE61_82130	K13483; K11178; K11177	[yagT]; xanthine dehydrogenase [1.17.1.4]
ko00230	Bacteria	Pseudomonadota	Alphaproteobacteria	Hyphomicrobiales	Nitrobacteraceae	Bradyrhizobium	Bradyrhizobium daqingense	bdg	R01768	irreversible	Hypoxanthine (C00262)	Xanthine (C00385)	LPJ38_05485; LPJ38_05490; LPJ38_05495; LPJ38_18830; LPJ38_18835; LPJ38_18840; LPJ38_33870; LPJ38_33885; LPJ38_35080; LPJ38_35085; LPJ38_35090	K11177; K11178; K13483	xanthine dehydrogenase [1.17.1.4]; [yagT]
ko00230	Bacteria	Pseudomonadota	Alphaproteobacteria	Hyphomicrobiales	Nitrobacteraceae	Bradyrhizobium	Bradyrhizobium septentrionale	bsep	R01768	irreversible	Hypoxanthine (C00262)	Xanthine (C00385)	HAP48_0022745; HAP48_0026035; HAP48_0026040; HAP48_0026045	K11178; K13483; K11177	xanthine dehydrogenase [1.17.1.4]; [yagT]
ko00230	Bacteria	Pseudomonadota	Alphaproteobacteria	Hyphomicrobiales	Nitrobacteraceae	Bradyrhizobium	Bradyrhizobium quebecense	bqb	R01768	irreversible	Hypoxanthine (C00262)	Xanthine (C00385)	J4P68_0009995; J4P68_0010000; J4P68_0010005; J4P68_0011530	K11177; K11178; K13483	xanthine dehydrogenase [1.17.1.4]; [yagT]
[truncated: 1,318 more rows]
