# Supplementary material for: Shenfu injection improves isoproterenol-induced heart failure in rats by modulating co-metabolism and regulating the trimethylamine-N-oxide - inflammation axis
Source: Front Pharmacol. 2024 Jun 20;15:1412300. doi: 10.3389/fphar.2024.1412300 (PMC11222397; doi:10.3389/fphar.2024.1412300)
Supplement: Supplementary file 3 [file Table4.CSV]

Node1_Name	Node2_Name	Coefficient	P_value
g__Lactobacillus	EDTA	0.7	0.016470979
g__Lactobacillus	D-Glucosaminic acid	-0.672727273	0.02331304
EDTA	g__[Ruminococcus]_gauvreauii_group	-0.701596353	0.016121587
EDTA	g__Faecalibaculum	0.712336193	0.013907802
EDTA	g__Dubosiella	0.672727273	0.02331304
EDTA	g__Lachnoclostridium	-0.767866818	0.005784764
EDTA	g__Lachnospiraceae_NK4A136_group	-0.83562515	0.001358944
EDTA	g__unclassified_f__Lachnospiraceae	-0.724375456	0.011696567
EDTA	g__Monoglobus	-0.931516561	3.05E-05
EDTA	g__Lachnospiraceae_NK4B4_group	-0.77424273	0.005154508
EDTA	g__Anaerostipes	-0.711089583	0.014152793
EDTA	g__UCG-005	-0.690909091	0.018565033
EDTA	g__Bifidobacterium	0.818181818	0.002083145
D-Glucosaminic acid	g__Marvinbryantia	0.756266199	0.00707425
D-Glucosaminic acid	g__[Ruminococcus]_gauvreauii_group	0.815491865	0.002216292
D-Glucosaminic acid	g__Lachnoclostridium	0.620730661	0.041555194
D-Glucosaminic acid	g__Faecalibaculum	-0.639276071	0.034196921
D-Glucosaminic acid	g__Christensenellaceae_R-7_group	0.736363636	0.009759536
D-Glucosaminic acid	g__unclassified_f__Lachnospiraceae	0.67426143	0.022882319
D-Glucosaminic acid	g__Monoglobus	0.694071163	0.017816259
D-Glucosaminic acid	g__Lachnospiraceae_NK4B4_group	0.745567073	0.008439423
D-Glucosaminic acid	g__UCG-005	0.854545455	0.000806674
D-Glucosaminic acid	g__Clostridium_sensu_stricto_1	0.718181818	0.012799598
D-Glucosaminic acid	g__Blautia	0.654545455	0.028864599
D-Glucosaminic acid	g__Bifidobacterium	-0.663636364	0.025984134
g__unclassified_f__Muribaculaceae	Hypoxanthine	-0.727272727	0.011204967
g__unclassified_f__Muribaculaceae	L-tyrosine-methyl-ester	0.654545455	0.028864599
g__unclassified_f__Muribaculaceae	Phenacetin	0.790909091	0.003746083
Hypoxanthine	g__Ligilactobacillus	-0.774489481	0.005131181
Hypoxanthine	g__Prevotellaceae_NK3B31_group	-0.709090909	0.014552052
Hypoxanthine	g__Bacteroides	-0.618181818	0.04264557
Hypoxanthine	g__Parasutterella	-0.733487097	0.010201284
Hypoxanthine	g__Turicibacter	0.8	0.003110428
Hypoxanthine	g__Clostridium_sensu_stricto_1	0.9	0.000159971
L-tyrosine-methyl-ester	g__Lachnospiraceae_ND3007_group	0.660578259	0.026929311
L-tyrosine-methyl-ester	g__Allobaculum	-0.681818182	0.020842854
L-tyrosine-methyl-ester	g__Turicibacter	-0.609090909	0.046695709
L-tyrosine-methyl-ester	g__Prevotellaceae_NK3B31_group	0.681818182	0.020842854
L-tyrosine-methyl-ester	g__Clostridium_sensu_stricto_1	-0.654545455	0.028864599
Phenacetin	g__Ligilactobacillus	0.692484712	0.018189172
Phenacetin	g__Bacteroides	0.745454545	0.008454729
Phenacetin	g__Allobaculum	-0.636363636	0.035286981
Phenacetin	g__Parasutterella	0.719819635	0.012500905
Phenacetin	g__Turicibacter	-0.7	0.016470979
Phenacetin	g__Prevotellaceae_NK3B31_group	0.809090909	0.00255858
Phenacetin	g__Clostridium_sensu_stricto_1	-0.781818182	0.004473162
g__Allobaculum	Uracil	0.745454545	0.008454729
g__Allobaculum	1-Methylguanine	0.745454545	0.008454729
g__Allobaculum	Deoxyinosine	0.636363636	0.035286981
Uracil	g__Ligilactobacillus	-0.697040533	0.017133035
Uracil	g__Bacteroides	-0.690909091	0.018565033
Uracil	g__Turicibacter	0.636363636	0.035286981
Uracil	g__Alloprevotella	-0.828130947	0.001641957
Uracil	g__Helicobacter	0.660643789	0.026908806
1-Methylguanine	g__Ligilactobacillus	-0.820047686	0.00199436
1-Methylguanine	g__Clostridium_sensu_stricto_1	0.727272727	0.011204967
1-Methylguanine	g__Turicibacter	0.8	0.003110428
1-Methylguanine	g__Bacteroides	-0.745454545	0.008454729
Deoxyinosine	g__Ligilactobacillus	-0.715263815	0.013344488
Deoxyinosine	g__Lachnospiraceae_ND3007_group	-0.862421616	0.000635434
Deoxyinosine	g__Turicibacter	0.845454545	0.001045182
Deoxyinosine	g__Klebsiella	-0.699435863	0.01659574
Deoxyinosine	g__Clostridium_sensu_stricto_1	0.709090909	0.014552052
g__Turicibacter	Gentisic acid	-0.872727273	0.000454615
g__Turicibacter	4-Guanidinobutyric acid	-0.845454545	0.001045182
g__Turicibacter	Caffeic acid	-0.881818182	0.000330169
g__Turicibacter	3-(2-Hydroxyphenyl)propanoic acid	-0.872727273	0.000454615
g__Turicibacter	Indolelactic acid	-0.8	0.003110428
g__Turicibacter	2-methylcitrate	-0.681818182	0.020842854
g__Turicibacter	2-Hydroxyethanesulfonic acid	-0.636363636	0.035286981
g__Turicibacter	1-Aminopropan-2-ol	-0.781818182	0.004473162
g__Turicibacter	Chloroquine	0.763636364	0.00623306
g__Turicibacter	3-(3-Hydroxyphenyl)propanoic acid	-0.872727273	0.000454615
g__Turicibacter	2,4-Dimethylphenol	-0.890909091	0.000233458
g__Turicibacter	Euscaphic acid	0.7	0.016470979
Gentisic acid	g__Ligilactobacillus	0.67426143	0.022882319
Gentisic acid	g__Clostridium_sensu_stricto_1	-0.690909091	0.018565033
Gentisic acid	g__Klebsiella	0.670088904	0.024067177
Gentisic acid	g__Lachnospiraceae_ND3007_group	0.623879467	0.040235023
4-Guanidinobutyric acid	g__Ligilactobacillus	0.747154558	0.008225646
4-Guanidinobutyric acid	g__Clostridium_sensu_stricto_1	-0.727272727	0.011204967
4-Guanidinobutyric acid	g__Klebsiella	0.626068465	0.039334599
Caffeic acid	g__Ligilactobacillus	0.779045301	0.004714321
Caffeic acid	g__Clostridium_sensu_stricto_1	-0.7	0.016470979
Caffeic acid	g__Lachnospiraceae_ND3007_group	0.642228863	0.033116014
Caffeic acid	g__Alloprevotella	0.618772	0.042391353
3-(2-Hydroxyphenyl)propanoic acid	g__Ligilactobacillus	0.806380224	0.002714802
3-(2-Hydroxyphenyl)propanoic acid	g__Clostridium_sensu_stricto_1	-0.627272727	0.038845254
Indolelactic acid	g__Escherichia-Shigella	0.649831689	0.030443356
Indolelactic acid	g__Ligilactobacillus	0.756266199	0.00707425
Indolelactic acid	g__Klebsiella	0.626068465	0.039334599
Indolelactic acid	g__Alloprevotella	0.614119579	0.044424028
2-methylcitrate	g__Ligilactobacillus	0.660593969	0.026924394
2-methylcitrate	g__Clostridium_sensu_stricto_1	-0.654545455	0.028864599
2-methylcitrate	g__Klebsiella	0.630959625	0.037373435
2-Hydroxyethanesulfonic acid	g__Lachnospiraceae_ND3007_group	0.623879467	0.040235023
2-Hydroxyethanesulfonic acid	g__Blautia	0.618181818	0.04264557
1-Aminopropan-2-ol	g__Dysgonomonas	-0.638969646	0.034310486
Chloroquine	g__Ligilactobacillus	-0.838270968	0.001268351
Chloroquine	g__Alloprevotella	-0.632729263	0.036680976
3-(3-Hydroxyphenyl)propanoic acid	g__Ligilactobacillus	0.806380224	0.002714802
3-(3-Hydroxyphenyl)propanoic acid	g__Clostridium_sensu_stricto_1	-0.627272727	0.038845254
2,4-Dimethylphenol	g__Ligilactobacillus	0.797268583	0.003292264
2,4-Dimethylphenol	g__Clostridium_sensu_stricto_1	-0.654545455	0.028864599
2,4-Dimethylphenol	g__Alloprevotella	0.618772	0.042391353
Euscaphic acid	g__Klebsiella	-0.738565142	0.009430977
Euscaphic acid	g__Lachnospiraceae_ND3007_group	-0.88994571	0.000242531
g__Clostridium_sensu_stricto_1	Thymine	0.618181818	0.04264557
g__Clostridium_sensu_stricto_1	2-Hydroxyhexanedioic acid	-0.718181818	0.012799598
Thymine	g__Fusicatenibacter	0.605530071	0.048351864
Thymine	g__Escherichia-Shigella	-0.654440424	0.028899134
Thymine	g__Helicobacter	0.632729263	0.036680976
Thymine	g__Faecalibaculum	-0.68037239	0.021222619
2-Hydroxyhexanedioic acid	g__[Ruminococcus]_gauvreauii_group	-0.66970561	0.024178156
2-Hydroxyhexanedioic acid	g__Ligilactobacillus	0.605924123	0.048166632
2-Hydroxyhexanedioic acid	g__Marvinbryantia	-0.642370687	0.033064707
2-Hydroxyhexanedioic acid	g__Faecalibaculum	0.639276071	0.034196921
2-Hydroxyhexanedioic acid	g__Bifidobacterium	0.627272727	0.038845254
g__Bifidobacterium	Urobilin	0.672727273	0.02331304
Urobilin	g__Lachnospiraceae_NK4A136_group	-0.694071163	0.017816259
g__[Eubacterium]_xylanophilum_group	5-Aminopentanoic acid	-0.619591585	0.042040066
g__Aeromonas	4-Methyl-5-thiazoleethanol	0.644887977	0.032163283
