# Supplementary material for: Shenfu injection improves isoproterenol-induced heart failure in rats by modulating co-metabolism and regulating the trimethylamine-N-oxide - inflammation axis
Source: Front Pharmacol. 2024 Jun 20;15:1412300. doi: 10.3389/fphar.2024.1412300 (PMC11222397; doi:10.3389/fphar.2024.1412300)
Supplement: Supplementary file 7 [file Table1.CSV]

	Total	Expected	Hits	Raw p	-log10(p)	Holm adjust	FDR	Impact
Pentose phosphate pathway	22	0.11488	2	0.0052335	2.2812	0.41868	0.41868	0
Pyrimidine metabolism	39	0.20366	2	0.016054	1.7944	1	0.64217	0.08894
Purine metabolism	71	0.37076	2	0.04948	1.3056	1	1	0.02821
Pantothenate and CoA biosynthesis	20	0.10444	1	0.10001	0.99997	1	1	0
beta-Alanine metabolism	21	0.10966	1	0.10477	0.97977	1	1	0
Arginine and proline metabolism	36	0.18799	1	0.1736	0.76045	1	1	0
Tyrosine metabolism	42	0.21932	1	0.19981	0.69939	1	1	0
